# Supplementary material for: Transcriptome Profiling of Tomato Uncovers an Involvement of Cytochrome P450s and Peroxidases in Stigma Color Formation
Source: Front Plant Sci. 2017 May 31;8:897. doi: 10.3389/fpls.2017.00897 (PMC5449478; doi:10.3389/fpls.2017.00897)
Supplement: Supplementary file 1 [file Table_5.XLSX]

## Sheet: all.genes.expression
Table S5. The whole normalized transcriptome data.
ID	WT_1_count	WT_2_count	WT_3_count	WT_count (average)	ys_1_count	ys_2_count	ys_3_count	ys_count (average)	WT_1_fpkm	WT_2_fpkm	WT_3_fpkm	WT_fpkm (average)	ys_1_fpkm	ys_2_fpkm	ys_3_fpkm	ys_fpkm (average)	Symbol	Nr_annotation	B class Pathway	C class Pathway	GO Component	GO Function	GO Process
Solyc01g005000.2	215	288	589	364	234	506	385	375	19.89	25.44	50.17	31.8333	18.24	38.17	29.34	28.5833	GAD4	glutamate decarboxylase isoform3 [Solanum lycopersicum]	Amino acid metabolism;Carbohydrate metabolism;Metabolism of other amino acids	ko01100//Metabolic pathways;ko01110//Biosynthesis of secondary metabolites;ko00250//Alanine, aspartate and glutamate metabolism;ko00410//beta-Alanine metabolism;ko00650//Butanoate metabolism;ko00430//Taurine and hypotaurine metabolism	-	GO:0030170//pyridoxal phosphate binding;GO:0004351//glutamate decarboxylase activity	GO:0006536//glutamate metabolic process
Solyc01g005010.2	62	71	93	75.3333	115	104	84	101	10.05	11.02	13.9	11.6567	15.8	13.72	11.3	13.6067	XRI1	PREDICTED: protein XRI1-like [Solanum lycopersicum]	-	-	-	-	-
Solyc01g005020.2	546	588	783	639	882	855	741	826	19.94	20.47	26.31	22.24	27.04	25.52	22.18	24.9133	NHX7	plasmalemma Na+/H+ antiporter [Solanum lycopersicum]	-	-	GO:0016021//integral component of membrane	GO:0015299//solute:proton antiporter activity	-
Solyc01g005030.2	221	248	248	239	365	334	289	329.333	9.07	9.7	9.37	9.38	12.58	11.2	9.73	11.17	TMN3	PREDICTED: E3 ubiquitin-protein ligase KEG isoform X1 [Solanum lycopersicum]	-	-	GO:0016021//integral component of membrane;GO:0009507//chloroplast	GO:0005524//ATP binding;GO:0004672//protein kinase activity	GO:0010260//organ senescence
Solyc01g005040.2	0	1	1	0.666667	1	0	0	0.333333	0	0.32	0.3	0.206667	0.28	0	0	0.0933333	RCOM_1206790	PREDICTED: CASP-like protein PIMP1 [Solanum lycopersicum]	-	-	GO:0016021//integral component of membrane;GO:0005886//plasma membrane	-	-
Solyc01g005050.2	18	12	4	11.3333	42	4	4	16.6667	5.58	3.58	1.15	3.43667	11.16	1	1.04	4.4	-	PREDICTED: CASP-like protein 4D1 [Nicotiana tomentosiformis]	-	-	GO:0016021//integral component of membrane;GO:0005886//plasma membrane	-	-
Solyc01g005060.2	12	6	10	9.33333	4	8	12	8	1.57	0.75	1.2	1.17333	0.44	0.85	1.29	0.86	SGR5	PREDICTED: protein SHOOT GRAVITROPISM 5 [Solanum lycopersicum]	-	-	-	GO:0046872//metal ion binding;GO:0003676//nucleic acid binding	-
Solyc01g005070.2	39	23	13	25	94	6	18	39.3333	4.16	2.34	1.28	2.59333	8.46	0.52	1.58	3.52	AP180	PREDICTED: putative clathrin assembly protein At1g25240 [Solanum lycopersicum]	-	-	GO:0030136//clathrin-coated vesicle	GO:0005545//1-phosphatidylinositol binding	GO:0048268//clathrin coat assembly
Solyc01g005080.2	134	79	125	112.667	143	103	128	124.667	10.68	6.01	9.17	8.62	9.59	6.7	8.39	8.22667	MAP65-6	PREDICTED: 65-kDa microtubule-associated protein 6-like isoform X2 [Solanum lycopersicum]	-	-	-	-	GO:0000226//microtubule cytoskeleton organization;GO:0000910//cytokinesis
Solyc01g005090.2	0	0	0	0	0	0	0	0	0	0	0	0	0	0	0	0	IP5P9	PREDICTED: type IV inositol polyphosphate 5-phosphatase 9 isoform X1 [Solanum lycopersicum]	-	-	-	-	GO:0045492//xylan biosynthetic process;GO:0010413//glucuronoxylan metabolic process;GO:0046856//phosphatidylinositol dephosphorylation
Solyc01g005100.2	56	68	69	64.3333	81	129	100	103.333	7.53	8.75	8.55	8.27667	9.21	14.13	11.13	11.49	LEPRE1	PREDICTED: prolyl 3-hydroxylase 1 isoform X2 [Solanum tuberosum]	-	-	-	GO:0016706//oxidoreductase activity, acting on paired donors, with incorporation or reduction of molecular oxygen, 2-oxoglutarate as one donor, and incorporation of one atom each of oxygen into both donors;GO:0005506//iron ion binding;GO:0031418//L-ascorbic acid binding	-
Solyc01g005110.2	98	101	125	108	126	144	160	143.333	43.27	43.1	51.09	45.82	48.13	51.23	60.25	53.2033	-	PREDICTED: dolichol-phosphate mannosyltransferase subunit 3 [Solanum lycopersicum]	-	-	GO:0005783//endoplasmic reticulum;GO:0033185//dolichol-phosphate-mannose synthase complex	-	GO:0009853//photorespiration
Solyc01g005120.2	2899	1828	2400	2375.67	3818	1919	2028	2588.33	316.49	190.68	241.31	249.493	351.76	170.75	182.71	235.073	XTH28	PREDICTED: probable xyloglucan endotransglucosylase/hydrolase protein 28 [Solanum lycopersicum]	-	-	GO:0048046//apoplast;GO:0005618//cell wall	GO:0004553//hydrolase activity, hydrolyzing O-glycosyl compounds;GO:0016762//xyloglucan:xyloglucosyl transferase activity	GO:0006073//cellular glucan metabolic process;GO:0071555//cell wall organization
Solyc01g005130.2	260	308	328	298.667	352	437	428	405.667	46.27	52.5	53.82	50.8633	53.14	63.24	63.29	59.89	ZFP4	PREDICTED: zinc finger protein 4-like [Solanum lycopersicum]	-	-	-	GO:0046872//metal ion binding;GO:0003700//sequence-specific DNA binding transcription factor activity	-
Solyc01g005140.2	11	15	4	10	0	0	0	0	1.47	2.33	0.6	1.46667	0	0	0	0	CYB561C	PREDICTED: probable ascorbate-specific transmembrane electron transporter 1 [Solanum lycopersicum]	-	-	GO:0016021//integral component of membrane	-	GO:0055114//oxidation-reduction process
Solyc01g005150.2	0	4	7	3.66667	0	3	3	2	0	0.99	1.67	0.886667	0	0.63	0.65	0.426667	CYB561C	PREDICTED: probable transmembrane ascorbate ferrireductase 3 [Solanum lycopersicum]	-	-	GO:0016021//integral component of membrane	-	GO:0055114//oxidation-reduction process
Solyc01g005160.2	42	38	2	27.3333	11	1	6	6	3.91	3.38	0.17	2.48667	0.86	0.08	0.46	0.466667	PUB21	Avr9/Cf-9 rapidly elicited protein [Solanum lycopersicum]	-	-	-	GO:0016874//ligase activity;GO:0004842//ubiquitin-protein ligase activity	-
Solyc01g005170.1	0	0	0	0	0	0	0	0	0	0	0	0	0	0	0	0	AP180	PREDICTED: probable clathrin assembly protein At4g32285 [Capsicum annuum]	-	-	GO:0030136//clathrin-coated vesicle	GO:0005545//1-phosphatidylinositol binding	GO:0048268//clathrin coat assembly
Solyc01g005180.1	0	0	0	0	0	0	0	0	0	0	0	0	0	0	0	0	ZPR4	PREDICTED: protein LITTLE ZIPPER 3-like [Capsicum annuum]	-	-	-	-	-
Solyc01g005190.1	0	0	0	0	1	2	2	1.66667	0	0	0	0	0.19	0.37	0.38	0.313333	ZFP3	PREDICTED: zinc finger protein 3-like [Solanum lycopersicum]	-	-	-	GO:0046872//metal ion binding;GO:0003676//nucleic acid binding	-
Solyc01g005200.1	0	1	0	0.333333	1	0	1	0.666667	0	0.21	0	0.07	0.18	0	0.18	0.12	ZFP3	PREDICTED: zinc finger protein 1-like [Solanum lycopersicum]	-	-	-	GO:0046872//metal ion binding	-
Solyc01g005210.2	1399	1150	1831	1460	1536	1596	1511	1547.67	69.37	54.37	83.55	69.0967	64	64.64	61.48	63.3733	TPS6	PREDICTED: alpha,alpha-trehalose-phosphate synthase [UDP-forming] 6 [Solanum lycopersicum]	Carbohydrate metabolism	ko00500//Starch and sucrose metabolism	-	GO:0003825//alpha,alpha-trehalose-phosphate synthase (UDP-forming) activity;GO:0004805//trehalose-phosphatase activity	GO:0005992//trehalose biosynthetic process
Solyc01g005220.2	224	134	127	161.667	184	55	88	109	14.88	8.49	7.77	10.38	10.29	2.98	4.81	6.02667	At1g14780	PREDICTED: MACPF domain-containing protein At1g14780 [Solanum lycopersicum]	-	-	-	-	GO:0015824//proline transport
Solyc01g005230.2	8	6	3	5.66667	12	1	4	5.66667	1.03	0.74	0.36	0.71	1.31	0.11	0.43	0.616667	At5g38780	PREDICTED: probable S-adenosylmethionine-dependent methyltransferase At5g38780 [Solanum lycopersicum]	-	-	-	GO:0008168//methyltransferase activity	-
Solyc01g005240.2	419	344	481	414.667	458	522	525	501.667	28.69	22.47	30.31	27.1567	26.38	29.17	29.54	28.3633	AK2	PREDICTED: aspartokinase 2, chloroplastic isoform X2 [Solanum lycopersicum]	Amino acid metabolism;Biosynthesis of other secondary metabolites;Overview	ko01100//Metabolic pathways;ko01110//Biosynthesis of secondary metabolites;ko00270//Cysteine and methionine metabolism;ko00260//Glycine, serine and threonine metabolism;ko00300//Lysine biosynthesis	GO:0009570//chloroplast stroma	GO:0016597//amino acid binding;GO:0004072//aspartate kinase activity	GO:0008652//cellular amino acid biosynthetic process
Solyc01g005250.2	102	128	115	115	150	171	131	150.667	11.51	13.81	11.96	12.4267	14.29	15.73	12.21	14.0767	asd	PREDICTED: aspartate-semialdehyde dehydrogenase [Solanum tuberosum]	Amino acid metabolism;Biosynthesis of other secondary metabolites;Overview	ko01100//Metabolic pathways;ko01110//Biosynthesis of secondary metabolites;ko00270//Cysteine and methionine metabolism;ko00260//Glycine, serine and threonine metabolism;ko00300//Lysine biosynthesis	GO:0005739//mitochondrion;GO:0009570//chloroplast stroma	GO:0050661//NADP binding;GO:0051287//NAD binding;GO:0003942//N-acetyl-gamma-glutamyl-phosphate reductase activity;GO:0004073//aspartate-semialdehyde dehydrogenase activity	GO:0009086//methionine biosynthetic process;GO:0009089//lysine biosynthetic process via diaminopimelate;GO:0006164//purine nucleotide biosynthetic process;GO:0009097//isoleucine biosynthetic process;GO:0009088//threonine biosynthetic process
Solyc01g005260.2	2	12	9	7.66667	4	23	34	20.3333	0.32	1.84	1.33	1.16333	0.54	2.99	4.51	2.68	SEC14	PREDICTED: SEC14 cytosolic factor-like isoform X1 [Solanum lycopersicum]	-	-	-	-	-
Solyc01g005270.2	1	3	3	2.33333	4	3	4	3.66667	0.15	0.42	0.41	0.326667	0.5	0.36	0.49	0.45	SEC14	PREDICTED: SEC14 cytosolic factor [Solanum lycopersicum]	-	-	-	-	-
Solyc01g005280.2	24	23	23	23.3333	23	26	17	22	3.61	3.31	3.19	3.37	2.93	3.18	2.12	2.74333	sec14	PREDICTED: SEC14 cytosolic factor-like [Solanum lycopersicum]	-	-	-	-	-
Solyc01g005290.2	11	12	5	9.33333	5	21	28	18	2.76	2.89	1.16	2.27	1.07	4.27	5.87	3.73667	SEC14	PREDICTED: LOW QUALITY PROTEIN: SEC14 cytosolic factor [Solanum lycopersicum]	-	-	-	-	-
Solyc01g005300.2	234	123	204	187	219	160	248	209	18.48	9.27	14.83	14.1933	14.56	10.31	16.11	13.66	ADO3	PREDICTED: adagio protein 3 [Solanum lycopersicum]	-	-	-	GO:0004871//signal transducer activity;GO:0001047//core promoter binding	GO:0006355//regulation of transcription, DNA-templated;GO:0007623//circadian rhythm;GO:0009637//response to blue light;GO:0009911//positive regulation of flower development
Solyc01g005310.2	8	4	4	5.33333	7	5	3	5	0.57	0.27	0.26	0.366667	0.42	0.29	0.18	0.296667	DRP1C	PREDICTED: dynamin-related protein 1C [Solanum lycopersicum]	Transport and catabolism	ko04144//Endocytosis	GO:0005886//plasma membrane;GO:0009506//plasmodesma;GO:0005938//cell cortex;GO:0009504//cell plate	GO:0003924//GTPase activity;GO:0005525//GTP binding	GO:0042732//D-xylose metabolic process;GO:0000266//mitochondrial fission;GO:0010152//pollen maturation
Solyc01g005320.2	0	0	2	0.666667	0	2	1	1	0	0	0.27	0.09	0	0.24	0.12	0.12	SPCC594.04c	PREDICTED: uncharacterized protein C594.04c [Solanum lycopersicum]	-	-	GO:0016021//integral component of membrane;GO:0005737//cytoplasm	GO:0016627//oxidoreductase activity, acting on the CH-CH group of donors	GO:0006629//lipid metabolic process
Solyc01g005330.2	123	436	469	342.667	301	772	657	576.667	7.17	24.25	25.17	18.8633	14.76	36.75	31.46	27.6567	MAP70.2	PREDICTED: microtubule-associated protein 70-2-like [Solanum lycopersicum]	-	-	-	-	GO:0007010//cytoskeleton organization
Solyc01g005340.2	142	127	140	136.333	209	140	136	161.667	10.9	9.3	9.89	10.03	13.5	8.77	8.59	10.2867	At2g01680	PREDICTED: ankyrin repeat-containing protein At2g01680 [Solanum lycopersicum]	-	-	GO:0005886//plasma membrane	-	-
Solyc01g005350.2	0	0	0	0	0	0	0	0	0	0	0	0	0	0	0	0	At5g38100	PREDICTED: probable S-adenosylmethionine-dependent methyltransferase At5g38780 [Solanum lycopersicum]	-	-	-	GO:0008168//methyltransferase activity	-
Solyc01g005360.2	0	0	0	0	0	0	0	0	0	0	0	0	0	0	0	0	At5g38100	PREDICTED: probable S-adenosylmethionine-dependent methyltransferase At5g38100 [Solanum pennellii]	-	-	-	GO:0008168//methyltransferase activity	-
Solyc01g005370.2	38	50	35	41	60	12	23	31.6667	7.78	9.82	6.61	8.07	10.44	2	3.92	5.45333	CML25	PREDICTED: probable calcium-binding protein CML25 [Solanum lycopersicum]	-	-	-	GO:0005509//calcium ion binding	-
Solyc01g005380.2	20	53	72	48.3333	65	107	79	83.6667	1.73	4.37	5.73	3.94333	4.73	7.54	5.62	5.96333	SETD3	PREDICTED: histone-lysine N-methyltransferase setd3 [Solanum lycopersicum]	-	-	GO:0009507//chloroplast	-	-
Solyc01g005390.2	1	6	0	2.33333	4	2	1	2.33333	0.31	1.8	0	0.703333	1.07	0.5	0.26	0.61	NUDT18	PREDICTED: nudix hydrolase 18, mitochondrial [Solanum lycopersicum]	-	-	-	GO:0016787//hydrolase activity	-
Solyc01g005400.2	2	18	13	11	308	23	26	119	0.36	3.11	2.17	1.88	47.2	3.38	3.9	18.16	PXG4	PREDICTED: probable peroxygenase 5 [Solanum lycopersicum]	-	-	-	-	-
Solyc01g005410.2	59	199	97	118.333	237	99	72	136	13.26	42.92	20.12	25.4333	45.35	18.07	13.51	25.6433	PXG5	PREDICTED: probable peroxygenase 5 [Solanum lycopersicum]	-	-	-	-	-
Solyc01g005420.2	5	14	4	7.66667	3	15	10	9.33333	1.21	3.25	0.89	1.78333	0.62	2.94	2.02	1.86	-	PREDICTED: protein SRC2 homolog [Nicotiana tomentosiformis]	-	-	-	GO:0005515//protein binding	-
Solyc01g005430.2	301	367	280	316	484	280	319	361	29.46	34.3	25.23	29.6633	39.94	22.34	25.74	29.34	PUX2	PREDICTED: plant UBX domain-containing protein 2 [Solanum lycopersicum]	-	-	-	-	GO:0006499//N-terminal protein myristoylation
Solyc01g005440.2	869	1923	2517	1769.67	1817	2709	3088	2538	97.67	206.53	260.56	188.253	172.39	248.13	286.51	235.677	TIFY6B	jasmonate ZIM-domain protein 3 [Solanum lycopersicum]	-	-	-	-	-
Solyc01g005450.2	23	26	27	25.3333	39	30	39	36	3.54	3.83	3.83	3.73333	5.09	3.76	4.98	4.61	SKIP28	PREDICTED: F-box protein SKIP28 [Solanum lycopersicum]	-	-	-	-	GO:0009793//embryo development ending in seed dormancy
Solyc01g005460.2	7	58	43	36	19	65	69	51	2.06	16.42	11.69	10.0567	4.78	15.49	17.07	12.4467	dlcB	PREDICTED: dynein light chain 1, cytoplasmic [Solanum lycopersicum]	-	-	GO:0005875//microtubule associated complex	-	GO:0007017//microtubule-based process
Solyc01g005470.2	158	301	198	219	187	240	300	242.333	44.44	81.38	51.43	59.0833	44.96	54.69	70.82	56.8233	PCR2	PREDICTED: protein PLANT CADMIUM RESISTANCE 2 [Solanum lycopersicum]	-	-	-	-	-
Solyc01g005480.2	21	56	47	41.3333	39	96	84	73	1.98	5.04	4.08	3.7	3.1	7.39	6.53	5.67333	At3g19330	PREDICTED: UPF0496 protein At3g19330 isoform X1 [Solanum lycopersicum]	-	-	-	-	-
Solyc01g005490.2	205	220	270	231.667	292	306	220	272.667	24.46	25.09	29.68	26.41	29.43	29.75	21.69	26.9567	ILL3	PREDICTED: IAA-amino acid hydrolase ILR1-like 3 [Solanum lycopersicum]	-	-	-	GO:0016787//hydrolase activity	GO:0008152//metabolic process
Solyc01g005500.2	14	19	6	13	0	0	0	0	2.29	3.51	1.07	2.29	0	0	0	0	ILL3	PREDICTED: secoisolariciresinol dehydrogenase-like [Solanum lycopersicum]	-	-	-	GO:0016491//oxidoreductase activity	-
Solyc01g005510.2	1888	2524	1255	1889	852	648	1056	852	125.46	169.58	81.34	125.46	49.19	37.24	61.13	49.1867	ILL3	PREDICTED: L-ascorbate oxidase homolog [Solanum lycopersicum]	-	-	-	GO:0016491//oxidoreductase activity;GO:0005507//copper ion binding	-
Solyc01g005520.2	106	186	285	192.333	202	357	304	287.667	13.67	22.93	33.85	23.4833	22.01	37.49	32.4	30.6333	LPA1	binding protein [Arabidopsis lyrata subsp. lyrata] [Arabidopsis lyrata]	-	-	GO:0009941//chloroplast envelope;GO:0009570//chloroplast stroma;GO:0009535//chloroplast thylakoid membrane	-	GO:0016117//carotenoid biosynthetic process;GO:0015979//photosynthesis;GO:0010264//myo-inositol hexakisphosphate biosynthetic process
Solyc01g005530.2	5	11	14	10	7	13	19	13	1.76	3.74	4.57	3.35667	2.12	3.71	5.67	3.83333	-	PREDICTED: UPF0396 protein CG6066 [Sesamum indicum]	-	-	-	-	-
Solyc01g005540.2	53	53	60	55.3333	58	88	59	68.3333	3.92	3.74	4.09	3.91667	3.61	5.31	3.59	4.17	OVA5	PREDICTED: lysine--tRNA ligase, chloroplastic/mitochondrial [Solanum lycopersicum]	Translation	ko00970//Aminoacyl-tRNA biosynthesis	GO:0005739//mitochondrion;GO:0009507//chloroplast	GO:0005524//ATP binding;GO:0003676//nucleic acid binding;GO:0004824//lysine-tRNA ligase activity	GO:0048481//ovule development;GO:0009793//embryo development ending in seed dormancy;GO:0010228//vegetative to reproductive phase transition of meristem;GO:0009658//chloroplast organization;GO:0006364//rRNA processing;GO:0010027//thylakoid membrane organization;GO:0016226//iron-sulfur cluster assembly;GO:0006430//lysyl-tRNA aminoacylation
Solyc01g005550.2	187	445	557	396.333	288	732	594	538	14.78	33.56	40.51	29.6167	19.16	47.19	38.62	34.99	-	PREDICTED: uncharacterized protein LOC101253614 [Solanum lycopersicum]	-	-	-	-	-
Solyc01g005560.2	4368	3917	4319	4201.33	4192	4267	4545	4334.67	443.78	380.14	404.1	409.34	359.23	353.43	380.79	364.483	ICDH-1	PREDICTED: isocitrate dehydrogenase [NADP] [Solanum lycopersicum]	Transport and catabolism;Carbohydrate metabolism;Metabolism of other amino acids;Overview	ko01100//Metabolic pathways;ko01110//Biosynthesis of secondary metabolites;ko00020//Citrate cycle (TCA cycle);ko04146//Peroxisome;ko00480//Glutathione metabolism	-	GO:0051287//NAD binding;GO:0000287//magnesium ion binding;GO:0004450//isocitrate dehydrogenase (NADP+) activity	GO:0006099//tricarboxylic acid cycle;GO:0006102//isocitrate metabolic process
Solyc01g005570.2	95	118	206	139.667	154	180	171	168.333	31.51	37.68	63.14	44.11	43.82	48.28	47.84	46.6467	-	PREDICTED: uncharacterized protein LOC101267835 [Solanum lycopersicum]	-	-	-	-	-
Solyc01g005580.2	332	510	475	439	480	653	578	570.333	49.01	72.03	64.62	61.8867	59.97	78.46	70.68	69.7033	-	PREDICTED: uncharacterized protein LOC109118698 [Solanum lycopersicum]	-	-	-	-	-
Solyc01g005590.2	23	63	97	61	29	123	93	81.6667	21.52	58.01	84.84	54.79	24.4	91.18	78.23	64.6033	AGP14	PREDICTED: arabinogalactan peptide 13 [Solanum lycopersicum]	-	-	-	-	-
Solyc01g005600.2	706	664	696	688.667	747	692	712	717	80.99	72.79	73.54	75.7733	72.35	64.69	67.44	68.16	APRL5	PREDICTED: 5'-adenylylsulfate reductase-like 5 [Solanum lycopersicum]	-	-	-	-	GO:0045454//cell redox homeostasis
Solyc01g005610.2	2	2	0	1.33333	2	0	0	0.666667	0.3	0.29	0	0.196667	0.26	0	0	0.0866667	LIP4	PREDICTED: GDSL esterase/lipase At1g09390-like [Solanum lycopersicum]	-	-	-	GO:0016788//hydrolase activity, acting on ester bonds	-
Solyc01g005620.2	649	1256	1533	1146	929	2113	1977	1673	69.88	129.21	152.02	117.037	84.41	185.44	175.64	148.497	DTC	oxoglutarate/malate translocator [Solanum lycopersicum]	-	-	GO:0016021//integral component of membrane;GO:0009941//chloroplast envelope;GO:0005618//cell wall;GO:0009506//plasmodesma;GO:0005774//vacuolar membrane	GO:0015142//tricarboxylic acid transmembrane transporter activity;GO:0005310//dicarboxylic acid transmembrane transporter activity	GO:0046686//response to cadmium ion;GO:0006096//glycolytic process;GO:0009060//aerobic respiration;GO:0006007//glucose catabolic process
Solyc01g005630.1	0	0	0	0	0	0	0	0	0	0	0	0	0	0	0	0	RAP2-11	PREDICTED: ethylene-responsive transcription factor RAP2-11-like [Solanum lycopersicum]	-	-	GO:0005634//nucleus	GO:0003700//sequence-specific DNA binding transcription factor activity;GO:0043565//sequence-specific DNA binding	GO:0006351//transcription, DNA-templated;GO:0048528//post-embryonic root development
Solyc01g005640.2	126	165	247	179.333	190	264	252	235.333	12.83	16.05	23.16	17.3467	16.32	21.92	21.16	19.8	-	PREDICTED: uncharacterized protein LOC101257399 isoform X1 [Solanum lycopersicum]	-	-	-	-	-
Solyc01g005650.1	0	0	0	0	0	0	0	0	0	0	0	0	0	0	0	0	ARI8	PREDICTED: probable E3 ubiquitin-protein ligase ARI8 [Solanum pennellii]	-	-	-	GO:0008270//zinc ion binding	-
Solyc01g005660.1	5	7	2	4.66667	14	0	1	5	1.02	1.37	0.38	0.923333	2.44	0	0.17	0.87	MYB5	PREDICTED: transcription repressor MYB5-like [Solanum lycopersicum]	-	-	-	GO:0003700//sequence-specific DNA binding transcription factor activity;GO:0003677//DNA binding;GO:0003682//chromatin binding	GO:0010090//trichome morphogenesis;GO:0048354//mucilage biosynthetic process involved in seed coat development
Solyc01g005670.2	62	43	69	58	83	66	62	70.3333	6.39	4.23	6.55	5.72333	7.22	5.55	5.27	6.01333	At3g05675	PREDICTED: BTB/POZ domain-containing protein At3g05675 isoform X1 [Solanum lycopersicum]	-	-	-	-	-
Solyc01g005680.2	0	0	0	0	0	0	0	0	0	0	0	0	0	0	0	0	LOG8	PREDICTED: cytokinin riboside 5'-monophosphate phosphoribohydrolase LOG8 [Solanum lycopersicum]	-	-	-	-	-
Solyc01g005690.2	80	100	121	100.333	115	172	130	139	9.76	11.66	13.59	11.67	11.85	17.09	13.1	14.0133	-	PREDICTED: uncharacterized protein LOC101256797 [Solanum lycopersicum]	-	-	GO:0005794//Golgi apparatus;GO:0042175//nuclear outer membrane-endoplasmic reticulum membrane network	GO:0005509//calcium ion binding	-
Solyc01g005700.2	117	165	191	157.667	179	230	217	208.667	6.95	9.35	10.44	8.91333	8.94	11.15	10.59	10.2267	-	PREDICTED: uncharacterized protein LOC101246852 isoform X2 [Solanum lycopersicum]	-	-	-	GO:0008270//zinc ion binding;GO:0003676//nucleic acid binding	-
Solyc01g005710.2	6	3	4	4.33333	2	2	1	1.66667	2.44	1.18	1.5	1.70667	0.7	0.66	0.35	0.57	RLP12	Hcr9-Avr9-hir2 [Solanum habrochaites]	-	-	-	GO:0005515//protein binding	-
Solyc01g005720.2	14	10	26	16.6667	19	14	16	16.3333	0.97	0.66	1.66	1.09667	1.11	0.79	0.91	0.936667	RLP12	PREDICTED: receptor-like protein 12 [Solanum lycopersicum]	-	-	-	GO:0005515//protein binding	-
Solyc01g005730.2	52	18	44	38	27	26	73	42	2.84	0.94	2.21	1.99667	1.24	1.16	3.27	1.89	RLP12	PREDICTED: receptor-like protein 12 isoform X1 [Solanum pennellii]	-	-	-	GO:0005515//protein binding	-
Solyc01g005740.2	0	0	0	0	0	0	0	0	0	0	0	0	0	0	0	0	-	-	-	-	-	-	-
Solyc01g005750.1	0	0	0	0	0	0	0	0	0	0	0	0	0	0	0	0	LOX2.1	LoxC-like, partial [Solanum pimpinellifolium]	-	-	-	GO:0046872//metal ion binding;GO:0016702//oxidoreductase activity, acting on single donors with incorporation of molecular oxygen, incorporation of two atoms of oxygen	-
Solyc01g005760.2	1154	545	993	897.333	965	1355	1337	1219	60.27	27.14	47.73	45.0467	42.36	57.8	57.31	52.49	RLP12	PREDICTED: receptor-like protein 12 [Solanum lycopersicum]	-	-	-	GO:0005515//protein binding	-
Solyc01g005770.2	0	1	1	0.666667	1	1	1	1	0	2.08	1.98	1.35333	1.98	1.56	2.09	1.87667	-	PREDICTED: putative pentatricopeptide repeat-containing protein At1g10330 isoform X1 [Solanum tuberosum]	-	-	-	-	-
Solyc01g005780.1	6	5	8	6.33333	2	15	8	8.33333	0.39	0.31	0.48	0.393333	0.11	0.8	0.43	0.446667	RLP12	PREDICTED: receptor like protein 30 [Solanum lycopersicum]	-	-	-	GO:0005515//protein binding	-
Solyc01g005790.1	20	24	20	21.3333	29	43	27	33	2.42	2.78	2.23	2.47667	2.97	4.24	2.7	3.30333	PCMP-H61	PREDICTED: putative pentatricopeptide repeat-containing protein At1g10330 isoform X1 [Solanum lycopersicum]	-	-	-	GO:0005515//protein binding	-
Solyc01g005800.2	3	17	6	8.66667	3	4	5	4	0.21	1.11	0.38	0.566667	0.17	0.22	0.28	0.223333	-	PREDICTED: IQ domain-containing protein IQM2 [Solanum lycopersicum]	-	-	-	-	-
Solyc01g005810.2	151	209	201	187	212	218	258	229.333	18.38	24.32	22.54	21.7467	21.8	21.62	25.95	23.1233	mak16-b	PREDICTED: protein MAK16 homolog B [Solanum lycopersicum]	-	-	-	-	GO:0001510//RNA methylation;GO:0009220//pyrimidine ribonucleotide biosynthetic process
Solyc01g005820.2	1089	1179	950	1072.67	1190	1032	1163	1128.33	168.6	174.69	135.56	159.617	156.01	130.02	149.26	145.097	SCL30A	PREDICTED: serine/arginine-rich SC35-like splicing factor SCL33 [Solanum lycopersicum]	Transcription	ko03040//Spliceosome	-	GO:0000166//nucleotide binding;GO:0003676//nucleic acid binding	-
Solyc01g005830.2	11	39	34	28	7	37	26	23.3333	1.44	4.87	4.09	3.46667	0.77	3.93	2.81	2.50333	At3g13560	PREDICTED: glucan endo-1,3-beta-glucosidase 4 [Solanum lycopersicum]	-	-	-	GO:0004553//hydrolase activity, hydrolyzing O-glycosyl compounds	GO:0005975//carbohydrate metabolic process
Solyc01g005840.2	124	179	163	155.333	152	134	140	142	29.79	41.27	36.13	35.73	31.11	26.12	28.11	28.4467	COP10	ubiquitin-conjugating enzyme E2 -like protein [Solanum lycopersicum]	Folding, sorting and degradation	ko04141//Protein processing in endoplasmic reticulum;ko04120//Ubiquitin mediated proteolysis	-	GO:0004842//ubiquitin-protein ligase activity	GO:0051788//response to misfolded protein;GO:0042023//DNA endoreduplication;GO:0010388//cullin deneddylation;GO:0009640//photomorphogenesis;GO:0043161//proteasome-mediated ubiquitin-dependent protein catabolic process;GO:0051510//regulation of unidimensional cell growth;GO:0010099//regulation of photomorphogenesis;GO:0043248//proteasome assembly
Solyc01g005850.1	4	5	5	4.66667	7	8	5	6.66667	0.87	1.04	1	0.97	1.29	1.41	0.9	1.2	XP32	PREDICTED: extensin-3-like isoform X1 [Solanum lycopersicum]	-	-	-	-	-
Solyc01g005860.2	0	0	0	0	0	0	0	0	0	0	0	0	0	0	0	0	-	-	-	-	-	-	-
Solyc01g005870.1	241	253	296	263.333	208	247	279	244.667	15.19	15.21	17.17	15.8567	11.03	12.71	14.45	12.73	RLP12	PREDICTED: receptor-like protein 12 [Solanum lycopersicum]	-	-	-	GO:0005515//protein binding	-
Solyc01g005880.1	5	0	1	2	0	0	0	0	0.87	0	0.16	0.343333	0	0	0	0	-	PREDICTED: extensin-1-like [Solanum lycopersicum]	-	-	-	-	-
Solyc01g005890.1	0	0	0	0	0	0	0	0	0	0	0	0	0	0	0	0	-	PREDICTED: extensin-1-like [Solanum lycopersicum]	-	-	-	-	-
Solyc01g005900.2	6	4	3	4.33333	11	9	5	8.33333	1.42	0.91	0.65	0.993333	2.22	1.73	0.99	1.64667	At3g13620	PREDICTED: spermidine sinapoyl-CoA acyltransferase-like [Solanum lycopersicum]	-	-	-	GO:0016747//transferase activity, transferring acyl groups other than amino-acyl groups	-
Solyc01g005910.2	76	62	85	74.3333	122	73	86	93.6667	9.54	7.44	9.83	8.93667	12.94	7.46	8.92	9.77333	yuiD	Acid phosphatase/vanadium-dependent haloperoxidase-related protein [Corchorus capsularis]	-	-	-	-	-
Solyc01g005920.2	16	12	22	16.6667	29	13	20	20.6667	1.48	1.06	1.87	1.47	2.26	0.98	1.52	1.58667	At3g13620	PREDICTED: probable polyamine transporter At3g13620 [Solanum lycopersicum]	-	-	GO:0016021//integral component of membrane	GO:0015171//amino acid transmembrane transporter activity	-
Solyc01g005930.2	127	77	112	105.333	138	71	90	99.6667	15.31	8.87	12.43	12.2033	14.05	6.97	8.96	9.99333	-	Lipase/lipooxygenase, PLAT/LH2 [Cynara cardunculus var. scolymus] [Cynara cardunculus]	-	-	-	-	GO:0009611//response to wounding;GO:0009695//jasmonic acid biosynthetic process
Solyc01g005940.2	0	0	0	0	0	0	0	0	0	0	0	0	0	0	0	0	PSY	PREDICTED: phytoene synthase 2, chloroplastic-like [Solanum pennellii]	-	-	-	GO:0016765//transferase activity, transferring alkyl or aryl (other than methyl) groups	GO:0009058//biosynthetic process
Solyc01g005950.2	378	476	542	465.333	533	694	656	627.667	41.37	49.77	54.63	48.59	49.23	61.9	59.25	56.7933	PSY	serine/threonine-protein phosphatase PP2A catalytic subunit [Solanum lycopersicum]	-	-	-	GO:0004721//phosphoprotein phosphatase activity	-
Solyc01g005960.2	813	764	918	831.667	1056	945	911	970.667	47.95	42.98	49.83	46.92	52.37	45.51	44.12	47.3333	RH37	DEAD-box ATP-dependent RNA helicase 37 [Solanum lycopersicum]	-	-	-	GO:0005524//ATP binding;GO:0003676//nucleic acid binding;GO:0004386//helicase activity	-
Solyc01g005970.2	24	47	34	35	50	83	109	80.6667	2.22	4.15	2.89	3.08667	3.9	6.26	8.3	6.15333	At1g55270	PREDICTED: F-box/kelch-repeat protein At1g55270 [Solanum lycopersicum]	-	-	-	GO:0005515//protein binding	-
Solyc01g005980.2	33	41	39	37.6667	63	98	67	76	6.15	7.32	6.7	6.72333	9.97	14.85	10.39	11.7367	-	PREDICTED: uncharacterized protein LOC101247847 [Solanum lycopersicum]	-	-	-	-	-
Solyc01g005990.2	1545	2882	3407	2611.33	1783	3884	4559	3408.67	280.22	500.69	569.75	450.22	274.37	572.72	687.2	511.43	YLS3	PREDICTED: protein YLS3 [Solanum lycopersicum]	-	-	GO:0005634//nucleus;GO:0031225//anchored component of membrane	-	GO:0009832//plant-type cell wall biogenesis;GO:0019344//cysteine biosynthetic process;GO:0000038//very long-chain fatty acid metabolic process;GO:0042335//cuticle development;GO:0009664//plant-type cell wall organization
Solyc01g006000.2	135	145	134	138	161	182	119	154	10.91	11.18	9.97	10.6867	10.95	12	7.91	10.2867	Pigv	PREDICTED: GPI mannosyltransferase 2 [Solanum lycopersicum]	Glycan biosynthesis and metabolism	ko01100//Metabolic pathways;ko00563//Glycosylphosphatidylinositol(GPI)-anchor biosynthesis	-	GO:0016758//transferase activity, transferring hexosyl groups	GO:0006506//GPI anchor biosynthetic process
Solyc01g006010.2	94	100	142	112	125	215	188	176	5.08	5.15	7.06	5.76333	5.68	9.49	8.34	7.83667	sf1	PREDICTED: splicing factor 1 [Solanum lycopersicum]	-	-	-	GO:0003723//RNA binding	-
Solyc01g006020.2	90	109	154	117.667	176	178	150	168	17.12	19.86	27.01	21.33	28.42	27.51	23.73	26.5533	-	PREDICTED: uncharacterized protein LOC101264357 [Solanum lycopersicum]	-	-	GO:0009941//chloroplast envelope	-	-
Solyc01g006030.2	118	104	134	118.667	131	145	162	146	20.81	17.56	21.78	20.05	19.59	20.79	23.73	21.37	BRE1B	PREDICTED: E3 ubiquitin-protein ligase BRE1-like 2 [Solanum lycopersicum]	-	-	-	GO:0008270//zinc ion binding	-
Solyc01g006040.2	94	84	95	91	110	142	106	119.333	7.63	6.51	7.1	7.08	7.52	9.4	7.08	8	HUB2	PREDICTED: E3 ubiquitin-protein ligase BRE1-like 2 [Solanum lycopersicum]	-	-	-	-	-
Solyc01g006050.2	1	4	2	2.33333	5	0	0	1.66667	0.12	0.46	0.22	0.266667	0.51	0	0	0.17	TMEM45A	PREDICTED: transmembrane protein 45A-like [Solanum lycopersicum]	-	-	-	-	-
Solyc01g006060.2	0	0	0	0	0	3	0	1	0	0	0	0	0	0.7	0	0.233333	DIR19	PREDICTED: dirigent protein 19 [Solanum lycopersicum]	-	-	-	-	-
Solyc01g006070.2	0	0	0	0	0	0	0	0	0	0	0	0	0	0	0	0	-	PREDICTED: transmembrane protein 45A-like [Nicotiana tabacum]	-	-	-	-	-
Solyc01g006080.1	1	0	0	0.333333	0	0	0	0	0.25	0	0	0.0833333	0	0	0	0	-	PREDICTED: uncharacterized protein LOC104645694 [Solanum lycopersicum]	-	-	-	-	-
Solyc01g006090.2	10	14	12	12	9	17	20	15.3333	1.71	2.29	1.89	1.96333	1.3	2.36	2.83	2.16333	At3g22660	PREDICTED: probable rRNA-processing protein EBP2 homolog [Solanum lycopersicum]	-	-	-	-	-
Solyc01g006100.2	18	22	42	27.3333	28	59	43	43.3333	1.09	1.27	2.33	1.56333	1.42	2.91	2.13	2.15333	MET2A	PREDICTED: DNA (cytosine-5)-methyltransferase 1 isoform X2 [Solanum lycopersicum]	-	-	GO:0005634//nucleus	GO:0003677//DNA binding;GO:0003682//chromatin binding;GO:0003886//DNA (cytosine-5-)-methyltransferase activity	-
Solyc01g006110.2	695	631	731	685.667	863	758	795	805.333	67.28	58.34	65.16	63.5933	70.44	59.83	63.43	64.5667	TAP46	PREDICTED: PP2A regulatory subunit TAP46 [Solanum lycopersicum]	-	-	GO:0005829//cytosol	GO:0008601//protein phosphatase type 2A regulator activity	GO:0009407//toxin catabolic process;GO:0009966//regulation of signal transduction
Solyc01g006120.2	3639	3332	3588	3519.67	4352	4023	3863	4079.33	203.21	177.45	184.38	188.347	204.28	183.44	177.1	188.273	TAP46	PREDICTED: casein kinase 1-like protein HD16 [Solanum lycopersicum]	-	-	-	GO:0005524//ATP binding;GO:0004674//protein serine/threonine kinase activity	-
Solyc01g006130.2	63	71	106	80	84	145	141	123.333	10.39	11.21	16.12	12.5733	11.74	19.46	19.3	16.8333	-	PREDICTED: protein EMBRYO SAC DEVELOPMENT ARREST 3, chloroplastic [Solanum lycopersicum]	-	-	GO:0009535//chloroplast thylakoid membrane	-	GO:0016117//carotenoid biosynthetic process;GO:0006098//pentose-phosphate shunt;GO:0009902//chloroplast relocation;GO:0010027//thylakoid membrane organization;GO:0015995//chlorophyll biosynthetic process;GO:0035304//regulation of protein dephosphorylation;GO:0019684//photosynthesis, light reaction;GO:0042793//transcription from plastid promoter;GO:0019288//isopentenyl diphosphate biosynthetic pro…
Solyc01g006140.2	3	10	24	12.3333	11	25	18	18	0.22	0.69	1.6	0.836667	0.67	1.48	1.07	1.07333	CDT1A	PREDICTED: CDT1-like protein a, chloroplastic [Solanum lycopersicum]	-	-	-	-	-
Solyc01g006150.2	55	246	133	144.667	118	107	109	111.333	6.2	26.49	13.8	15.4967	11.22	9.83	10.14	10.3967	MTP4	PREDICTED: metal tolerance protein 4-like isoform X1 [Solanum lycopersicum]	-	-	GO:0016021//integral component of membrane	GO:0008324//cation transmembrane transporter activity	-
Solyc01g006160.2	309	410	333	350.667	355	409	391	385	90.54	115.52	90.12	98.7267	88.99	97.06	96.27	94.1067	-	-	-	-	-	-	-
Solyc01g006170.2	17	33	25	25	24	27	32	27.6667	2.62	4.87	3.55	3.68	3.13	3.39	4.09	3.53667	At3g22660	PREDICTED: probable rRNA-processing protein EBP2 homolog [Solanum lycopersicum]	-	-	-	-	-
Solyc01g006180.2	19	19	35	24.3333	45	56	54	51.6667	1.43	1.37	2.43	1.74333	2.85	3.44	3.35	3.21333	NOA1	PREDICTED: GTP-binding protein BRASSINAZOLE INSENSITIVE PALE GREEN 2, chloroplastic [Solanum lycopersicum]	-	-	-	GO:0005525//GTP binding	GO:0042991//transcription factor import into nucleus
Solyc01g006190.2	1554	1709	1647	1636.67	1825	1637	1775	1745.67	205.51	216.11	200.67	207.43	204.02	176.3	194.15	191.49	SINAT2	PREDICTED: E3 ubiquitin-protein ligase SINAT2 [Solanum lycopersicum]	Folding, sorting and degradation	ko04120//Ubiquitin mediated proteolysis	GO:0005634//nucleus	GO:0008270//zinc ion binding;GO:0016874//ligase activity;GO:0004842//ubiquitin-protein ligase activity	GO:0006511//ubiquitin-dependent protein catabolic process;GO:0007275//multicellular organismal development
Solyc01g006200.2	108	82	99	96.3333	101	89	105	98.3333	15.43	11.21	13.03	13.2233	12.21	10.35	12.42	11.66	-	-	-	-	-	-	-
Solyc01g006210.2	0	5	2	2.33333	0	3	1	1.33333	0	0.67	0.26	0.31	0	0.34	0.12	0.153333	NSMCE1	PREDICTED: non-structural maintenance of chromosomes element 1 homolog [Solanum lycopersicum]	-	-	GO:0030915//Smc5-Smc6 complex	-	GO:0006281//DNA repair
Solyc01g006220.2	19	19	35	24.3333	18	51	29	32.6667	1.79	1.71	3.03	2.17667	1.43	3.91	2.25	2.53	ASHH3	PREDICTED: histone-lysine N-methyltransferase ASHH3 [Solanum lycopersicum]	-	-	GO:0005634//nucleus	GO:0018024//histone-lysine N-methyltransferase activity	-
Solyc01g006230.2	485	472	467	474.667	761	483	476	573.333	43.59	40.51	38.65	40.9167	57.64	35.41	35.24	42.7633	ATG4	PREDICTED: cysteine protease ATG4 isoform X2 [Solanum lycopersicum]	-	-	GO:0005737//cytoplasm	GO:0008234//cysteine-type peptidase activity	GO:0015031//protein transport;GO:0006914//autophagy
Solyc01g006240.2	0	7	11	6	0	5	8	4.33333	0	2.26	3.41	1.89	0	1.35	2.26	1.20333	RTM1	PREDICTED: inactive protein RESTRICTED TEV MOVEMENT 1-like [Solanum lycopersicum]	-	-	-	-	-
Solyc01g006250.1	0	0	0	0	0	1	0	0.333333	0	0	0	0	0	14.64	0	4.88	FBL13	PREDICTED: F-box/FBD/LRR-repeat protein At5g53840-like isoform X1 [Citrus sinensis]	-	-	-	GO:0005515//protein binding	-
Solyc01g006260.2	4	4	2	3.33333	3	4	6	4.33333	1.26	1.22	0.58	1.02	0.81	1.02	1.6	1.14333	EMB1687	PREDICTED: probable ribonuclease P/MRP protein subunit POP5 [Solanum lycopersicum]	-	-	GO:0005773//vacuole	GO:0004540//ribonuclease activity	GO:0008033//tRNA processing
Solyc01g006270.2	7	2	2	3.66667	2	1	2	1.66667	5.36	1.5	1.43	2.76333	1.36	0.61	1.35	1.10667	-	-	-	-	-	-	-
Solyc01g006280.2	3491	1434	1753	2226	2369	1214	1873	1818.67	190.47	74.61	88.02	117.7	108.64	54.09	83.89	82.2067	EMB1687	PREDICTED: formate--tetrahydrofolate ligase [Solanum lycopersicum]	Metabolism of cofactors and vitamins;Overview	ko01100//Metabolic pathways;ko00670//One carbon pool by folate	-	GO:0005524//ATP binding;GO:0004329//formate-tetrahydrofolate ligase activity	GO:0009396//folic acid-containing compound biosynthetic process
Solyc01g006290.2	0	0	0	0	0	0	0	0	0	0	0	0	0	0	0	0	EMB1687	PREDICTED: lignin-forming anionic peroxidase [Solanum lycopersicum]	Amino acid metabolism;Biosynthesis of other secondary metabolites	ko01100//Metabolic pathways;ko01110//Biosynthesis of secondary metabolites;ko00940//Phenylpropanoid biosynthesis;ko00360//Phenylalanine metabolism	GO:0005576//extracellular region	GO:0020037//heme binding;GO:0046872//metal ion binding;GO:0004601//peroxidase activity	GO:0006979//response to oxidative stress
Solyc01g006300.2	54	102	72	76	0	0	0	0	7.1	13.4	9.47	9.99	0	0	0	0	EMB1687	peroxidase precursor [Solanum lycopersicum]	-	-	GO:0005576//extracellular region	GO:0020037//heme binding;GO:0046872//metal ion binding;GO:0004601//peroxidase activity	GO:0006979//response to oxidative stress
Solyc01g006310.2	0	0	0	0	0	0	0	0	0	0	0	0	0	0	0	0	HRPN	PREDICTED: peroxidase N-like isoform X1 [Solanum lycopersicum]	Amino acid metabolism;Biosynthesis of other secondary metabolites	ko01100//Metabolic pathways;ko01110//Biosynthesis of secondary metabolites;ko00940//Phenylpropanoid biosynthesis;ko00360//Phenylalanine metabolism	GO:0005576//extracellular region	GO:0020037//heme binding;GO:0046872//metal ion binding;GO:0004601//peroxidase activity	GO:0006979//response to oxidative stress
Solyc01g006320.2	15	77	72	54.6667	29	164	168	120.333	3.83	18.89	16.97	13.23	6.32	33.97	35.92	25.4033	NDR1	PREDICTED: protein NDR1-like [Solanum lycopersicum]	-	-	-	-	-
Solyc01g006330.2	1	8	11	6.66667	4	11	8	7.66667	0.11	0.84	1.12	0.69	0.37	0.99	0.73	0.696667	PAP12	PREDICTED: probable plastid-lipid-associated protein 12, chloroplastic [Solanum lycopersicum]	-	-	GO:0009941//chloroplast envelope;GO:0009535//chloroplast thylakoid membrane	-	GO:0006098//pentose-phosphate shunt;GO:0010027//thylakoid membrane organization
Solyc01g006340.2	85	95	73	84.3333	91	111	104	102	8.37	8.93	6.62	7.97333	7.55	8.91	8.44	8.3	RH41	PREDICTED: DEAD-box ATP-dependent RNA helicase 41 isoform X2 [Solanum lycopersicum]	-	-	-	GO:0005524//ATP binding;GO:0003676//nucleic acid binding;GO:0004386//helicase activity	-
Solyc01g006350.2	754	842	1029	875	950	1598	1327	1291.67	29.36	31.25	36.86	32.49	31.06	50.84	42.35	41.4167	CALS9	PREDICTED: callose synthase 9 [Solanum lycopersicum]	-	-	GO:0000148//1,3-beta-D-glucan synthase complex	GO:0003843//1,3-beta-D-glucan synthase activity	GO:0006075//(1->3)-beta-D-glucan biosynthetic process
Solyc01g006360.2	96	126	136	119.333	147	412	225	261.333	5.55	6.95	7.23	6.57667	7.14	19.44	10.68	12.42	CALS9	PREDICTED: callose synthase 9 [Solanum lycopersicum]	-	-	-	-	-
Solyc01g006370.2	229	511	784	508	293	1463	1050	935.333	5.2	11.06	16.38	10.88	5.58	27.17	19.52	17.4233	CALS3	PREDICTED: callose synthase 3-like [Solanum lycopersicum]	-	-	GO:0000148//1,3-beta-D-glucan synthase complex	GO:0003843//1,3-beta-D-glucan synthase activity	GO:0006075//(1->3)-beta-D-glucan biosynthetic process
Solyc01g006380.2	3	2	9	4.66667	3	12	6	7	0.3	0.19	0.83	0.44	0.25	0.98	0.5	0.576667	-	PREDICTED: putative E3 ubiquitin-protein ligase LIN-2 [Solanum lycopersicum]	-	-	-	-	-
Solyc01g006390.2	2	1	7	3.33333	61	55	67	61	0.79	0.51	2.57	1.29	19.08	17.62	23.57	20.09	-	extensin-like protein precursor [Solanum lycopersicum]	-	-	-	-	-
Solyc01g006400.2	53	1599	690	780.667	437	1107	2108	1217.33	7.97	229.93	95.57	111.157	55.59	135.4	262.49	151.16	-	Hop-interacting protein THI101 precursor [Solanum lycopersicum]	-	-	-	-	-
Solyc01g006410.2	0	0	0	0	0	0	0	0	0	0	0	0	0	0	0	0	-	PREDICTED: formin-like protein 14 [Solanum lycopersicum]	-	-	-	-	-
Solyc01g006420.2	0	0	0	0	0	0	0	0	0	0	0	0	0	0	0	0	-	-	-	-	-	-	-
Solyc01g006430.2	10523	9939	11107	10523	5166	4029	6303	5166	1030.22	991.88	1068.56	1030.22	443.1	343.1	543.13	443.11	FAD2-2	PREDICTED: delta(12)-fatty-acid desaturase FAD2-like [Solanum lycopersicum]	Lipid metabolism;Overview	ko01040//Biosynthesis of unsaturated fatty acids	-	GO:0016717//oxidoreductase activity, acting on paired donors, with oxidation of a pair of donors resulting in the reduction of molecular oxygen to two molecules of water	GO:0006629//lipid metabolic process
Solyc01g006440.1	0	0	0	0	0	0	0	0	0	0	0	0	0	0	0	0	NPF7.1	PREDICTED: protein NRT1/ PTR FAMILY 7.1 [Solanum lycopersicum]	-	-	GO:0016020//membrane	GO:0005215//transporter activity	-
Solyc01g006450.2	23	94	104	73.6667	42	171	175	129.333	2.55	9.98	10.64	7.72333	3.94	15.48	16.05	11.8233	MOD1	PREDICTED: enoyl-[acyl-carrier-protein] reductase [NADH], chloroplastic-like [Solanum lycopersicum]	-	-	GO:0009941//chloroplast envelope;GO:0009570//chloroplast stroma;GO:0009579//thylakoid;GO:0005835//fatty acid synthase complex	GO:0005507//copper ion binding;GO:0016631//enoyl-[acyl-carrier-protein] reductase activity	GO:0009651//response to salt stress;GO:0007030//Golgi organization;GO:0016126//sterol biosynthetic process;GO:0006816//calcium ion transport;GO:0006084//acetyl-CoA metabolic process;GO:0016132//brassinosteroid biosynthetic process
Solyc01g006460.1	1	0	0	0.333333	1	0	0	0.333333	0.17	0	0	0.0566667	0.14	0	0	0.0466667	NSE4A	PREDICTED: non-structural maintenance of chromosomes element 4 homolog A-like [Solanum lycopersicum]	-	-	GO:0005634//nucleus;GO:0030915//Smc5-Smc6 complex	-	GO:0006281//DNA repair
Solyc01g006470.1	0	0	0	0	0	0	0	0	0	0	0	0	0	0	0	0	-	PREDICTED: non-structural maintenance of chromosomes element 4 homolog A-like [Solanum pennellii]	-	-	-	GO:0005515//protein binding	-
Solyc01g006480.2	50	59	99	69.3333	89	82	109	93.3333	7.91	8.93	14.43	10.4233	11.92	10.55	14.29	12.2533	RP471	PREDICTED: uncharacterized protein LOC101244219 [Solanum lycopersicum]	-	-	-	-	-
Solyc01g006490.2	99	95	132	108.667	150	143	133	142	7.23	6.62	8.88	7.57667	9.23	8.53	7.99	8.58333	azo1574	PREDICTED: UPF0061 protein azo1574-like [Solanum pennellii]	-	-	-	-	-
Solyc01g006500.2	95	109	114	106	112	122	90	108	9.16	10.04	10.12	9.77333	9.11	9.6	7.15	8.62	At5g48730	PREDICTED: pentatricopeptide repeat-containing protein At5g48730, chloroplastic [Solanum lycopersicum]	-	-	-	GO:0005515//protein binding	-
Solyc01g006510.2	850	703	855	802.667	1113	851	694	886	89.85	70.99	83.24	81.36	99.26	73.33	60.52	77.7033	SDH	sorbitol related enzyme [Solanum lycopersicum]	Carbohydrate metabolism	ko01100//Metabolic pathways;ko00051//Fructose and mannose metabolism	-	GO:0008270//zinc ion binding;GO:0016491//oxidoreductase activity	-
Solyc01g006520.2	6	12	13	10.3333	27	35	16	26	0.34	0.64	0.67	0.55	1.27	1.6	0.73	1.2	RLK1	PREDICTED: G-type lectin S-receptor-like serine/threonine-protein kinase LECRK2 [Solanum lycopersicum]	-	-	-	GO:0005524//ATP binding;GO:0004674//protein serine/threonine kinase activity	GO:0048544//recognition of pollen
Solyc01g006530.1	0	18	0	6	5	0	0	1.66667	0	1.07	0	0.356667	0.26	0	0	0.0866667	RLK1	PREDICTED: G-type lectin S-receptor-like serine/threonine-protein kinase LECRK3 [Solanum lycopersicum]	-	-	-	GO:0005524//ATP binding;GO:0004674//protein serine/threonine kinase activity	GO:0048544//recognition of pollen
Solyc01g006540.2	985	677	1377	1013	2983	4051	2167	3067	42.7	30.07	59.08	43.95	112.8	154.16	83.68	116.88	LOX2.1	lipoxygenase [Solanum lycopersicum]	-	-	-	GO:0046872//metal ion binding;GO:0016702//oxidoreductase activity, acting on single donors with incorporation of molecular oxygen, incorporation of two atoms of oxygen	GO:0031408//oxylipin biosynthetic process
Solyc01g006550.2	8	8	3	6.33333	5	7	13	8.33333	0.46	0.44	0.16	0.353333	0.24	0.33	0.61	0.393333	RLP12	PREDICTED: receptor-like protein 12 isoform X1 [Solanum lycopersicum]	-	-	-	GO:0005515//protein binding	-
Solyc01g006560.2	1	0	0	0.333333	1	0	0	0.333333	0.05	0	0	0.0166667	0.04	0	0	0.0133333	LOX2.1	lipoxygenase [Solanum lycopersicum]	Lipid metabolism	ko01100//Metabolic pathways;ko00592//alpha-Linolenic acid metabolism;ko00591//Linoleic acid metabolism	-	GO:0046872//metal ion binding;GO:0016702//oxidoreductase activity, acting on single donors with incorporation of molecular oxygen, incorporation of two atoms of oxygen	GO:0031408//oxylipin biosynthetic process
Solyc01g006570.1	0	0	0	0	0	0	0	0	0	0	0	0	0	0	0	0	LOX2.1	PREDICTED: linoleate 13S-lipoxygenase 2-1, chloroplastic-like [Nicotiana sylvestris]	-	-	-	GO:0046872//metal ion binding;GO:0016702//oxidoreductase activity, acting on single donors with incorporation of molecular oxygen, incorporation of two atoms of oxygen	-
Solyc01g006580.2	0	0	1	0.333333	1	2	0	1	0	0	0.1	0.0333333	0.1	0.18	0	0.0933333	AOP1.2	PREDICTED: probable inactive 2-oxoglutarate-dependent dioxygenase AOP2 [Solanum lycopersicum]	-	-	-	GO:0046872//metal ion binding;GO:0016706//oxidoreductase activity, acting on paired donors, with incorporation or reduction of molecular oxygen, 2-oxoglutarate as one donor, and incorporation of one atom each of oxygen into both donors	-
Solyc01g006590.1	0	0	0	0	0	0	0	0	0	0	0	0	0	0	0	0	RLK1	PREDICTED: LOW QUALITY PROTEIN: G-type lectin S-receptor-like serine/threonine-protein kinase RLK1 [Capsicum annuum]	-	-	-	GO:0005524//ATP binding;GO:0004672//protein kinase activity	-
Solyc01g006600.1	0	0	0	0	0	0	0	0	0	0	0	0	0	0	0	0	all8020	Acyl carrier protein-like protein [Cynara cardunculus var. scolymus] [Cynara cardunculus]	-	-	-	GO:0020037//heme binding;GO:0004096//catalase activity	-
Solyc01g006610.1	0	0	0	0	0	0	0	0	0	0	0	0	0	0	0	0	AOP1.2	PREDICTED: probable 2-oxoglutarate-dependent dioxygenase AOP1 [Solanum lycopersicum]	-	-	-	GO:0046872//metal ion binding;GO:0016706//oxidoreductase activity, acting on paired donors, with incorporation or reduction of molecular oxygen, 2-oxoglutarate as one donor, and incorporation of one atom each of oxygen into both donors	-
Solyc01g006620.2	0	0	0	0	0	0	0	0	0	0	0	0	0	0	0	0	QKY	PREDICTED: FT-interacting protein 1-like [Solanum lycopersicum]	-	-	GO:0009506//plasmodesma	-	-
Solyc01g006630.2	50	110	113	91	84	207	168	153	5.45	11.46	11.34	9.41667	7.73	18.39	15.11	13.7433	SPAC26H5.09c	PREDICTED: uncharacterized oxidoreductase C26H5.09c [Solanum lycopersicum]	-	-	GO:0005829//cytosol	GO:0016491//oxidoreductase activity	-
Solyc01g006640.1	0	0	1	0.333333	0	0	0	0	0	0	0.02	0.00666667	0	0	0	0	fadD28	4-coumarate--coa ligase-like 1 [Nicotiana attenuata]	-	-	-	GO:0020037//heme binding;GO:0004096//catalase activity	-
Solyc01g006650.1	34	16	18	22.6667	36	9	18	21	2.65	1.19	1.29	1.71	2.37	0.57	1.16	1.36667	EIL3	PREDICTED: ETHYLENE INSENSITIVE 3-like 3 protein [Solanum lycopersicum]	-	-	GO:0005634//nucleus	GO:0003700//sequence-specific DNA binding transcription factor activity	-
Solyc01g006660.1	4	4	4	4	4	2	4	3.33333	0.3	0.29	0.28	0.29	0.26	0.12	0.25	0.21	CRSP	PREDICTED: CO(2)-response secreted protease-like [Solanum lycopersicum]	-	-	-	GO:0004252//serine-type endopeptidase activity	-
Solyc01g006670.2	1	8	5	4.66667	9	3	5	5.66667	0.1	0.73	0.44	0.423333	0.73	0.24	0.4	0.456667	UGT92A1	PREDICTED: UDP-glycosyltransferase 92A1-like [Solanum pennellii]	-	-	-	GO:0016758//transferase activity, transferring hexosyl groups	-
Solyc01g006680.2	39	51	41	43.6667	49	41	27	39	4.34	5.42	4.2	4.65333	4.6	3.72	2.48	3.6	Kdm8	JmjC-domain protein JMJ524 [Solanum lycopersicum]	-	-	-	-	GO:0006355//regulation of transcription, DNA-templated;GO:0042752//regulation of circadian rhythm;GO:0007623//circadian rhythm
Solyc01g006690.2	6	79	119	68	43	143	144	110	0.45	5.61	8.15	4.73667	2.69	8.68	8.81	6.72667	IRKI	PREDICTED: IRK-interacting protein [Solanum lycopersicum]	-	-	-	-	-
Solyc01g006700.2	239	205	266	236.667	258	316	248	274	15.44	12.64	15.82	14.6333	14.02	16.67	13.17	14.62	DONSON	PREDICTED: protein downstream neighbor of son homolog [Solanum lycopersicum]	-	-	-	-	-
Solyc01g006710.2	184	147	193	174.667	238	236	180	218	7.24	5.51	6.99	6.58	7.86	7.59	5.81	7.08667	Dhx36	PREDICTED: DExH-box ATP-dependent RNA helicase DExH3 [Solanum lycopersicum]	-	-	-	GO:0005524//ATP binding;GO:0003676//nucleic acid binding;GO:0004386//helicase activity	-
Solyc01g006720.2	276	273	306	285	293	217	183	231	17.14	16.17	17.48	16.93	15.3	11	9.33	11.8767	ABCG22	PREDICTED: ABC transporter G family member 22-like isoform X1 [Solanum lycopersicum]	-	-	GO:0016020//membrane	GO:0005524//ATP binding;GO:0016887//ATPase activity	-
Solyc01g006730.2	64	50	23	45.6667	163	35	36	78	4.64	3.46	1.53	3.21	9.94	2.07	2.15	4.72	CPK20	PREDICTED: calcium-dependent protein kinase 20-like [Solanum lycopersicum]	Environmental adaptation	ko04626//Plant-pathogen interaction	-	GO:0005524//ATP binding;GO:0004672//protein kinase activity;GO:0005509//calcium ion binding	-
Solyc01g006740.2	23	17	29	23	19	21	18	19.3333	2.24	1.58	2.6	2.14	1.56	1.67	1.45	1.56	SPP1	PREDICTED: sucrose-phosphatase 1 isoform X1 [Solanum lycopersicum]	-	-	-	GO:0000287//magnesium ion binding;GO:0050307//sucrose-phosphate phosphatase activity	GO:0005986//sucrose biosynthetic process
Solyc01g006750.2	153	76	39	89.3333	289	16	37	114	76.7	36.9	18.12	43.9067	125.91	6.45	15.92	49.4267	-	-	-	-	-	-	-
Solyc01g006760.2	12	11	2	8.33333	33	2	3	12.6667	3.58	3.16	0.55	2.43	8.42	0.48	0.75	3.21667	-	PREDICTED: uncharacterized protein LOC109119844 [Solanum lycopersicum]	-	-	-	-	-
Solyc01g006770.1	0	0	0	0	0	0	0	0	0	0	0	0	0	0	0	0	C1GALT1	PREDICTED: uncharacterized protein LOC104646356 [Solanum lycopersicum]	-	-	-	-	-
Solyc01g006780.2	4	0	1	1.66667	11	0	3	4.66667	1.55	0	0.36	0.636667	3.68	0	0.99	1.55667	-	-	-	-	-	-	-
Solyc01g006790.2	31	24	14	23	69	4	10	27.6667	9.08	6.76	3.79	6.54333	17.3	0.95	2.46	6.90333	-	PREDICTED: uncharacterized protein LOC101264148 [Solanum lycopersicum]	-	-	-	-	-
Solyc01g006800.2	915	859	970	914.667	1031	1020	1071	1040.67	110.48	99.14	107.89	105.837	105.15	100.34	106.84	104.11	MAP2B	PREDICTED: methionine aminopeptidase 2B-like [Solanum pennellii]	-	-	GO:0005737//cytoplasm	GO:0046872//metal ion binding;GO:0070006//metalloaminopeptidase activity	GO:0070084//protein initiator methionine removal
Solyc01g006810.2	31	29	48	36	50	66	55	57	4.3	3.84	6.13	4.75667	5.86	7.45	6.31	6.54	RHF2A	PREDICTED: E3 ubiquitin-protein ligase RHF2A isoform X1 [Solanum lycopersicum]	-	-	-	GO:0008270//zinc ion binding	-
Solyc01g006820.2	87	213	197	165.667	91	292	275	219.333	23.57	55.46	49.29	42.7733	21.06	64.13	62.48	49.2233	-	-	-	-	-	-	-
Solyc01g006830.2	172	323	426	307	256	542	461	419.667	16.53	29.65	37.7	27.96	20.74	42.47	36.52	33.2433	WDL1	PREDICTED: protein WVD2-like 4 [Solanum lycopersicum]	-	-	-	-	-
Solyc01g006840.2	0	5	2	2.33333	2	1	0	1	0	0.37	0.14	0.17	0.13	0.06	0	0.0633333	CPK2	PREDICTED: calcium-dependent protein kinase 26-like [Solanum lycopersicum]	Environmental adaptation	ko04626//Plant-pathogen interaction	-	GO:0005524//ATP binding;GO:0004672//protein kinase activity;GO:0005509//calcium ion binding	-
Solyc01g006850.1	7	6	6	6.33333	7	7	11	8.33333	0.31	0.25	0.24	0.266667	0.26	0.25	0.4	0.303333	PGR3	PREDICTED: putative pentatricopeptide repeat-containing protein At5g06400, mitochondrial [Solanum lycopersicum]	-	-	-	GO:0005515//protein binding	-
Solyc01g006860.2	54	81	85	73.3333	54	101	90	81.6667	7.19	10.31	10.43	9.31	6.08	10.95	9.91	8.98	Hscb	PREDICTED: iron-sulfur cluster co-chaperone protein HscB, mitochondrial [Solanum pennellii]	-	-	-	-	GO:0006457//protein folding;GO:0051259//protein oligomerization
Solyc01g006870.2	269	299	380	316	344	559	387	430	18.09	19.18	23.52	20.2633	19.46	30.69	21.39	23.8467	-	PREDICTED: uncharacterized protein LOC101243920 isoform X1 [Solanum lycopersicum]	-	-	-	-	-
Solyc01g006880.2	348	295	284	309	403	482	337	407.333	9.45	7.64	7.1	8.06333	9.18	10.7	7.5	9.12667	ATXR7	PREDICTED: histone-lysine N-methyltransferase ATXR7 isoform X1 [Solanum lycopersicum]	-	-	GO:0005634//nucleus;GO:0005737//cytoplasm	GO:0018024//histone-lysine N-methyltransferase activity	GO:0009909//regulation of flower development;GO:0010228//vegetative to reproductive phase transition of meristem;GO:0051568//histone H3-K4 methylation;GO:0010452//histone H3-K36 methylation
Solyc01g006890.2	34	100	114	82.6667	80	196	189	155	2.01	5.64	6.2	4.61667	3.97	9.45	9.17	7.53	-	F26K24.5 protein [Theobroma cacao]	-	-	-	-	-
Solyc01g006900.2	808	2759	2343	1970	1608	3567	3673	2949.33	145.95	477.36	390.22	337.843	246.42	523.85	551.36	440.543	pltp	PREDICTED: putative phosphatidylglycerol/phosphatidylinositol transfer protein DDB_G0282179 [Solanum lycopersicum]	-	-	-	-	-
Solyc01g006910.2	0	0	0	0	2	0	0	0.666667	0	0	0	0	0.48	0	0	0.16	ATL70	PREDICTED: RING-H2 finger protein ATL70-like [Solanum lycopersicum]	-	-	-	GO:0008270//zinc ion binding	-
Solyc01g006920.2	6	2	8	5.33333	4	6	2	4	0.34	0.11	0.41	0.286667	0.19	0.28	0.09	0.186667	PCMP-E52	PREDICTED: pentatricopeptide repeat-containing protein At4g39530 [Solanum lycopersicum]	-	-	-	GO:0005515//protein binding	-
Solyc01g006930.2	10	59	43	37.3333	25	69	60	51.3333	1.03	5.78	4.06	3.62333	2.16	5.77	5.07	4.33333	NFYA10	PREDICTED: nuclear transcription factor Y subunit A-10 [Solanum lycopersicum]	-	-	-	GO:0003700//sequence-specific DNA binding transcription factor activity	-
Solyc01g006940.2	39	111	136	95.3333	67	176	136	126.333	5.25	14.28	16.86	12.13	7.62	19.28	15.13	14.01	NFYA10	PREDICTED: 33 kDa ribonucleoprotein, chloroplastic [Solanum lycopersicum]	-	-	GO:0009570//chloroplast stroma;GO:0009579//thylakoid	GO:0000166//nucleotide binding;GO:0003723//RNA binding	GO:0048481//ovule development;GO:0009793//embryo development ending in seed dormancy;GO:0010228//vegetative to reproductive phase transition of meristem;GO:0010027//thylakoid membrane organization;GO:0019288//isopentenyl diphosphate biosynthetic process, methylerythritol 4-phosphate pathway;GO:0016226//iron-sulfur cluster assembly
Solyc01g006950.2	37	212	20	89.6667	37	4	46	29	6.45	35.38	3.21	15.0133	5.47	0.57	6.66	4.23333	SYP121	PREDICTED: syntaxin-121-like [Solanum lycopersicum]	Folding, sorting and degradation	ko04130//SNARE interactions in vesicular transport	GO:0016020//membrane	-	GO:0006886//intracellular protein transport;GO:0016192//vesicle-mediated transport;GO:0061025//membrane fusion
Solyc01g006960.2	290	309	407	335.333	449	574	471	498	9.7	9.85	12.53	10.6933	12.61	15.7	12.91	13.74	TRAPPC8	PREDICTED: trafficking protein particle complex subunit 8 [Solanum lycopersicum]	-	-	-	GO:0005515//protein binding	-
Solyc01g006970.2	246	257	337	280	377	410	368	385	10.24	10.19	12.9	11.11	13.17	13.94	12.56	13.2233	Dhx36	PREDICTED: DExH-box ATP-dependent RNA helicase DExH1 isoform X1 [Solanum lycopersicum]	-	-	-	GO:0005524//ATP binding;GO:0003676//nucleic acid binding;GO:0008026//ATP-dependent helicase activity	GO:0006499//N-terminal protein myristoylation
Solyc01g006980.2	250	368	408	342	489	663	601	584.333	25.81	36.3	38.8	33.6367	42.59	55.81	51.18	49.86	Mcat	PREDICTED: malonyl CoA-acyl carrier protein transacylase [Solanum pennellii]	Lipid metabolism;Overview	ko01100//Metabolic pathways;ko00061//Fatty acid biosynthesis	GO:0009570//chloroplast stroma	GO:0004314//[acyl-carrier-protein] S-malonyltransferase activity	GO:0006744//ubiquinone biosynthetic process
Solyc01g006990.2	320	346	397	354.333	478	382	440	433.333	25.56	26.38	29.19	27.0433	32.15	24.89	28.92	28.6533	SKIP22	PREDICTED: F-box protein SKIP22-like [Solanum lycopersicum]	-	-	-	GO:0005515//protein binding	-
Solyc01g007000.2	6	7	0	4.33333	2	0	0	0.666667	0.73	0.81	0	0.513333	0.21	0	0	0.07	PUB23	PREDICTED: E3 ubiquitin-protein ligase PUB22-like [Solanum lycopersicum]	-	-	-	GO:0016874//ligase activity;GO:0004842//ubiquitin-protein ligase activity	-
Solyc01g007010.2	4	22	3	9.66667	7	2	3	4	0.49	2.59	0.34	1.14	0.73	0.2	0.3	0.41	PUB23	PREDICTED: E3 ubiquitin-protein ligase PUB22-like [Solanum lycopersicum]	-	-	-	GO:0016874//ligase activity;GO:0004842//ubiquitin-protein ligase activity	-
Solyc01g007020.2	9	24	1	11.3333	5	1	4	3.33333	0.97	2.47	0.1	1.18	0.46	0.09	0.36	0.303333	PUB23	PREDICTED: E3 ubiquitin-protein ligase PUB23-like [Solanum lycopersicum]	-	-	-	GO:0016874//ligase activity;GO:0004842//ubiquitin-protein ligase activity	-
Solyc01g007030.2	9	37	5	17	10	3	11	8	1.01	3.96	0.52	1.83	0.95	0.27	1.02	0.746667	PUB23	PREDICTED: LOW QUALITY PROTEIN: E3 ubiquitin-protein ligase PUB22-like [Solanum lycopersicum]	-	-	-	GO:0005488//binding	-
Solyc01g007040.2	4	6	0	3.33333	2	0	0	0.666667	0.68	0.98	0	0.553333	0.29	0	0	0.0966667	PUB22	PREDICTED: LOW QUALITY PROTEIN: E3 ubiquitin-protein ligase PUB22-like [Solanum lycopersicum]	-	-	-	GO:0016874//ligase activity;GO:0004842//ubiquitin-protein ligase activity	-
Solyc01g007050.1	0	0	0	0	1	0	1	0.666667	0	0	0	0	0.11	0	0.11	0.0733333	PUB24	PREDICTED: E3 ubiquitin-protein ligase PUB24-like [Solanum lycopersicum]	-	-	-	GO:0016874//ligase activity;GO:0004842//ubiquitin-protein ligase activity	-
Solyc01g007060.2	74	99	127	100	99	132	111	114	7.62	9.74	12.05	9.80333	8.6	11.09	9.43	9.70667	At3g05675	PREDICTED: BTB/POZ domain-containing protein At3g05675 [Solanum lycopersicum]	-	-	-	-	-
Solyc01g007070.2	3342	2074	2958	2791.33	3903	2855	2782	3180	190.04	112.48	154.8	152.44	186.58	132.56	129.89	149.677	BLH1	PREDICTED: BEL1-like homeodomain protein 1 isoform X1 [Solanum lycopersicum]	-	-	GO:0005634//nucleus;GO:0005737//cytoplasm	GO:0003677//DNA binding	GO:0006355//regulation of transcription, DNA-templated;GO:0009651//response to salt stress;GO:0006612//protein targeting to membrane;GO:0010363//regulation of plant-type hypersensitive response;GO:0009963//positive regulation of flavonoid biosynthetic process;GO:0019344//cysteine biosynthetic process;GO:0009733//response to auxin;GO:0010197//polar nucleus fusion;GO:0000303//response to superoxide…
Solyc01g007080.2	0	0	0	0	0	0	0	0	0	0	0	0	0	0	0	0	ALMT8	PREDICTED: aluminum-activated malate transporter 8-like isoform X1 [Solanum lycopersicum]	-	-	-	-	GO:0015743//malate transport
Solyc01g007090.1	0	1	0	0.333333	0	0	0	0	0	0.08	0	0.0266667	0	0	0	0	ALMT8	PREDICTED: aluminum-activated malate transporter 8-like [Solanum tuberosum]	-	-	-	-	GO:0015743//malate transport
Solyc01g007100.2	422	570	735	575.667	565	942	773	760	23.21	29.9	37.21	30.1067	26.13	42.32	34.91	34.4533	DGD1	PREDICTED: digalactosyldiacylglycerol synthase 1, chloroplastic-like [Solanum lycopersicum]	-	-	-	-	-
Solyc01g007110.2	867	551	529	649	684	478	572	578	139.92	85.12	78.69	101.243	93.52	62.76	76.57	77.6167	-	PREDICTED: uncharacterized protein LOC101262646 [Solanum lycopersicum]	-	-	-	-	GO:0006635//fatty acid beta-oxidation;GO:0009755//hormone-mediated signaling pathway
Solyc01g007120.2	212	200	225	212.333	271	264	211	248.667	17.92	16.14	17.51	17.19	19.3	18.2	14.68	17.3933	rio2	PREDICTED: serine/threonine-protein kinase rio2 [Solanum lycopersicum]	Translation	ko03008//Ribosome biogenesis in eukaryotes	-	GO:0005524//ATP binding;GO:0004674//protein serine/threonine kinase activity	-
Solyc01g007130.2	11	31	50	30.6667	16	46	54	38.6667	0.45	1.22	1.9	1.19	0.56	1.55	1.83	1.31333	TMK3	PREDICTED: receptor-like kinase TMK3 [Solanum lycopersicum]	-	-	-	GO:0005524//ATP binding;GO:0004674//protein serine/threonine kinase activity	-
Solyc01g007140.2	11	20	25	18.6667	20	53	41	38	0.53	0.91	1.1	0.846667	0.81	2.08	1.61	1.5	TEX10	PREDICTED: testis-expressed sequence 10 protein homolog isoform X1 [Solanum lycopersicum]	-	-	-	GO:0005488//binding	-
Solyc01g007150.2	596	874	895	788.333	685	1315	1001	1000.33	28.57	39.94	39.47	35.9933	27.58	51.48	39.36	39.4733	At4g31480	PREDICTED: coatomer subunit beta-1-like [Solanum lycopersicum]	-	-	GO:0030126//COPI vesicle coat	GO:0005198//structural molecule activity	GO:0006886//intracellular protein transport;GO:0016192//vesicle-mediated transport
Solyc01g007160.2	0	4	0	1.33333	2	4	1	2.33333	0	0.57	0	0.19	0.25	0.49	0.12	0.286667	CTF7	PREDICTED: protein CHROMOSOME TRANSMISSION FIDELITY 7 [Solanum lycopersicum]	-	-	-	-	-
Solyc01g007170.2	0	3	2	1.66667	0	5	13	6	0	0.14	0.09	0.0766667	0	0.21	0.54	0.25	QKY	PREDICTED: protein QUIRKY [Solanum lycopersicum]	-	-	-	GO:0005515//protein binding	-
Solyc01g007180.2	54	64	60	59.3333	62	61	58	60.3333	13.46	15.31	13.8	14.19	13.17	12.33	12.09	12.53	-	PREDICTED: uncharacterized protein LOC101262944 [Solanum lycopersicum]	-	-	-	-	-
Solyc01g007190.2	25	43	36	34.6667	33	33	43	36.3333	4.12	6.79	5.47	5.46	4.61	4.43	5.89	4.97667	-	PREDICTED: uncharacterized protein LOC101262645 [Solanum lycopersicum]	-	-	-	-	-
Solyc01g007200.2	21	20	27	22.6667	47	37	41	41.6667	3.56	3.25	4.22	3.67667	6.76	5.1	5.77	5.87667	-	PREDICTED: uncharacterized protein LOC101262337 isoform X1 [Solanum lycopersicum]	-	-	-	-	-
Solyc01g007210.2	0	1	2	1	5	0	0	1.66667	0	0.97	1.84	0.936667	4.44	0	0	1.48	-	PREDICTED: uncharacterized protein LOC104118138 [Nicotiana tomentosiformis]	-	-	-	-	-
Solyc01g007220.2	2372	1855	2065	2097.33	3554	1156	1480	2063.33	400.25	299.7	321.22	340.39	508.34	158.66	207.3	291.433	YLS9	PREDICTED: NDR1/HIN1-like protein 12 [Solanum lycopersicum]	-	-	-	-	-
Solyc01g007230.2	100	163	184	149	157	253	281	230.333	22.33	34.92	37.91	31.72	29.84	45.87	52.37	42.6933	YLS9	PREDICTED: NDR1/HIN1-Like protein 3-like [Solanum lycopersicum]	-	-	-	-	-
Solyc01g007240.2	38	16	13	22.3333	43	5	11	19.6667	12.33	5	3.9	7.07667	11.96	1.31	3.01	5.42667	YLS9	PREDICTED: protein YLS9 [Solanum tuberosum]	-	-	-	-	-
Solyc01g007250.2	81	61	90	77.3333	108	104	104	105.333	9.82	7.07	10.05	8.98	11.05	10.27	10.41	10.5767	Imp4	PREDICTED: U3 small nucleolar ribonucleoprotein protein IMP4-like [Solanum lycopersicum]	-	-	-	-	-
Solyc01g007260.2	31	34	40	35	25	49	38	37.3333	1.74	1.82	2.06	1.87333	1.18	2.24	1.75	1.72333	CLPB1	PREDICTED: protein SMAX1-LIKE 3 isoform X1 [Solanum lycopersicum]	-	-	-	-	GO:0019538//protein metabolic process
Solyc01g007270.1	0	0	0	0	0	0	0	0	0	0	0	0	0	0	0	0	LOG7	PREDICTED: cytokinin riboside 5'-monophosphate phosphoribohydrolase LOG7 [Solanum pennellii]	-	-	GO:0005829//cytosol	-	-
Solyc01g007280.2	14	23	31	22.6667	19	19	30	22.6667	2.69	4.23	5.49	4.13667	3.1	2.97	4.79	3.62	rps4	ribosomal protein S4 [Solanum bulbocastanum]	-	-	GO:0009507//chloroplast;GO:0015935//small ribosomal subunit	GO:0003735//structural constituent of ribosome;GO:0019843//rRNA binding	GO:0006412//translation
Solyc01g007290.1	9	6	7	7.33333	5	8	2	5	5.97	3.88	4.31	4.72	2.92	4.24	1.16	2.77333	ndhJ	NADH-plastoquinone oxidoreductase subunit J (chloroplast) [Solanum lycopersicum]	-	-	GO:0009535//chloroplast thylakoid membrane	GO:0008137//NADH dehydrogenase (ubiquinone) activity;GO:0048038//quinone binding	GO:0006810//transport;GO:0019684//photosynthesis, light reaction
Solyc01g007300.1	17	14	10	13.6667	12	23	9	14.6667	5.64	4.47	3.07	4.39333	3.41	6.17	2.52	4.03333	ndhK	NADH-plastoquinone oxidoreductase subunit K (chloroplast) [Solanum lycopersicum]	Energy metabolism	ko01100//Metabolic pathways;ko00190//Oxidative phosphorylation	GO:0009535//chloroplast thylakoid membrane	GO:0051539//4 iron, 4 sulfur cluster binding;GO:0008137//NADH dehydrogenase (ubiquinone) activity;GO:0005506//iron ion binding;GO:0048038//quinone binding	GO:0006810//transport;GO:0019684//photosynthesis, light reaction
Solyc01g007310.2	4	3	1	2.66667	4	3	1	2.66667	4.87	3.64	1.15	3.22	4.49	2.87	1.13	2.83	ndhC	NADH dehydrogenase subunit 3 [Atropa belladonna]	-	-	GO:0016021//integral component of membrane;GO:0009535//chloroplast thylakoid membrane	GO:0008137//NADH dehydrogenase (ubiquinone) activity;GO:0048038//quinone binding	GO:0006810//transport;GO:0019684//photosynthesis, light reaction
Solyc01g007320.2	5289	7156	7953	6799.33	7924	10938	9414	9425.33	325.63	420.26	450.63	398.84	410.27	549.78	476.1	478.717	atpB	PREDICTED: ATP synthase subunit beta, chloroplastic-like [Gossypium hirsutum]	-	-	GO:0045261//proton-transporting ATP synthase complex, catalytic core F(1)	GO:0005524//ATP binding;GO:0046933//proton-transporting ATP synthase activity, rotational mechanism;GO:0046961//proton-transporting ATPase activity, rotational mechanism	GO:0015991//ATP hydrolysis coupled proton transport;GO:0015986//ATP synthesis coupled proton transport
Solyc01g007330.2	299	262	310	290.333	331	351	258	313.333	25.39	21.24	24.23	23.62	23.67	24.31	18.03	22.0033	rbcL	ribulose-1,5-bisphosphate carboxylase/oxygenase large subunit (chloroplast) [Solanum lycopersicum]	-	-	GO:0009507//chloroplast	GO:0004497//monooxygenase activity;GO:0000287//magnesium ion binding;GO:0016984//ribulose-bisphosphate carboxylase activity	GO:0009853//photorespiration;GO:0019253//reductive pentose-phosphate cycle
Solyc01g007340.2	28	41	45	38	33	49	41	41	2.27	3.18	3.36	2.93667	2.26	3.25	2.74	2.75	accD	acetyl-CoA carboxylase carboxyltransferase beta subunit (chloroplast) [Solanum lycopersicum]	-	-	GO:0009507//chloroplast	-	-
Solyc01g007350.2	4	4	1	3	5	5	0	3.33333	1.71	1.65	0.4	1.25333	1.85	1.72	0	1.19	psaI	photosystem I subunit VIII [Nicotiana tabacum]	-	-	GO:0016021//integral component of membrane;GO:0009522//photosystem I	-	GO:0015979//photosynthesis
Solyc01g007360.2	2	3	7	4	3	6	3	4	0.93	1.34	3	1.75667	1.2	2.24	1.19	1.54333	ycf4	photosystem I assembly protein Ycf4 [Solanum bulbocastanum]	-	-	GO:0016021//integral component of membrane;GO:0009522//photosystem I;GO:0009535//chloroplast thylakoid membrane	-	GO:0015979//photosynthesis
Solyc01g007370.2	6	5	5	5.33333	10	12	8	10	1.73	1.38	1.33	1.48	2.46	2.8	1.93	2.39667	cemA	chloroplast envelope membrane protein (chloroplast) [Solanum lycopersicum]	-	-	GO:0016021//integral component of membrane;GO:0009706//chloroplast inner membrane	GO:0015078//hydrogen ion transmembrane transporter activity	-
Solyc01g007380.1	10	8	11	9.66667	13	19	6	12.6667	1.94	1.49	1.97	1.8	2.14	3	0.97	2.03667	petA	cytochrome f [Solanum bulbocastanum]	-	-	GO:0009535//chloroplast thylakoid membrane;GO:0031361//integral component of thylakoid membrane	GO:0020037//heme binding;GO:0005506//iron ion binding;GO:0009055//electron carrier activity	GO:0015979//photosynthesis;GO:0055114//oxidation-reduction process
Solyc01g007390.1	0	0	0	0	0	0	0	0	0	0	0	0	0	0	0	0	-	-	-	-	-	-	-
Solyc01g007400.1	0	0	0	0	0	0	0	0	0	0	0	0	0	0	0	0	psbJ	photosystem II protein J [Nicotiana tabacum]	-	-	GO:0009539//photosystem II reaction center	-	GO:0015979//photosynthesis
Solyc01g007410.2	0	0	0	0	0	0	0	0	0	0	0	0	0	0	0	0	psbF	photosystem II protein VI (plastid) [Euphronia guianensis]	-	-	GO:0016021//integral component of membrane;GO:0009535//chloroplast thylakoid membrane;GO:0009539//photosystem II reaction center	GO:0020037//heme binding;GO:0005506//iron ion binding;GO:0009055//electron carrier activity	GO:0009767//photosynthetic electron transport chain
Solyc01g007420.2	0	0	0	0	0	0	0	0	0	0	0	0	0	0	0	0	petL	cytochrome b6/f complex subunit VI (chloroplast) [Stipa lipskyi]	-	-	GO:0016021//integral component of membrane;GO:0009512//cytochrome b6f complex	GO:0009055//electron carrier activity	GO:0015979//photosynthesis;GO:0055114//oxidation-reduction process
Solyc01g007430.2	0	0	0	0	0	0	0	0	0	0	0	0	0	0	0	0	petG	cytochrome b6/f complex subunit V [Erodium texanum]	-	-	GO:0009512//cytochrome b6f complex	-	-
Solyc01g007440.1	0	0	0	0	0	0	0	0	0	0	0	0	0	0	0	0	psaJ	photosystem I subunit IX (chloroplast) [Scopolia parviflora]	-	-	GO:0009522//photosystem I	-	GO:0015979//photosynthesis
Solyc01g007450.1	0	0	0	0	0	0	0	0	0	0	0	0	0	0	0	0	rpl33	ribosomal protein L33 [Solanum bulbocastanum]	-	-	GO:0005840//ribosome;GO:0009507//chloroplast	GO:0003735//structural constituent of ribosome	GO:0006412//translation
Solyc01g007460.2	2	0	2	1.33333	2	2	0	1.33333	6.05	0	6.19	4.08	6.24	4.56	0	3.6	rps18	ribosomal protein S18 [Nicotiana tabacum]	-	-	GO:0005840//ribosome;GO:0009507//chloroplast	GO:0003735//structural constituent of ribosome;GO:0019843//rRNA binding	GO:0006412//translation
Solyc01g007470.1	6	2	7	5	4	11	7	7.33333	7.12	2.36	7.83	5.77	4.36	10.26	7.7	7.44	rpl20	ribosomal protein L20 [Nicotiana tabacum]	-	-	GO:0005840//ribosome;GO:0009507//chloroplast	GO:0003735//structural constituent of ribosome;GO:0019843//rRNA binding	GO:0006412//translation;GO:0000027//ribosomal large subunit assembly
Solyc01g007480.1	1	1	1	1	3	0	0	1	11.82	12.04	13.9	12.5867	39.56	0	0	13.1867	-	rps12 gene product (chloroplast) [Nicotiana undulata]	-	-	-	-	-
Solyc01g007490.2	203	203	245	217	265	228	278	257	59.74	57.45	66.6	61.2633	66.73	54.34	68.76	63.2767	clpP	clp protease proteolytic subunit (chloroplast) [Solanum lycopersicum]	-	-	-	GO:0004252//serine-type endopeptidase activity	-
Solyc01g007500.2	45	246	210	167	133	374	172	226.333	3.79	19.79	16.29	13.29	9.44	25.71	11.93	15.6933	psbB	PREDICTED: LOW QUALITY PROTEIN: photosystem II CP47 reaction center protein-like [Gossypium hirsutum]	-	-	GO:0016021//integral component of membrane;GO:0009523//photosystem II	GO:0016168//chlorophyll binding	GO:0009767//photosynthetic electron transport chain;GO:0018298//protein-chromophore linkage
Solyc01g007510.1	0	0	0	0	0	0	0	0	0	0	0	0	0	0	0	0	psbN	photosystem II protein N (chloroplast) [Elaeagnus macrophylla]	-	-	GO:0009539//photosystem II reaction center	-	GO:0015979//photosynthesis
Solyc01g007520.2	2	11	9	7.33333	8	15	2	8.33333	0.61	3.24	2.55	2.13333	2.1	3.72	0.52	2.11333	psbH	photosystem II protein H [Nicotiana tabacum]	-	-	GO:0016021//integral component of membrane;GO:0009523//photosystem II;GO:0009535//chloroplast thylakoid membrane	GO:0042301//phosphate ion binding	GO:0015979//photosynthesis;GO:0050821//protein stabilization
Solyc01g007530.2	15	21	14	16.6667	23	46	15	28	2.55	3.42	2.19	2.72	3.32	6.36	2.12	3.93333	petB	cytochrome b6 (plastid) [Physalis peruviana]	-	-	GO:0016021//integral component of membrane	GO:0020037//heme binding;GO:0005506//iron ion binding;GO:0016491//oxidoreductase activity;GO:0045158	GO:0022904//respiratory electron transport chain
Solyc01g007540.2	0	4	4	2.66667	6	1	8	5	0	1.26	1.21	0.823333	1.69	0.26	2.21	1.38667	petD	cytochrome b6/f complex subunit IV [Nuphar advena]	-	-	GO:0042651//thylakoid membrane	GO:0016491//oxidoreductase activity;GO:0045156//electron transporter, transferring electrons within the cyclic electron transport pathway of photosynthesis activity	GO:0009767//photosynthetic electron transport chain
Solyc01g007550.1	0	0	0	0	0	0	0	0	0	0	0	0	0	0	0	0	rpoA	RNA polymerase alpha subunit (chloroplast) [Solanum lycopersicum]	-	-	-	GO:0003677//DNA binding;GO:0003899//DNA-directed RNA polymerase activity	GO:0006351//transcription, DNA-templated
Solyc01g007560.2	25	28	26	26.3333	22	20	12	18	5.55	5.96	5.32	5.61	4.15	3.6	2.22	3.32333	rpoA	RNA polymerase alpha subunit (chloroplast) [Solanum lycopersicum]	-	-	-	GO:0003899//DNA-directed RNA polymerase activity	GO:0006351//transcription, DNA-templated
Solyc01g007570.2	17	30	26	24.3333	40	33	33	35.3333	1.76	2.96	2.47	2.39667	3.49	2.78	2.81	3.02667	rps11	ribosomal protein S11 [Solanum bulbocastanum]	-	-	GO:0005840//ribosome	GO:0003735//structural constituent of ribosome	GO:0006412//translation
Solyc01g007580.2	24	28	45	32.3333	48	41	7	32	2.42	2.69	4.17	3.09333	4.08	3.37	0.58	2.67667	rps8	ribosomal protein S8 [Solanum tuberosum]	-	-	GO:0005840//ribosome;GO:0009507//chloroplast	GO:0003735//structural constituent of ribosome;GO:0019843//rRNA binding	GO:0006412//translation
Solyc01g007590.2	14	22	19	18.3333	24	23	12	19.6667	2.34	3.53	2.93	2.93333	3.41	3.13	1.67	2.73667	rpl14	ribosomal protein L14 [Nicotiana sylvestris]	-	-	GO:0009507//chloroplast;GO:0015934//large ribosomal subunit	GO:0003735//structural constituent of ribosome;GO:0019843//rRNA binding	GO:0006412//translation
Solyc01g007600.2	21	47	36	34.6667	51	61	46	52.6667	4.25	9.11	6.72	6.69333	8.77	10.03	7.75	8.85	rpl16	ribosomal protein L16 (chloroplast) [Solanum carolinense]	-	-	GO:0005840//ribosome	GO:0003735//structural constituent of ribosome;GO:0019843//rRNA binding	GO:0006412//translation
Solyc01g007610.2	127	202	169	166	208	181	241	210	10.69	16.24	13.1	13.3433	14.75	12.43	16.71	14.63	rps3	ribosomal protein S3 (chloroplast) [Solanum lycopersicum]	-	-	GO:0015935//small ribosomal subunit;GO:0015934//large ribosomal subunit	GO:0003735//structural constituent of ribosome;GO:0003723//RNA binding	GO:0006412//translation
Solyc01g007620.2	0	0	0	0	1	0	0	0.333333	0	0	0	0	0	0	0	0	rps19	ribosomal protein S19 [Nicotiana tomentosiformis]	-	-	GO:0005840//ribosome	GO:0003735//structural constituent of ribosome;GO:0003723//RNA binding	GO:0006412//translation
Solyc01g007630.2	613	826	740	726.333	891	822	802	838.333	77.75	100.16	86.47	88.1267	95.49	84.92	84.09	88.1667	rpl2-A	50S ribosomal protein L2 [Medicago truncatula]	-	-	GO:0015934//large ribosomal subunit	GO:0000166//nucleotide binding;GO:0003735//structural constituent of ribosome;GO:0003723//RNA binding;GO:0016740//transferase activity	GO:0006412//translation
Solyc01g007640.2	63	24	21	36	39	25	17	27	1.2	0.43	0.37	0.666667	0.62	0.39	0.26	0.423333	ycf2-A	Ycf2 (chloroplast) [Solanum cheesmaniae]	-	-	GO:0009570//chloroplast stroma;GO:0009575	GO:0005524//ATP binding	-
Solyc01g007650.2	2	1	1	1.33333	1	1	3	1.66667	0.79	0.38	0.36	0.51	0.34	0.32	1	0.553333	ycf15-A	Ycf15 protein (chloroplast) [Solanum lycopersicum]	-	-	-	-	-
Solyc01g007660.2	95	121	116	110.667	163	140	121	141.333	6.88	8.36	7.73	7.65667	9.93	8.27	7.2	8.46667	ndhB2	NADH-plastoquinone oxidoreductase subunit 2 (chloroplast) [Solanum lycopersicum]	-	-	-	GO:0008137//NADH dehydrogenase (ubiquinone) activity	GO:0042773//ATP synthesis coupled electron transport
Solyc01g007670.2	272	282	271	275	417	326	348	363.667	72.24	71.95	66.44	70.21	94.55	70.18	77.45	80.7267	rps7-A	ribosomal protein S7 [Nicotiana tabacum]	-	-	GO:0009507//chloroplast;GO:0015935//small ribosomal subunit	GO:0003735//structural constituent of ribosome;GO:0019843//rRNA binding	GO:0006412//translation
Solyc01g007680.1	0	0	0	0	1	0	0	0.333333	0	0	0	0	1	0	0	0.333333	-	orf146 gene product (mitochondrion) [Beta vulgaris subsp. vulgaris] [Beta vulgaris]	-	-	-	-	-
Solyc01g007690.2	3187	2756	2255	2732.67	2191	2915	2078	2394.67	578.02	478.8	377.1	477.973	337.15	429.84	313.23	360.073	-	-	-	-	-	-	-
Solyc01g007700.2	871	792	700	787.667	661	866	542	689.667	422.33	371.78	314.43	369.513	278.2	337.85	225.13	280.393	-	ORF40s [Pinus koraiensis]	-	-	-	-	-
Solyc01g007710.2	448	220	195	287.667	235	302	148	228.333	309.49	148.21	125.21	194.303	143.16	166.69	89.46	133.103	-	ycf68 protein [Medicago truncatula]	-	-	-	-	-
Solyc01g007720.2	25	64	45	44.6667	34	112	24	56.6667	5.46	13.41	9.07	9.31333	6.32	19.87	4.38	10.19	ycf68-1	ycf68 (chloroplast) [Boswellia sacra]	-	-	-	-	-
Solyc01g007730.2	387	84	64	178.333	155	160	76	130.333	1385.56	317.39	239.31	647.42	583.92	428.25	322.82	444.997	ycf68-1	ORF82c [Pinus koraiensis]	-	-	-	-	-
Solyc01g007740.2	213	278	337	276	220	352	331	301	33.17	41.43	48.37	40.99	29.01	44.61	42.73	38.7833	At5g06290	2-Cys peroxiredoxin 2 [Solanum lycopersicum]	-	-	-	GO:0051920//peroxiredoxin activity	-
Solyc01g007750.2	23	42	29	31.3333	49	45	27	40.3333	4.07	7.12	4.73	5.30667	7.36	6.48	3.97	5.93667	-	PREDICTED: transcription termination factor MTEF1, chloroplastic isoform X3 [Solanum lycopersicum]	-	-	GO:0005739//mitochondrion;GO:0009507//chloroplast	GO:0003690//double-stranded DNA binding	GO:0006355//regulation of transcription, DNA-templated
Solyc01g007760.2	28	39	47	38	47	74	58	59.6667	2.81	3.74	4.34	3.63	3.98	6.05	4.8	4.94333	E2FA	PREDICTED: transcription factor E2FA isoform X2 [Solanum lycopersicum]	-	-	GO:0005634//nucleus;GO:0005667//transcription factor complex	GO:0003700//sequence-specific DNA binding transcription factor activity;GO:0003677//DNA binding	GO:0006351//transcription, DNA-templated;GO:0042023//DNA endoreduplication;GO:0010090//trichome morphogenesis;GO:0008283//cell proliferation;GO:0006270//DNA replication initiation;GO:0006275//regulation of DNA replication;GO:0009165//nucleotide biosynthetic process;GO:0051726//regulation of cell cycle;GO:0051302//regulation of cell division
Solyc01g007770.2	97	78	61	78.6667	87	47	49	61	28.67	22.17	16.66	22.5	22.01	11.25	12.17	15.1433	-	PREDICTED: uncharacterized protein LOC101255523 [Solanum lycopersicum]	-	-	-	-	-
Solyc01g007780.2	29	35	19	27.6667	35	21	37	31	6.15	7.11	3.71	5.65667	6.31	3.61	6.54	5.48667	HVA22I	hva22-like protein i, partial [Nicotiana attenuata]	-	-	GO:0016020//membrane	-	-
Solyc01g007790.2	58	75	86	73	72	95	84	83.6667	7.53	9.31	10.28	9.04	7.9	10.04	9.02	8.98667	DDB_G0286581	PREDICTED: lipid droplet-associated hydrolase isoform X3 [Solanum lycopersicum]	-	-	-	-	GO:0000394//RNA splicing, via endonucleolytic cleavage and ligation;GO:0009086//methionine biosynthetic process;GO:0030003//cellular cation homeostasis
Solyc01g007800.2	0	0	1	0.333333	1	1	2	1.33333	0	0	0.2	0.0666667	0.18	0.18	0.36	0.24	OFP6	PREDICTED: transcription repressor OFP6 [Solanum lycopersicum]	-	-	-	-	-
Solyc01g007810.1	0	2	2	1.33333	4	4	0	2.66667	0	0.41	0.4	0.27	0.73	0.7	0	0.476667	OFP13	PREDICTED: transcription repressor OFP15 [Solanum lycopersicum]	-	-	-	-	GO:0045892//negative regulation of transcription, DNA-templated
Solyc01g007820.1	0	0	0	0	0	0	0	0	0	0	0	0	0	0	0	0	-	-	-	-	-	-	-
Solyc01g007830.1	0	0	0	0	0	1	0	0.333333	0	0	0	0	0	1.74	0	0.58	-	PREDICTED: LOW QUALITY PROTEIN: condensin complex subunit 2 [Capsicum annuum]	-	-	-	-	-
Solyc01g007840.2	209	270	248	242.333	265	275	236	258.667	36.14	44.7	39.53	40.1233	38.85	38.67	33.88	37.1333	CAF1-9	PREDICTED: probable CCR4-associated factor 1 homolog 11 [Solanum lycopersicum]	Folding, sorting and degradation	ko03018//RNA degradation	GO:0005634//nucleus	GO:0003676//nucleic acid binding	-
Solyc01g007850.2	46	51	71	56	85	91	66	80.6667	2.14	2.26	3.04	2.48	3.33	3.46	2.52	3.10333	PCMP-H42	PREDICTED: pentatricopeptide repeat-containing protein At4g21065-like isoform X1 [Solanum lycopersicum]	-	-	-	GO:0005515//protein binding	-
Solyc01g007860.2	2796	1890	1931	2205.67	2651	1860	2367	2292.67	343.51	221.96	218.54	261.337	275.14	186.16	240.3	233.867	UEV1D	ubiquitin-conjugating enzyme E2 variant 1C [Solanum lycopersicum]	-	-	-	-	-
Solyc01g007870.2	4	14	1	6.33333	16	1	0	5.66667	2.87	9.79	0.67	4.44333	10.13	0.57	0	3.56667	-	PREDICTED: ras guanine nucleotide exchange factor P-like [Lupinus angustifolius]	-	-	-	-	-
Solyc01g007880.2	67	79	97	81	128	127	127	127.333	3.76	4.23	5.01	4.33333	6.04	5.82	5.85	5.90333	ARC3	PREDICTED: protein ACCUMULATION AND REPLICATION OF CHLOROPLASTS 3 [Solanum lycopersicum]	-	-	GO:0035452//extrinsic component of plastid membrane	GO:0003924//GTPase activity	GO:0010020//chloroplast fission
Solyc01g007890.1	13	10	24	15.6667	17	19	17	17.6667	2.01	1.48	3.42	2.30333	2.23	2.39	2.18	2.26667	IDD5	PREDICTED: protein indeterminate-domain 5, chloroplastic-like [Solanum lycopersicum]	-	-	-	-	-
Solyc01g007900.2	121	140	123	128	148	146	155	149.667	16.54	18.31	15.49	16.78	17.11	16.25	17.54	16.9667	TOM3	PREDICTED: tobamovirus multiplication protein 3 [Solanum lycopersicum]	-	-	-	-	-
Solyc01g007910.2	440	499	486	475	507	622	649	592.667	45.36	49.14	46.14	46.88	44.09	52.27	55.18	50.5133	SCOA	succinate--CoA ligase [ADP-forming] subunit alpha-1, mitochondrial [Solanum lycopersicum]	-	-	-	GO:0048037//cofactor binding;GO:0003878//ATP citrate synthase activity;GO:0004775//succinate-CoA ligase (ADP-forming) activity	-
Solyc01g007920.2	275	166	196	212.333	245	182	163	196.667	42.18	24.37	27.71	31.42	31.82	22.72	20.72	25.0867	NIC2	PREDICTED: nicotinamidase 2-like [Solanum lycopersicum]	-	-	-	GO:0003824//catalytic activity	-
Solyc01g007930.2	185	157	184	175.333	191	221	222	211.333	22.4	18.17	20.52	20.3633	19.53	21.8	22.21	21.18	At1g70590	PREDICTED: F-box protein At1g70590-like [Solanum lycopersicum]	-	-	-	GO:0005515//protein binding	-
Solyc01g007940.2	0	0	0	0	0	0	0	0	0	0	0	0	0	0	0	0	GGAT2	PREDICTED: glutamate--glyoxylate aminotransferase 2-like [Solanum lycopersicum]	Amino acid metabolism;Energy metabolism;Carbohydrate metabolism;Overview	ko01100//Metabolic pathways;ko01110//Biosynthesis of secondary metabolites;ko00710//Carbon fixation in photosynthetic organisms;ko00260//Glycine, serine and threonine metabolism;ko00630//Glyoxylate and dicarboxylate metabolism;ko00250//Alanine, aspartate and glutamate metabolism	-	GO:0030170//pyridoxal phosphate binding;GO:0003824//catalytic activity	GO:0009058//biosynthetic process
Solyc01g007950.2	655	478	231	454.667	1366	153	264	594.333	30.28	21.07	9.83	20.3933	53.05	5.78	10.01	22.9467	PER47	PREDICTED: lipase-like [Solanum pennellii]	-	-	-	GO:0020037//heme binding;GO:0046872//metal ion binding;GO:0004601//peroxidase activity	GO:0006979//response to oxidative stress
Solyc01g007960.2	0	0	0	0	0	0	0	0	0	0	0	0	0	0	0	0	CRK2	PREDICTED: cysteine-rich receptor-like protein kinase 2 [Solanum lycopersicum]	-	-	-	GO:0005524//ATP binding;GO:0004674//protein serine/threonine kinase activity	-
Solyc01g007970.1	0	0	0	0	0	0	0	0	0	0	0	0	0	0	0	0	CRK2	PREDICTED: cysteine-rich receptor-like protein kinase 2 [Solanum lycopersicum]	-	-	-	GO:0005524//ATP binding;GO:0004674//protein serine/threonine kinase activity	-
Solyc01g007980.2	97	99	102	99.3333	129	136	143	136	7.06	6.87	6.83	6.92	7.9	8.08	8.56	8.18	CRK2	PREDICTED: cysteine-rich receptor-like protein kinase 2 isoform X1 [Solanum pennellii]	-	-	-	GO:0005524//ATP binding;GO:0004674//protein serine/threonine kinase activity	-
Solyc01g007990.2	96	96	106	99.3333	145	154	136	145	6.53	6.23	6.64	6.46667	8.3	8.55	7.61	8.15333	CRK2	PREDICTED: cysteine-rich receptor-like protein kinase 2 isoform X1 [Solanum lycopersicum]	-	-	-	GO:0005524//ATP binding;GO:0004674//protein serine/threonine kinase activity	-
Solyc01g008000.2	2584	2414	3042	2680	2937	3033	2865	2945	560.12	501.85	608.32	556.763	541.58	533.87	517.94	531.13	ARF	PREDICTED: ADP-ribosylation factor 2-like [Solanum lycopersicum]	-	-	GO:0005622//intracellular	GO:0005525//GTP binding	GO:0007264//small GTPase mediated signal transduction
Solyc01g008010.2	1375	831	1403	1203	1557	1071	1205	1277.67	178.99	103.43	168.27	150.23	171.32	113.55	129.72	138.197	-	PREDICTED: uncharacterized protein LOC101249752 [Solanum lycopersicum]	-	-	-	-	GO:0009753//response to jasmonic acid;GO:0009694//jasmonic acid metabolic process
Solyc01g008020.2	253	259	267	259.667	525	145	193	287.667	31.31	30.64	30.44	30.7967	54.9	14.62	19.74	29.7533	ENT1	PREDICTED: equilibrative nucleotide transporter 1 [Solanum lycopersicum]	-	-	GO:0016021//integral component of membrane	GO:0010174//nucleoside transmembrane transporter activity, against a concentration gradient	-
Solyc01g008030.2	0	0	0	0	0	0	0	0	0	0	0	0	0	0	0	0	-	-	-	-	-	-	-
Solyc01g008040.1	4	4	1	3	6	0	0	2	0.62	0.6	0.14	0.453333	0.79	0	0	0.263333	At3g06240	PREDICTED: F-box/kelch-repeat protein At3g23880 [Solanum lycopersicum]	-	-	-	-	-
Solyc01g008050.2	9	11	6	8.66667	0	0	0	0	0.93	1.2	0.63	0.92	0	0	0	0	AXY4	PREDICTED: protein ALTERED XYLOGLUCAN 4 [Solanum lycopersicum]	-	-	GO:0005794//Golgi apparatus	GO:0016413//O-acetyltransferase activity	GO:0015706//nitrate transport;GO:0010167//response to nitrate;GO:0010411//xyloglucan metabolic process
Solyc01g008060.2	403	458	569	476.667	570	657	690	639	37.72	40.94	49.04	42.5667	44.98	50.15	53.22	49.45	rnhA	PREDICTED: uncharacterized protein LOC101248411 [Solanum lycopersicum]	-	-	-	GO:0003676//nucleic acid binding;GO:0004523//RNA-DNA hybrid ribonuclease activity	-
Solyc01g008070.2	432	345	387	388	630	263	264	385.667	46.59	35.55	38.44	40.1933	57.33	23.12	23.49	34.6467	-	PREDICTED: uncharacterized protein LOC101248126 [Solanum lycopersicum]	-	-	GO:0009507//chloroplast	-	-
Solyc01g008080.2	697	796	927	806.667	801	993	1078	957.333	37.07	40.37	45.37	40.9367	35.81	43.13	47.06	42	RPS27B	PREDICTED: 40S ribosomal protein S27-2 isoform X1 [Solanum lycopersicum]	Translation	ko03010//Ribosome	GO:0005840//ribosome;GO:0005840//ribosome	GO:0046872//metal ion binding;GO:0003735//structural constituent of ribosome;GO:0046872//metal ion binding;GO:0003735//structural constituent of ribosome	GO:0006412//translation;GO:0006412//translation
Solyc01g008090.2	423	519	497	479.667	509	454	508	490.333	187.38	222.25	203.82	204.483	195.09	162.05	191.96	183.033	RPS27B	PREDICTED: 40S ribosomal protein S27-2 isoform X1 [Solanum lycopersicum]	Translation	ko03010//Ribosome	GO:0005840//ribosome;GO:0005840//ribosome	GO:0046872//metal ion binding;GO:0003735//structural constituent of ribosome;GO:0046872//metal ion binding;GO:0003735//structural constituent of ribosome	GO:0006412//translation;GO:0006412//translation
Solyc01g008100.2	222	442	425	363	355	568	527	483.333	33.48	63.78	59.06	52.1067	45.32	69.71	65.85	60.2933	At4g14100	glycosyl transferase [Corchorus capsularis]	-	-	-	-	-
Solyc01g008110.2	584	980	1197	920.333	911	1513	1436	1286.67	51.52	82.54	97.22	77.0933	67.72	108.87	104.33	93.64	CYP51G1	obtusifoliol 14alpha-demethylase [Solanum lycopersicum]	-	-	GO:0005794//Golgi apparatus;GO:0005886//plasma membrane;GO:0005783//endoplasmic reticulum	GO:0020037//heme binding;GO:0016705//oxidoreductase activity, acting on paired donors, with incorporation or reduction of molecular oxygen;GO:0005506//iron ion binding;GO:0004497//monooxygenase activity	GO:0000394//RNA splicing, via endonucleolytic cleavage and ligation;GO:0009086//methionine biosynthetic process;GO:0019745//pentacyclic triterpenoid biosynthetic process
Solyc01g008120.2	1000	795	955	916.667	1244	1331	1080	1218.33	25.9	19.61	22.75	22.7533	27.02	28.17	22.89	26.0267	HAC1	PREDICTED: histone acetyltransferase HAC1-like isoform X1 [Solanum lycopersicum]	-	-	GO:0005634//nucleus	GO:0008270//zinc ion binding;GO:0003712//transcription cofactor activity;GO:0004402//histone acetyltransferase activity	GO:0006355//regulation of transcription, DNA-templated
Solyc01g008130.2	322	182	200	234.667	408	56	128	197.333	26.36	14.22	15.08	18.5533	28.13	3.74	8.63	13.5	Deptor	PREDICTED: uncharacterized protein LOC101246461 isoform X2 [Solanum lycopersicum]	-	-	-	GO:0015035//protein disulfide oxidoreductase activity;GO:0009055//electron carrier activity	GO:0035556//intracellular signal transduction;GO:0045454//cell redox homeostasis;GO:0048653//anther development
Solyc01g008140.2	294	310	313	305.667	352	242	262	285.333	12.3	12.36	12.05	12.2367	12.37	8.27	8.99	9.87667	PSKR	PREDICTED: phytosulfokine receptor 1 [Solanum lycopersicum]	-	-	-	GO:0005524//ATP binding;GO:0004674//protein serine/threonine kinase activity;GO:0001653//peptide receptor activity;GO:0004383//guanylate cyclase activity	GO:0009611//response to wounding;GO:0031347//regulation of defense response;GO:0045087//innate immune response
Solyc01g008150.1	0	0	0	0	0	0	0	0	0	0	0	0	0	0	0	0	-	-	-	-	-	-	-
Solyc01g008160.2	24	60	78	54	47	122	106	91.6667	2.63	6.28	7.87	5.59333	4.34	10.89	9.58	8.27	SG1	PREDICTED: protein SLOW GREEN 1, chloroplastic [Solanum lycopersicum]	-	-	GO:0009941//chloroplast envelope	-	-
Solyc01g008170.2	420	412	498	443.333	527	506	545	526	26.46	24.76	28.87	26.6967	27.92	26.02	28.2	27.38	At2g02160	PREDICTED: zinc finger CCCH domain-containing protein 17 [Solanum lycopersicum]	-	-	-	GO:0046872//metal ion binding	-
Solyc01g008180.2	25	61	119	68.3333	72	152	166	130	1.92	4.48	8.43	4.94333	4.66	9.54	10.5	8.23333	At2g02160	PREDICTED: flocculation protein FLO11 isoform X1 [Ricinus communis]	-	-	GO:0005886//plasma membrane	-	-
Solyc01g008190.2	75	65	50	63.3333	78	87	61	75.3333	24.09	20.1	14.84	19.6767	21.48	22.61	16.51	20.2	-	PREDICTED: INO80 complex subunit D-like [Nicotiana attenuata]	-	-	-	-	-
Solyc01g008200.2	64	58	59	60.3333	69	66	36	57	27	23.64	23.04	24.56	25.15	22.45	12.93	20.1767	-	PREDICTED: INO80 complex subunit D-like [Nicotiana attenuata]	-	-	-	-	-
Solyc01g008210.2	22	15	12	16.3333	22	33	31	28.6667	5.8	3.8	2.92	4.17333	4.95	7.05	6.84	6.28	-	PREDICTED: uncharacterized protein LOC109120249 [Solanum lycopersicum]	-	-	-	-	-
Solyc01g008220.2	8	9	2	6.33333	9	15	9	11	2.76	2.99	0.64	2.13	2.66	4.18	2.62	3.15333	-	PREDICTED: UPF0664 stress-induced protein C29B12.11c-like [Solanum lycopersicum]	-	-	-	-	-
Solyc01g008230.2	340	504	589	477.667	505	569	548	540.667	44.39	62.92	70.85	59.3867	55.73	60.5	59.17	58.4667	TCP7	TCP transcription factor 15 [Solanum lycopersicum]	-	-	-	-	-
Solyc01g008240.2	2104	1285	559	1316	4794	301	549	1881.33	163.62	95.38	40.02	99.6733	313.9	19.1	35.13	122.71	STP10	PREDICTED: sugar transport protein 10 [Solanum lycopersicum]	-	-	GO:0016021//integral component of membrane	GO:0022891//substrate-specific transmembrane transporter activity	-
Solyc01g008250.2	110	117	140	122.333	144	176	135	151.667	20.11	20.49	23.61	21.4033	22.34	26.16	20.52	23.0067	ATHX	PREDICTED: thioredoxin X, chloroplastic [Solanum lycopersicum]	-	-	-	GO:0015035//protein disulfide oxidoreductase activity;GO:0008047//enzyme activator activity	GO:0009651//response to salt stress;GO:0006833//water transport;GO:0045454//cell redox homeostasis;GO:0009750//response to fructose;GO:0006662//glycerol ether metabolic process
Solyc01g008260.2	65	63	69	65.6667	76	72	63	70.3333	17.23	16.04	16.88	16.7167	17.2	15.47	13.99	15.5533	Eapp	PREDICTED: E2F-associated phosphoprotein [Solanum lycopersicum]	-	-	-	-	-
Solyc01g008270.2	67	79	113	86.3333	106	133	173	137.333	25.97	29.54	40.51	32.0067	35.4	41.61	56.88	44.63	At5g23290	probable prefoldin subunit 5 [Solanum lycopersicum]	-	-	GO:0005829//cytosol;GO:0016272//prefoldin complex	-	GO:0006457//protein folding
Solyc01g008280.2	403	376	416	398.333	388	378	391	385.667	42.4	37.79	40.31	40.1667	34.44	32.42	33.93	33.5967	PPP2R4	PREDICTED: serine/threonine-protein phosphatase 2A activator [Solanum lycopersicum]	-	-	GO:0005737//cytoplasm	GO:0003755//peptidyl-prolyl cis-trans isomerase activity;GO:0019211//phosphatase activator activity	-
Solyc01g008290.2	33	30	38	33.6667	51	41	74	55.3333	3.05	2.64	3.23	2.97333	3.97	3.09	5.63	4.23	PYRD	PREDICTED: dihydroorotate dehydrogenase (quinone), mitochondrial [Solanum lycopersicum]	Nucleotide metabolism	ko01100//Metabolic pathways;ko00240//Pyrimidine metabolism	GO:0005743//mitochondrial inner membrane	GO:0004152//dihydroorotate dehydrogenase activity	GO:0045893//positive regulation of transcription, DNA-templated;GO:0043687//post-translational protein modification;GO:0042991//transcription factor import into nucleus;GO:0006164//purine nucleotide biosynthetic process;GO:0006207//'de novo' pyrimidine nucleobase biosynthetic process;GO:0044205//'de novo' UMP biosynthetic process
Solyc01g008300.1	3	5	2	3.33333	5	1	3	3	0.73	1.17	0.45	0.783333	1.03	0.2	0.61	0.613333	BAHD1	PREDICTED: BAHD acyltransferase At5g47980-like isoform X2 [Solanum lycopersicum]	-	-	-	GO:0016747//transferase activity, transferring acyl groups other than amino-acyl groups	-
Solyc01g008310.2	559	503	603	555	598	732	684	671.333	41.53	35.67	41.24	39.48	37.4	44.38	41.8	41.1933	At1g72550	PREDICTED: phenylalanine--tRNA ligase beta subunit, cytoplasmic [Solanum lycopersicum]	-	-	GO:0005829//cytosol	GO:0005524//ATP binding;GO:0003723//RNA binding;GO:0000287//magnesium ion binding;GO:0004826//phenylalanine-tRNA ligase activity	GO:0006432//phenylalanyl-tRNA aminoacylation
Solyc01g008320.2	536	449	428	471	659	533	491	561	24.5	19.57	18	20.69	25.3	19.9	18.41	21.2033	SGR2	PREDICTED: phospholipase SGR2 isoform X1 [Solanum lycopersicum]	-	-	GO:0009506//plasmodesma;GO:0009705//plant-type vacuole membrane	GO:0046872//metal ion binding;GO:0008970//phosphatidylcholine 1-acylhydrolase activity	GO:0009959//negative gravitropism;GO:0009590//detection of gravity;GO:0009660//amyloplast organization
Solyc01g008330.2	598	671	968	745.667	982	1696	1327	1335	50.45	54.04	75.18	59.89	69.79	116.72	92.16	92.89	POPTRDRAFT_831870	PREDICTED: biotin carboxylase 1, chloroplastic [Solanum lycopersicum]	Metabolism of terpenoids and polyketides;Carbohydrate metabolism;Lipid metabolism;Overview	ko01100//Metabolic pathways;ko01110//Biosynthesis of secondary metabolites;ko00620//Pyruvate metabolism;ko00061//Fatty acid biosynthesis;ko00640//Propanoate metabolism	-	GO:0046872//metal ion binding;GO:0005524//ATP binding;GO:0004075//biotin carboxylase activity	-
Solyc01g008340.2	34	56	43	44.3333	34	68	72	58	4.38	6.9	5.1	5.46	3.7	7.13	7.67	6.16667	RPL19	L19 ribosomal protein-like [Solanum lycopersicum]	Translation	-	GO:0005840//ribosome	GO:0003735//structural constituent of ribosome	GO:0006412//translation
Solyc01g008350.2	16	28	12	18.6667	16	16	12	14.6667	0.7	1.17	0.48	0.783333	0.59	0.57	0.43	0.53	-	PREDICTED: GPALPP motifs-containing protein 1-like [Ziziphus jujuba]	-	-	-	-	-
Solyc01g008360.2	323	346	360	343	380	297	433	370	89.9	92.56	92.52	91.66	90.38	66.98	101.12	86.16	At5g12190	RNA recognition motif (RRM) domain-containg protein [Solanum lycopersicum]	Transcription	ko03040//Spliceosome	-	GO:0000166//nucleotide binding;GO:0003676//nucleic acid binding	-
Solyc01g008370.2	709	823	789	773.667	893	960	1095	982.667	90.88	100.86	93.17	94.97	96.73	100.22	116.04	104.33	RPN8A	PREDICTED: 26S proteasome non-ATPase regulatory subunit 7 homolog A [Nicotiana sylvestris]	-	-	-	GO:0005515//protein binding	-
Solyc01g008380.1	0	0	0	0	0	0	0	0	0	0	0	0	0	0	0	0	PCMP-H21	PPR domain-containing protein/PPR_2 domain-containing protein/PPR_3 domain-containing protein [Cephalotus follicularis]	-	-	-	-	-
Solyc01g008390.1	0	0	0	0	0	0	0	0	0	0	0	0	0	0	0	0	RLP12	Hcr9-OR2C [Solanum pimpinellifolium]	-	-	-	GO:0005515//protein binding	-
Solyc01g008400.2	0	0	0	0	0	0	0	0	0	0	0	0	0	0	0	0	-	PREDICTED: uncharacterized protein LOC102592667 [Solanum tuberosum]	-	-	-	-	-
Solyc01g008410.1	2	0	1	1	0	0	0	0	0.14	0	0.07	0.07	0	0	0	0	RLP12	Hcr9-OR2C [Solanum pimpinellifolium]	-	-	-	GO:0005515//protein binding	-
Solyc01g008420.2	3	4	3	3.33333	15	7	5	9	0.25	0.32	0.23	0.266667	1.05	0.48	0.34	0.623333	MATE	PREDICTED: protein DETOXIFICATION 42-like [Solanum lycopersicum]	-	-	GO:0016021//integral component of membrane	GO:0015238//drug transmembrane transporter activity;GO:0015297//antiporter activity	-
Solyc01g008430.1	0	0	0	0	0	0	0	0	0	0	0	0	0	0	0	0	-	PREDICTED: myb-like protein X [Nicotiana attenuata]	-	-	-	-	-
Solyc01g008440.2	276	300	255	277	480	327	262	356.333	23.15	24.02	19.69	22.2867	33.92	22.38	18.09	24.7967	CPK8	PREDICTED: calcium-dependent protein kinase 8 isoform X1 [Solanum lycopersicum]	Environmental adaptation	ko04626//Plant-pathogen interaction	-	GO:0005524//ATP binding;GO:0004672//protein kinase activity;GO:0005509//calcium ion binding	-
Solyc01g008450.1	0	1	0	0.333333	1	1	0	0.666667	0	0.23	0	0.0766667	0.2	0.19	0	0.13	-	PREDICTED: nucleolin-like [Nelumbo nucifera]	-	-	-	-	-
Solyc01g008460.2	112	88	133	111	134	174	158	155.333	19.7	14.82	21.56	18.6933	19.99	24.88	23.08	22.65	MFDX1	PREDICTED: adrenodoxin-like protein 1, mitochondrial [Solanum lycopersicum]	-	-	-	GO:0046872//metal ion binding;GO:0009055//electron carrier activity;GO:0051537//2 iron, 2 sulfur cluster binding	-
Solyc01g008470.2	163	191	236	196.667	178	275	230	227.667	19.65	22	26.2	22.6167	18.12	27	22.9	22.6733	SEC62	PREDICTED: translocation protein SEC62 [Daucus carota subsp. sativus] [Daucus carota]	Folding, sorting and degradation	ko04141//Protein processing in endoplasmic reticulum;ko03060//Protein export	GO:0016021//integral component of membrane	GO:0008565//protein transporter activity	-
Solyc01g008480.2	42	33	47	40.6667	60	91	83	78	3.59	2.69	3.7	3.32667	4.32	6.34	5.84	5.5	At2g01390/At2g01380	PREDICTED: pentatricopeptide repeat-containing protein At2g01390 [Solanum lycopersicum]	-	-	-	GO:0005515//protein binding	-
Solyc01g008490.2	75	81	79	78.3333	93	115	86	98	9.6	9.92	9.32	9.61333	10.06	11.99	9.1	10.3833	NFYA1	PREDICTED: nuclear transcription factor Y subunit A-1 [Solanum lycopersicum]	-	-	GO:0016602//CCAAT-binding factor complex	GO:0003700//sequence-specific DNA binding transcription factor activity;GO:0003677//DNA binding	-
Solyc01g008500.2	0	1	0	0.333333	1	4	3	2.66667	0	0.11	0	0.0366667	0.1	0.38	0.29	0.256667	GDPDL2	PREDICTED: rust resistance kinase Lr10-like [Solanum lycopersicum]	-	-	-	GO:0005524//ATP binding;GO:0004674//protein serine/threonine kinase activity	-
Solyc01g008510.2	0	0	0	0	0	0	0	0	0	0	0	0	0	0	0	0	GDPDL2	PREDICTED: photosystem II 5 kDa protein, chloroplastic-like [Solanum lycopersicum]	-	-	-	-	-
Solyc01g008520.2	4	5	5	4.66667	10	8	8	8.66667	0.7	0.84	0.81	0.783333	1.48	1.14	1.16	1.26	XRCC2	PREDICTED: DNA repair protein XRCC2 homolog isoform X1 [Solanum lycopersicum]	-	-	GO:0033063//Rad51B-Rad51C-Rad51D-XRCC2 complex;GO:0005657//replication fork	-	GO:0007131//reciprocal meiotic recombination;GO:0000724//double-strand break repair via homologous recombination
Solyc01g008530.2	64	110	145	106.333	102	190	121	137.667	7.9	12.98	16.49	12.4567	10.64	19.1	12.34	14.0267	CCR1	phenylacetaldehyde reductase [Solanum lycopersicum]	-	-	-	GO:0003824//catalytic activity;GO:0050662//coenzyme binding	-
Solyc01g008540.2	4	3	0	2.33333	18	1	1	6.66667	0.54	0.38	0	0.306667	2.04	0.11	0.11	0.753333	CCR1	PREDICTED: cinnamoyl-CoA reductase 1 [Solanum lycopersicum]	-	-	-	GO:0003824//catalytic activity;GO:0050662//coenzyme binding	-
Solyc01g008550.2	1775	1971	2518	2088	2292	2603	2392	2429	222.38	236.07	290.61	249.687	242.62	265.65	247.69	251.987	CCR1	phenylacetaldehyde reductase [Solanum lycopersicum]	-	-	-	GO:0003824//catalytic activity;GO:0050662//coenzyme binding	-
Solyc01g008560.2	573	485	416	491.333	571	462	515	516	46.74	37.77	31.24	38.5833	39.23	30.75	34.58	34.8533	NADK1	PREDICTED: NAD(H) kinase 1 [Solanum lycopersicum]	Metabolism of cofactors and vitamins	ko01100//Metabolic pathways;ko00760//Nicotinate and nicotinamide metabolism	-	GO:0003951//NAD+ kinase activity;GO:0042736//NADH kinase activity	GO:0006741//NADP biosynthetic process;GO:0019674//NAD metabolic process
Solyc01g008570.1	0	0	0	0	0	0	0	0	0	0	0	0	0	0	0	0	GDPDL2	PREDICTED: rust resistance kinase Lr10-like [Solanum lycopersicum]	-	-	-	GO:0005524//ATP binding;GO:0004672//protein kinase activity	-
Solyc01g008580.1	0	0	0	0	0	0	0	0	0	0	0	0	0	0	0	0	IRT1	PREDICTED: fe(2+) transport protein 1-like [Solanum lycopersicum]	-	-	GO:0016021//integral component of membrane	GO:0005385//zinc ion transmembrane transporter activity	-
Solyc01g008590.1	0	0	0	0	0	0	0	0	0	0	0	0	0	0	0	0	ZIP7	PREDICTED: fe(2+) transport protein 1-like [Solanum pennellii]	-	-	GO:0016020//membrane	GO:0046873//metal ion transmembrane transporter activity	GO:0006833//water transport;GO:0010048//vernalization response;GO:0006826//iron ion transport;GO:0010106//cellular response to iron ion starvation
Solyc01g008600.2	37	61	45	47.6667	44	86	82	70.6667	2.66	4.19	2.98	3.27667	2.67	5.05	4.85	4.19	Os03g0329200	PREDICTED: zinc finger CCCH domain-containing protein 46-like isoform X2 [Solanum lycopersicum]	-	-	-	GO:0046872//metal ion binding;GO:0000166//nucleotide binding;GO:0003723//RNA binding	-
Solyc01g008610.2	6451	7797	10025	8091	7727	15175	10166	11022.7	1081.7	1251.72	1549.6	1294.34	1098.17	2069.73	1414.81	1527.57	SP41B	PREDICTED: glucan endo-1,3-beta-glucosidase-like [Solanum lycopersicum]	-	-	-	GO:0004553//hydrolase activity, hydrolyzing O-glycosyl compounds	GO:0005975//carbohydrate metabolic process
Solyc01g008620.2	81	52	13	48.6667	36	44	21	33.6667	11.39	6.99	1.68	6.68667	4.28	5.04	2.44	3.92	SP41B	glucan endo-1,3-beta-glucosidase A precursor [Solanum lycopersicum]	-	-	-	GO:0004553//hydrolase activity, hydrolyzing O-glycosyl compounds	GO:0005975//carbohydrate metabolic process
Solyc01g008640.2	0	0	0	0	0	0	3	1	0	0	0	0	0	0	0.24	0.08	CYP71D55	PREDICTED: premnaspirodiene oxygenase-like [Solanum lycopersicum]	-	-	-	GO:0020037//heme binding;GO:0016705//oxidoreductase activity, acting on paired donors, with incorporation or reduction of molecular oxygen;GO:0005506//iron ion binding;GO:0004497//monooxygenase activity	-
Solyc01g008650.2	160	130	55	115	219	37	71	109	14.41	11.18	4.56	10.05	16.62	2.72	5.27	8.20333	CYP71D55	PREDICTED: premnaspirodiene oxygenase-like [Solanum lycopersicum]	-	-	-	GO:0020037//heme binding;GO:0016705//oxidoreductase activity, acting on paired donors, with incorporation or reduction of molecular oxygen;GO:0005506//iron ion binding;GO:0004497//monooxygenase activity	-
Solyc01g008660.2	8	15	9	10.6667	34	12	9	18.3333	1.29	2.31	1.34	1.64667	4.64	1.57	1.2	2.47	CPR30	PREDICTED: F-box protein CPR30-like [Solanum lycopersicum]	-	-	-	GO:0005515//protein binding	-
Solyc01g008670.2	1	18	0	6.33333	5	1	0	2	0.09	1.63	0	0.573333	0.4	0.08	0	0.16	CYP71D55	PREDICTED: premnaspirodiene oxygenase-like [Solanum lycopersicum]	-	-	-	GO:0020037//heme binding;GO:0016705//oxidoreductase activity, acting on paired donors, with incorporation or reduction of molecular oxygen;GO:0005506//iron ion binding;GO:0004497//monooxygenase activity	-
Solyc01g008680.2	8	2	1	3.66667	9	3	6	6	3.43	0.83	0.4	1.55333	3.34	1.04	2.19	2.19	-	PREDICTED: coiled-coil domain-containing protein 96-like [Capsicum annuum]	-	-	-	-	-
Solyc01g008690.2	0	2	0	0.666667	1	2	1	1.33333	0	0.32	0	0.106667	0.14	0.27	0.14	0.183333	GONST1	PREDICTED: GDP-mannose transporter GONST1-like isoform X1 [Solanum lycopersicum]	-	-	-	-	-
Solyc01g008700.2	47	60	86	64.3333	84	93	129	102	5.74	7.01	9.68	7.47667	8.67	9.26	13.02	10.3167	-	PREDICTED: uncharacterized protein LOC101261259 [Solanum lycopersicum]	-	-	-	-	-
Solyc01g008710.2	0	0	0	0	0	0	0	0	0	0	0	0	0	0	0	0	MAN4	mannan endo-1,4-beta-mannosidase 4 precursor [Solanum lycopersicum]	Carbohydrate metabolism	-	GO:0005576//extracellular region;GO:0005576//extracellular region;GO:0005576//extracellular region	GO:0016985//mannan endo-1,4-beta-mannosidase activity;GO:0016985//mannan endo-1,4-beta-mannosidase activity;GO:0016985//mannan endo-1,4-beta-mannosidase activity	GO:0005975//carbohydrate metabolic process;GO:0005975//carbohydrate metabolic process;GO:0005975//carbohydrate metabolic process
Solyc01g008720.1	0	0	0	0	0	0	0	0	0	0	0	0	0	0	0	0	MAN4	PREDICTED: mannan endo-1,4-beta-mannosidase 4-like [Solanum lycopersicum]	Carbohydrate metabolism	-	-	GO:0004553//hydrolase activity, hydrolyzing O-glycosyl compounds	GO:0005975//carbohydrate metabolic process
Solyc01g008730.2	266	236	277	259.667	373	238	261	290.667	29.95	25.39	28.72	28.02	35.45	21.84	24.26	27.1833	MAN4	PREDICTED: transcription factor TGA2.2-like [Solanum lycopersicum]	Signal transduction	ko04075//Plant hormone signal transduction	-	GO:0003700//sequence-specific DNA binding transcription factor activity;GO:0043565//sequence-specific DNA binding	GO:0006351//transcription, DNA-templated
Solyc01g008740.1	3	6	0	3	17	3	0	6.66667	0.3	0.57	0	0.29	1.42	0.24	0	0.553333	CPK17	PREDICTED: calcium-dependent protein kinase 34-like [Solanum lycopersicum]	Environmental adaptation	ko04626//Plant-pathogen interaction	-	GO:0005524//ATP binding;GO:0004672//protein kinase activity;GO:0005509//calcium ion binding	-
Solyc01g008750.1	1	0	1	0.666667	2	0	0	0.666667	0.06	0	0.05	0.0366667	0.1	0	0	0.0333333	-	transposase [Solanum demissum]	-	-	GO:0005576//extracellular region	GO:0008270//zinc ion binding;GO:0003676//nucleic acid binding	-
Solyc01g008760.2	35	46	48	43	45	59	59	54.3333	6.74	8.49	8.53	7.92	7.36	9.24	9.46	8.68667	At5g64680	PREDICTED: mediator-associated protein 2-like [Solanum lycopersicum]	-	-	-	-	-
Solyc01g008770.2	313	419	501	411	429	758	634	607	14.8	18.9	21.8	18.5	17.05	29.28	24.6	23.6433	ROPGAP7	PREDICTED: rho GTPase-activating protein 7-like isoform X2 [Solanum lycopersicum]	-	-	GO:0005622//intracellular	GO:0005096//GTPase activator activity	GO:0007165//signal transduction
Solyc01g008780.2	306	258	322	295.333	398	358	345	367	50.86	41.06	49.34	47.0867	56.06	48.4	47.59	50.6833	-	PREDICTED: uncharacterized protein LOC101259869 [Solanum lycopersicum]	-	-	-	-	-
Solyc01g008790.2	166	665	475	435.333	290	784	751	608.333	15.17	58.01	39.96	37.7133	22.33	58.42	56.52	45.7567	NPC2	PREDICTED: non-specific phospholipase C2 [Solanum lycopersicum]	-	-	-	GO:0016788//hydrolase activity, acting on ester bonds	-
Solyc01g008800.1	18	20	17	18.3333	34	63	39	45.3333	0.64	0.68	0.56	0.626667	1.02	1.84	1.14	1.33333	N	PREDICTED: TMV resistance protein N-like [Solanum lycopersicum]	-	-	-	GO:0043531//ADP binding	GO:0007165//signal transduction
Solyc01g008810.2	252	242	305	266.333	328	304	329	320.333	38.44	35.32	42.87	38.8767	42.35	37.73	41.59	40.5567	BICP0	PREDICTED: uncharacterized protein LOC101258982 [Solanum lycopersicum]	-	-	-	GO:0008270//zinc ion binding	-
Solyc01g008820.2	707	902	663	757.333	771	902	989	887.333	80	97.54	69.1	82.2133	73.65	83.18	92.39	83.0733	SPP	PREDICTED: signal peptide peptidase [Solanum lycopersicum]	-	-	GO:0016021//integral component of membrane	GO:0004190//aspartic-type endopeptidase activity	-
Solyc01g008830.1	4	4	6	4.66667	2	0	0	0.666667	0.37	0.35	0.51	0.41	0.16	0	0	0.0533333	AAO	PREDICTED: L-ascorbate oxidase-like isoform X1 [Solanum lycopersicum]	Carbohydrate metabolism	ko01100//Metabolic pathways;ko00053//Ascorbate and aldarate metabolism	GO:0005576//extracellular region	GO:0016491//oxidoreductase activity;GO:0005507//copper ion binding	-
Solyc01g008840.2	635	513	568	572	688	611	602	633.667	63.31	48.85	52.15	54.77	57.85	49.67	49.48	52.3333	CSN2	PREDICTED: COP9 signalosome complex subunit 2 [Solanum lycopersicum]	-	-	-	GO:0005515//protein binding	-
Solyc01g008850.2	1265	1324	1506	1365	1771	1348	1718	1612.33	130.11	130.08	142.65	134.28	153.65	113.03	145.73	137.47	CIPK3	PREDICTED: CBL-interacting serine/threonine-protein kinase 3 [Solanum lycopersicum]	-	-	-	GO:0005524//ATP binding;GO:0004674//protein serine/threonine kinase activity	GO:0007165//signal transduction
Solyc01g008860.1	0	0	0	0	0	0	0	0	0	0	0	0	0	0	0	0	APK2B	PREDICTED: protein kinase 2B, chloroplastic-like [Solanum pennellii]	-	-	-	GO:0005524//ATP binding;GO:0004672//protein kinase activity	-
Solyc01g008870.1	0	0	0	0	0	0	0	0	0	0	0	0	0	0	0	0	APK2B	PREDICTED: protein kinase 2B, chloroplastic-like [Solanum pennellii]	-	-	-	GO:0005524//ATP binding;GO:0004674//protein serine/threonine kinase activity	-
Solyc01g008880.1	0	0	0	0	0	0	1	0.333333	0	0	0	0	0	0	0.35	0.116667	CRF4	PREDICTED: ethylene-responsive transcription factor ERF069-like [Solanum lycopersicum]	-	-	GO:0005634//nucleus	GO:0003700//sequence-specific DNA binding transcription factor activity;GO:0003677//DNA binding	GO:0006351//transcription, DNA-templated
Solyc01g008890.2	117	88	140	115	178	134	111	141	17.14	12.33	18.9	16.1233	22.07	15.98	13.47	17.1733	CRF4	PREDICTED: ethylene-responsive transcription factor CRF6 isoform X1 [Solanum lycopersicum]	-	-	GO:0005634//nucleus	GO:0003700//sequence-specific DNA binding transcription factor activity;GO:0003677//DNA binding	GO:0006351//transcription, DNA-templated
Solyc01g008900.2	20	18	33	23.6667	37	47	37	40.3333	2	1.72	3.03	2.25	3.11	3.82	3.04	3.32333	At3g26115	PREDICTED: D-cysteine desulfhydrase 2, mitochondrial isoform X1 [Solanum lycopersicum]	-	-	-	-	-
Solyc01g008910.2	59	246	200	168.333	126	201	171	166	4.87	19.37	15.19	13.1433	8.75	13.53	11.61	11.2967	SCL3	PREDICTED: scarecrow-like protein 3 [Solanum lycopersicum]	-	-	GO:0005634//nucleus	GO:0000989//transcription factor binding transcription factor activity	GO:0006351//transcription, DNA-templated;GO:0006355//regulation of transcription, DNA-templated
Solyc01g008920.2	37	27	32	32	45	45	57	49	4.29	2.99	3.41	3.56333	4.4	4.25	5.45	4.7	SARED1	PREDICTED: protein TIC 62, chloroplastic [Nicotiana attenuata]	-	-	-	-	-
Solyc01g008930.2	17	38	50	35	36	68	44	49.3333	1.8	3.83	4.86	3.49667	3.21	5.85	3.83	4.29667	HY2	phytochromobilin synthase [Solanum lycopersicum]	-	-	-	GO:0050897//cobalt ion binding;GO:0016636	GO:0010019//chloroplast-nucleus signaling pathway;GO:0010024//phytochromobilin biosynthetic process
Solyc01g008940.2	0	0	0	0	1	0	0	0.333333	0	0	0	0	1.23	0	0	0.41	-	anther protein [Nicotiana tabacum]	-	-	-	-	-
Solyc01g008950.2	1385	1561	1836	1594	1895	1914	2004	1937.67	303.18	327.74	370.78	333.9	352.93	340.2	365.93	353.02	PCM5	calmodulin-5/6/7/8 [Solanum tuberosum]	-	-	-	GO:0005509//calcium ion binding	-
Solyc01g008960.2	1670	3889	4254	3271	2942	7389	5698	5343	76.57	170	179.47	142.013	113.31	276.74	214.28	201.443	AGO4	argonaute 4A [Solanum lycopersicum]	-	-	-	GO:0003676//nucleic acid binding	-
Solyc01g008970.2	1632	1564	2027	1741	2196	2361	2378	2311.67	170.76	156.33	195.32	174.137	193.84	201.37	205.24	200.15	UBA2B	UBP1-associated protein 2A [Solanum lycopersicum]	-	-	-	GO:0000166//nucleotide binding;GO:0003676//nucleic acid binding	-
Solyc01g008980.2	78	54	81	71	121	85	57	87.6667	19.55	12.99	18.74	17.0933	25.86	17.28	11.95	18.3633	DPBF4	PREDICTED: LOW QUALITY PROTEIN: ABSCISIC ACID-INSENSITIVE 5-like protein 2 [Solanum lycopersicum]	-	-	-	GO:0003700//sequence-specific DNA binding transcription factor activity;GO:0043565//sequence-specific DNA binding	-
Solyc01g008990.2	65	79	83	75.6667	107	100	122	109.667	11.92	13.88	14.03	13.2767	16.65	14.91	18.6	16.72	THO7A	PREDICTED: THO complex subunit 7A [Solanum lycopersicum]	-	-	GO:0000445//THO complex part of transcription export complex	-	GO:0006397//mRNA processing
Solyc01g009000.2	270	273	336	293	348	304	329	327	34.11	32.98	39.11	35.4	37.15	31.29	34.36	34.2667	At3g19950	PREDICTED: probable E3 ubiquitin-protein ligase RHC1A [Solanum lycopersicum]	-	-	-	GO:0008270//zinc ion binding	-
Solyc01g009010.2	219	255	287	253.667	284	358	360	334	20.84	23.17	25.14	23.05	22.78	27.78	28.23	26.2633	ISPE	4-diphosphocytidyl-2-C-methyl-D-erythritol kinase, chloroplastic/chromoplastic [Solanum lycopersicum]	-	-	-	GO:0005524//ATP binding;GO:0050515//4-(cytidine 5'-diphospho)-2-C-methyl-D-erythritol kinase activity	GO:0009637//response to blue light;GO:0010114//response to red light;GO:0010218//response to far red light;GO:0009744//response to sucrose;GO:0010155//regulation of proton transport;GO:0009644//response to high light intensity;GO:0016114//terpenoid biosynthetic process;GO:0006783//heme biosynthetic process
Solyc01g009020.2	763	1308	1268	1113	837	1998	1537	1457.33	296.59	490.57	455.93	414.363	280.36	626.95	506.87	471.393	ISPE	cysteine proteinase inhibitor A [Solanum lycopersicum]	-	-	-	GO:0004869//cysteine-type endopeptidase inhibitor activity	-
Solyc01g009030.2	128	143	136	135.667	141	170	163	158	8.63	9.19	8.44	8.75333	7.99	9.35	9.03	8.79	nca2	PREDICTED: protein DGS1, mitochondrial [Solanum lycopersicum]	-	-	GO:0005741//mitochondrial outer membrane;GO:0043234//protein complex	-	GO:0048765//root hair cell differentiation;GO:0071555//cell wall organization;GO:0010090//trichome morphogenesis;GO:0009887//organ morphogenesis;GO:0010228//vegetative to reproductive phase transition of meristem;GO:0019375//galactolipid biosynthetic process;GO:0045010//actin nucleation;GO:0007155//cell adhesion;GO:0033044//regulation of chromosome organization;GO:0016926//protein desumoylation;G…
Solyc01g009040.2	0	19	36	18.3333	15	43	53	37	0	1.65	3.02	1.55667	1.15	3.19	3.97	2.77	nca2	PREDICTED: G2/mitotic-specific cyclin S13-7-like [Solanum lycopersicum]	-	-	GO:0005634//nucleus	-	-
Solyc01g009050.2	369	370	498	412.333	450	561	507	506	25.47	24.37	31.64	27.16	26.14	31.61	28.77	28.84	CNX1	PREDICTED: molybdopterin biosynthesis protein CNX1 [Solanum lycopersicum]	-	-	GO:0005829//cytosol	GO:0030151//molybdenum ion binding	GO:0009738//abscisic acid-activated signaling pathway;GO:0009409//response to cold;GO:0006612//protein targeting to membrane;GO:0010363//regulation of plant-type hypersensitive response;GO:0009734//auxin-activated signaling pathway;GO:0009867//jasmonic acid mediated signaling pathway;GO:0030968//endoplasmic reticulum unfolded protein response;GO:0000165//MAPK cascade;GO:0009862//systemic acquired…
Solyc01g009060.2	387	401	341	376.333	437	396	452	428.333	34.95	34.58	28.35	32.6267	33.26	29.17	33.62	32.0167	BPM4	PREDICTED: BTB/POZ and MATH domain-containing protein 4-like [Solanum lycopersicum]	-	-	-	GO:0005515//protein binding	-
Solyc01g009070.2	108	117	287	170.667	221	327	265	271	9.6	9.93	23.5	14.3433	16.56	23.72	19.41	19.8967	GAM1	GAMyb-like1 [Solanum lycopersicum]	-	-	-	GO:0003677//DNA binding;GO:0003682//chromatin binding	-
Solyc01g009080.2	204	218	373	265	280	372	328	326.667	62.38	64.13	105.37	77.2933	73.32	92.09	84.39	83.2667	-	PREDICTED: zeaxanthin epoxidase, chloroplastic [Populus euphratica]	-	-	GO:0009570//chloroplast stroma;GO:0009535//chloroplast thylakoid membrane	-	GO:0000023//maltose metabolic process;GO:0019252//starch biosynthetic process;GO:0006364//rRNA processing;GO:0006098//pentose-phosphate shunt;GO:0010207//photosystem II assembly;GO:0043085//positive regulation of catalytic activity;GO:0010103//stomatal complex morphogenesis;GO:0009657//plastid organization
Solyc01g009090.2	857	750	923	843.333	1032	1066	996	1031.33	48.3	40.31	47.87	45.4933	48.89	49.06	46.09	48.0133	SE	PREDICTED: serrate RNA effector molecule [Solanum lycopersicum]	-	-	GO:0005829//cytosol;GO:0009507//chloroplast;GO:0005730//nucleolus;GO:0016607//nuclear speck;GO:0010445//nuclear dicing body	GO:0046872//metal ion binding;GO:0003700//sequence-specific DNA binding transcription factor activity;GO:0003677//DNA binding	GO:0045893//positive regulation of transcription, DNA-templated;GO:0016568//chromatin modification;GO:0000398//mRNA splicing, via spliceosome;GO:0043687//post-translational protein modification;GO:0010267//production of ta-siRNAs involved in RNA interference;GO:0048367//shoot system development;GO:0007346//regulation of mitotic cell cycle;GO:0048509//regulation of meristem development;GO:0031053/…
Solyc01g009100.2	387	472	427	428.667	457	515	470	480.667	88.34	103.38	89.94	93.8867	88.82	95.42	89.58	91.2733	RPL30	PREDICTED: 60S ribosomal protein L30 [Solanum lycopersicum]	Translation	ko03010//Ribosome	GO:0005840//ribosome	GO:0003735//structural constituent of ribosome	GO:0006412//translation
Solyc01g009110.2	80	56	88	74.6667	93	91	92	92	13.31	8.92	13.5	11.91	13.12	12.32	12.71	12.7167	HDA14	PREDICTED: histone deacetylase 14 isoform X1 [Solanum lycopersicum]	-	-	GO:0005829//cytosol;GO:0009507//chloroplast	GO:0042903//tubulin deacetylase activity	GO:0000023//maltose metabolic process;GO:0019252//starch biosynthetic process;GO:0016556//mRNA modification;GO:0006098//pentose-phosphate shunt;GO:0010027//thylakoid membrane organization;GO:0019288//isopentenyl diphosphate biosynthetic process, methylerythritol 4-phosphate pathway;GO:0019760//glucosinolate metabolic process
Solyc01g009120.2	14	7	12	11	15	23	8	15.3333	4.81	2.32	3.81	3.64667	4.43	6.39	2.32	4.38	HDA14	PREDICTED: histone deacetylase 14 isoform X3 [Solanum lycopersicum]	-	-	-	GO:0016787//hydrolase activity	-
Solyc01g009130.1	0	0	0	0	0	0	0	0	0	0	0	0	0	0	0	0	-	-	-	-	-	-	-
Solyc01g009140.1	0	0	0	0	0	0	0	0	0	0	0	0	0	0	0	0	At3g03300	PREDICTED: endoribonuclease Dicer homolog 2-like isoform X1 [Solanum tuberosum]	-	-	-	-	-
Solyc01g009150.2	57	128	122	102.333	96	137	105	112.667	8.39	18.02	16.54	14.3167	11.95	16.41	12.8	13.72	-	PREDICTED: uncharacterized protein LOC101251210 [Solanum lycopersicum]	-	-	-	-	-
Solyc01g009160.2	345	203	284	277.333	203	197	418	272.667	52.62	29.63	39.92	40.7233	26.21	24.45	52.84	34.5	YLS9	harpin-induced1-like [Solanum lycopersicum]	-	-	-	-	-
Solyc01g009170.2	1794	1142	1752	1562.67	2195	1853	1721	1923	107.81	65.46	96.9	90.0567	110.92	90.92	84.94	95.5933	EIN3	EIL2 protein [Solanum lycopersicum]	Signal transduction	ko04075//Plant hormone signal transduction	GO:0005634//nucleus	GO:0003700//sequence-specific DNA binding transcription factor activity	-
Solyc01g009180.2	302	235	289	275.333	325	328	316	323	16.86	12.51	14.84	14.7367	15.25	14.95	14.48	14.8933	METE	PREDICTED: 5-methyltetrahydropteroyltriglutamate--homocysteine methyltransferase [Solanum lycopersicum]	Amino acid metabolism;Metabolism of other amino acids;Overview	ko01100//Metabolic pathways;ko01110//Biosynthesis of secondary metabolites;ko00270//Cysteine and methionine metabolism;ko00450//Selenocompound metabolism	GO:0005829//cytosol;GO:0009507//chloroplast	GO:0008270//zinc ion binding;GO:0003871//5-methyltetrahydropteroyltriglutamate-homocysteine S-methyltransferase activity;GO:0008705//methionine synthase activity	-
Solyc01g009190.1	0	0	1	0.333333	1	0	0	0.333333	0	0	0.12	0.04	0.11	0	0	0.0366667	DRB1	PREDICTED: double-stranded RNA-binding protein 1-like [Solanum lycopersicum]	-	-	-	-	-
Solyc01g009200.2	9	11	41	20.3333	3	19	27	16.3333	1.74	2.04	7.3	3.69333	0.49	2.98	4.34	2.60333	RTM2	PREDICTED: inactive protein RESTRICTED TEV MOVEMENT 2-like [Solanum lycopersicum]	-	-	-	-	-
Solyc01g009210.1	0	0	0	0	0	0	0	0	0	0	0	0	0	0	0	0	-	-	-	-	-	-	-
Solyc01g009220.2	1	5	6	4	0	4	2	2	0.25	1.19	1.37	0.936667	0	0.8	0.41	0.403333	RTM2	PREDICTED: inactive protein RESTRICTED TEV MOVEMENT 2-like [Solanum lycopersicum]	-	-	-	-	-
Solyc01g009230.2	19	30	42	30.3333	44	35	44	41	0.62	0.93	1.26	0.936667	1.2	0.93	1.18	1.10333	AAO4	PREDICTED: abscisic-aldehyde oxidase [Solanum lycopersicum]	Metabolism of terpenoids and polyketides	ko01100//Metabolic pathways;ko01110//Biosynthesis of secondary metabolites;ko00906//Carotenoid biosynthesis	-	GO:0005506//iron ion binding;GO:0009055//electron carrier activity;GO:0050660//flavin adenine dinucleotide binding;GO:0051537//2 iron, 2 sulfur cluster binding;GO:0016614//oxidoreductase activity, acting on CH-OH group of donors	-
Solyc01g009240.2	129	60	20	69.6667	223	12	16	83.6667	8.93	3.96	1.27	4.72	12.99	0.68	0.91	4.86	BACOVA_02659	PREDICTED: beta-glucosidase BoGH3B-like [Solanum pennellii]	Carbohydrate metabolism;Metabolism of other amino acids;Biosynthesis of other secondary metabolites	ko01100//Metabolic pathways;ko01110//Biosynthesis of secondary metabolites;ko00500//Starch and sucrose metabolism;ko00940//Phenylpropanoid biosynthesis;ko00460//Cyanoamino acid metabolism	-	GO:0004553//hydrolase activity, hydrolyzing O-glycosyl compounds	GO:0005975//carbohydrate metabolic process
Solyc01g009250.2	13	7	8	9.33333	18	9	11	12.6667	3.83	1.99	2.18	2.66667	4.54	2.15	2.73	3.14	-	PREDICTED: uncharacterized protein LOC101249571 [Solanum lycopersicum]	-	-	-	-	-
Solyc01g009260.1	3	2	3	2.66667	4	0	2	2	0.35	0.22	0.32	0.296667	0.39	0	0.19	0.193333	At5g22090	PREDICTED: protein FAF-like, chloroplastic [Solanum lycopersicum]	-	-	-	-	-
Solyc01g009270.1	136	66	68	90	190	61	94	115	15.82	7.34	7.29	10.15	18.66	5.78	9.03	11.1567	At5g22090	PREDICTED: protein FAF-like, chloroplastic [Solanum lycopersicum]	-	-	-	-	-
Solyc01g009280.2	632	670	726	676	785	860	808	817.667	25.61	25.88	27.07	26.1867	26.71	28.47	26.84	27.34	BSL3	Hop-interacting protein THI140 [Solanum lycopersicum]	-	-	-	GO:0004721//phosphoprotein phosphatase activity	GO:0009742//brassinosteroid mediated signaling pathway
Solyc01g009290.2	351	281	313	315	397	359	348	368	29.93	22.88	24.58	25.7967	28.52	24.97	24.43	25.9733	CLPS3	PREDICTED: protein CLP1 homolog [Solanum lycopersicum]	Translation	ko03015//mRNA surveillance pathway	GO:0005849//mRNA cleavage factor complex	GO:0005524//ATP binding	GO:0031124//mRNA 3'-end processing
Solyc01g009300.2	402	521	651	524.667	568	956	795	773	16.77	20.72	24.99	20.8267	19.9	32.58	27.19	26.5567	NEK5	PREDICTED: serine/threonine-protein kinase Nek5-like [Solanum lycopersicum]	-	-	-	GO:0005524//ATP binding;GO:0004672//protein kinase activity	-
Solyc01g009310.2	240	426	464	376.667	405	727	641	591	22.05	37.37	39.25	32.89	31.36	54.47	48.51	44.78	DWF5	PREDICTED: 7-dehydrocholesterol reductase [Solanum lycopersicum]	Lipid metabolism	ko01100//Metabolic pathways;ko01110//Biosynthesis of secondary metabolites;ko00100//Steroid biosynthesis	GO:0016020//membrane	GO:0016628//oxidoreductase activity, acting on the CH-CH group of donors, NAD or NADP as acceptor	-
Solyc01g009320.1	1	5	0	2	0	0	0	0	0.14	0.65	0	0.263333	0	0	0	0	PUB23	PREDICTED: E3 ubiquitin-protein ligase PUB23-like [Solanum lycopersicum]	-	-	-	GO:0016874//ligase activity;GO:0004842//ubiquitin-protein ligase activity	-
Solyc01g009330.1	0	3	1	1.33333	3	0	0	1	0	0.38	0.12	0.166667	0.34	0	0	0.113333	PUB23	PREDICTED: E3 ubiquitin-protein ligase PUB23-like [Solanum lycopersicum]	-	-	-	GO:0016874//ligase activity;GO:0004842//ubiquitin-protein ligase activity	-
Solyc01g009340.2	0	4	0	1.33333	1	1	8	3.33333	0	0.47	0	0.156667	0.1	0.1	0.81	0.336667	IQD14	PREDICTED: protein IQ-DOMAIN 14-like [Solanum lycopersicum]	-	-	-	GO:0005515//protein binding	-
Solyc01g009350.2	0	0	0	0	0	0	0	0	0	0	0	0	0	0	0	0	CAF1-9	PREDICTED: probable CCR4-associated factor 1 homolog 9 [Solanum lycopersicum]	Folding, sorting and degradation	ko03018//RNA degradation	GO:0005634//nucleus	GO:0003676//nucleic acid binding	-
Solyc01g009360.1	0	0	0	0	0	0	0	0	0	0	0	0	0	0	0	0	CAF1-9	PREDICTED: probable CCR4-associated factor 1 homolog 9 [Solanum lycopersicum]	Folding, sorting and degradation	ko03018//RNA degradation	GO:0005634//nucleus	GO:0003676//nucleic acid binding	-
Solyc01g009370.1	0	0	0	0	5	1	0	2	0	0	0	0	0.45	0.09	0	0.18	CYP98A2	PREDICTED: cytochrome P450 98A2-like [Solanum lycopersicum]	Biosynthesis of other secondary metabolites	ko01100//Metabolic pathways;ko01110//Biosynthesis of secondary metabolites;ko00940//Phenylpropanoid biosynthesis;ko00941//Flavonoid biosynthesis;ko00945//Stilbenoid, diarylheptanoid and gingerol biosynthesis	-	GO:0020037//heme binding;GO:0016705//oxidoreductase activity, acting on paired donors, with incorporation or reduction of molecular oxygen;GO:0005506//iron ion binding;GO:0004497//monooxygenase activity	-
Solyc01g009380.2	44	91	82	72.3333	74	107	105	95.3333	3.15	6.22	5.41	4.92667	4.46	6.25	6.18	5.63	ncl1	PREDICTED: nicalin-1-like [Solanum lycopersicum]	-	-	-	-	-
Solyc01g009390.2	226	157	176	186.333	256	187	178	207	23.8	15.79	17.07	18.8867	22.74	16.05	15.46	18.0833	At1g08370	PREDICTED: mRNA-decapping enzyme-like protein [Solanum lycopersicum]	-	-	-	-	-
Solyc01g009400.2	0	0	0	0	0	0	0	0	0	0	0	0	0	0	0	0	PER60	PREDICTED: peroxidase 60-like [Solanum lycopersicum]	Amino acid metabolism;Biosynthesis of other secondary metabolites	ko01100//Metabolic pathways;ko01110//Biosynthesis of secondary metabolites;ko00940//Phenylpropanoid biosynthesis;ko00360//Phenylalanine metabolism	GO:0005576//extracellular region	GO:0020037//heme binding;GO:0046872//metal ion binding;GO:0004601//peroxidase activity	GO:0006979//response to oxidative stress
Solyc01g009410.2	0	0	0	0	0	0	0	0	0	0	0	0	0	0	0	0	PER60	PREDICTED: peroxidase 57-like [Solanum lycopersicum]	Amino acid metabolism;Biosynthesis of other secondary metabolites	ko01100//Metabolic pathways;ko01110//Biosynthesis of secondary metabolites;ko00940//Phenylpropanoid biosynthesis;ko00360//Phenylalanine metabolism	-	GO:0020037//heme binding;GO:0046872//metal ion binding;GO:0004601//peroxidase activity	GO:0006979//response to oxidative stress
Solyc01g009420.2	1156	1386	1447	1329.67	1319	1528	1707	1518	113.14	129.55	130.41	124.367	108.85	121.93	137.72	122.833	AXS2	PREDICTED: UDP-D-apiose/UDP-D-xylose synthase 2 [Solanum lycopersicum]	Carbohydrate metabolism	ko01100//Metabolic pathways;ko01110//Biosynthesis of secondary metabolites;ko00520//Amino sugar and nucleotide sugar metabolism	-	GO:0003824//catalytic activity;GO:0050662//coenzyme binding	-
Solyc01g009430.2	153	123	234	170	334	124	275	244.333	24.93	19.19	35.15	26.4233	46.12	16.44	37.18	33.2467	At4g22758	PREDICTED: uncharacterized protein At4g22758-like [Solanum lycopersicum]	-	-	-	-	-
Solyc01g009440.1	0	25	11	12	2	18	54	24.6667	0	9	3.8	4.26667	0.64	5.43	17.08	7.71667	DREB1D	PREDICTED: dehydration-responsive element-binding protein 1D-like [Solanum lycopersicum]	-	-	GO:0005634//nucleus	GO:0003700//sequence-specific DNA binding transcription factor activity;GO:0003677//DNA binding	GO:0006351//transcription, DNA-templated
Solyc01g009450.2	271	325	356	317.333	315	365	351	343.667	38.39	44.04	46.47	42.9667	37.75	42.1	41.16	40.3367	ATP23	PREDICTED: mitochondrial inner membrane protease ATP23 [Solanum lycopersicum]	-	-	-	GO:0004222//metalloendopeptidase activity	-
Solyc01g009460.2	0	0	0	0	0	0	0	0	0	0	0	0	0	0	0	0	-	-	-	-	-	-	-
Solyc01g009470.1	0	0	0	0	0	0	0	0	0	0	0	0	0	0	0	0	PARP3	PREDICTED: poly [ADP-ribose] polymerase 3-like isoform X3 [Solanum lycopersicum]	-	-	GO:0005634//nucleus	GO:0003950//NAD+ ADP-ribosyltransferase activity	GO:0006471//protein ADP-ribosylation
Solyc01g009480.2	41	19	13	24.3333	110	6	14	43.3333	5.18	2.29	1.51	2.99333	11.73	0.62	1.46	4.60333	PARP3	PREDICTED: uncharacterized protein LOC101246557 [Solanum lycopersicum]	-	-	-	-	-
Solyc01g009490.1	0	0	0	0	0	0	0	0	0	0	0	0	0	0	0	0	-	PREDICTED: uncharacterized protein LOC104229402 [Nicotiana sylvestris]	-	-	-	-	-
Solyc01g009500.2	14	16	28	19.3333	25	31	26	27.3333	1.42	1.55	2.62	1.86333	2.14	2.57	2.18	2.29667	-	PREDICTED: probable lysophospholipase BODYGUARD 1 [Ipomoea nil]	-	-	-	-	-
Solyc01g009510.1	0	0	0	0	0	0	0	0	0	0	0	0	0	0	0	0	ABF2	PREDICTED: ABSCISIC ACID-INSENSITIVE 5-like protein 5 [Solanum lycopersicum]	-	-	GO:0005634//nucleus	GO:0003700//sequence-specific DNA binding transcription factor activity;GO:0043565//sequence-specific DNA binding	GO:0009737//response to abscisic acid;GO:0045893//positive regulation of transcription, DNA-templated
Solyc01g009520.2	172	266	295	244.333	273	361	403	345.667	30.94	45.84	48.93	41.9033	41.66	52.8	60.25	51.57	RPL10AA	PREDICTED: 60S ribosomal protein L10a-1 [Solanum lycopersicum]	Translation	ko03010//Ribosome	GO:0015934//large ribosomal subunit	GO:0003735//structural constituent of ribosome;GO:0003723//RNA binding	GO:0006412//translation
Solyc01g009530.1	0	0	0	0	0	0	0	0	0	0	0	0	0	0	0	0	MIMI_L728	Thioredoxin-like protein [Corchorus capsularis]	-	-	-	-	-
Solyc01g009540.1	0	0	0	0	0	0	0	0	0	0	0	0	0	0	0	0	-	Os09g0499500, partial [Oryza sativa Japonica Group]	-	-	-	-	-
Solyc01g009550.1	1	2	4	2.33333	5	5	3	4.33333	7.06	14.57	32.09	17.9067	38.81	25.97	27.93	30.9033	TIC214	Ycf1 (chloroplast) [Solanum neorickii]	-	-	-	-	-
Solyc01g009560.1	0	0	0	0	0	0	0	0	0	0	0	0	0	0	0	0	CET1	PREDICTED: CEN-like protein 1 [Solanum lycopersicum]	-	-	-	-	-
Solyc01g009570.2	8	16	12	12	14	10	22	15.3333	3.68	7.12	5.11	5.30333	5.58	3.7	8.64	5.97333	-	-	-	-	-	-	-
Solyc01g009580.1	0	0	0	0	0	0	0	0	0	0	0	0	0	0	0	0	CET1	PREDICTED: CEN-like protein 1 [Solanum lycopersicum]	-	-	-	-	-
Solyc01g009590.2	0	0	1	0.333333	0	0	0	0	0	0	0.48	0.16	0	0	0	0	CET1	protein 108 precursor [Solanum lycopersicum]	-	-	GO:0005576//extracellular region	-	-
Solyc01g009600.2	78	41	18	45.6667	192	16	32	80	5.6	2.81	1.19	3.2	11.6	0.94	1.89	4.81	At4g00750	PREDICTED: probable methyltransferase PMT15 [Solanum lycopersicum]	-	-	-	GO:0008168//methyltransferase activity	-
Solyc01g009610.2	89	128	187	134.667	105	200	239	181.333	20.6	28.43	39.94	29.6567	20.7	37.57	46.2	34.8233	-	-	-	-	-	-	-
Solyc01g009620.2	47	53	65	55	54	91	72	72.3333	9.05	9.78	11.55	10.1267	8.83	14.25	11.54	11.54	CFIS2	PREDICTED: pre-mRNA cleavage factor Im 25 kDa subunit 2 [Solanum lycopersicum]	Translation	ko03015//mRNA surveillance pathway	GO:0005849//mRNA cleavage factor complex	GO:0003729//mRNA binding	GO:0006378//mRNA polyadenylation
Solyc01g009630.2	174	169	201	181.333	211	205	222	212.667	25.83	24	27.5	25.7767	26.51	24.77	27.3	26.1933	CFIS2	PREDICTED: pre-mRNA cleavage factor Im 25 kDa subunit 2 [Solanum lycopersicum]	Translation	ko03015//mRNA surveillance pathway	GO:0005849//mRNA cleavage factor complex	GO:0003729//mRNA binding	GO:0006378//mRNA polyadenylation
Solyc01g009640.1	0	0	0	0	0	0	0	0	0	0	0	0	0	0	0	0	plaa2	PREDICTED: exopolygalacturonase-like [Solanum pennellii]	-	-	GO:0005576//extracellular region	GO:0004650//polygalacturonase activity	GO:0005975//carbohydrate metabolic process;GO:0071555//cell wall organization
Solyc01g009650.1	0	0	0	0	0	0	0	0	0	0	0	0	0	0	0	0	LAF1	PREDICTED: transcription factor LAF1-like [Solanum lycopersicum]	-	-	-	GO:0003677//DNA binding;GO:0003682//chromatin binding	-
Solyc01g009660.1	0	0	0	0	0	0	0	0	0	0	0	0	0	0	0	0	LTI65	PREDICTED: low-temperature-induced 65 kDa protein-like isoform X1 [Solanum lycopersicum]	-	-	-	-	-
Solyc01g009670.2	7	5	15	9	17	3	8	9.33333	0.68	0.46	1.34	0.826667	1.39	0.24	0.64	0.756667	pcnB	PREDICTED: poly(A) polymerase I-like [Solanum pennellii]	-	-	-	GO:0003723//RNA binding;GO:0016779//nucleotidyltransferase activity	GO:0006396//RNA processing
Solyc01g009680.2	0	0	0	0	0	0	0	0	0	0	0	0	0	0	0	0	LOX2.1	PREDICTED: linoleate 13S-lipoxygenase 2-1, chloroplastic-like [Solanum lycopersicum]	Lipid metabolism	ko01100//Metabolic pathways;ko00592//alpha-Linolenic acid metabolism;ko00591//Linoleic acid metabolism	-	GO:0046872//metal ion binding;GO:0016702//oxidoreductase activity, acting on single donors with incorporation of molecular oxygen, incorporation of two atoms of oxygen	GO:0031408//oxylipin biosynthetic process
Solyc01g009690.1	3	2	1	2	1	1	6	2.66667	0.17	0.11	0.05	0.11	0.05	0.05	0.28	0.126667	RLP12	PREDICTED: receptor-like protein 12 isoform X1 [Solanum lycopersicum]	-	-	-	GO:0005515//protein binding	-
Solyc01g009700.1	1	2	0	1	0	2	5	2.33333	0.08	0.15	0	0.0766667	0	0.12	0.31	0.143333	RLP12	PREDICTED: receptor like protein 30 [Solanum lycopersicum]	-	-	-	GO:0005515//protein binding	-
Solyc01g009710.1	0	0	1	0.333333	3	2	0	1.66667	0	0	1.83	0.61	5.47	2.9	0	2.79	-	-	-	-	-	-	-
Solyc01g009720.1	0	1	5	2	5	6	8	6.33333	0	0.17	0.83	0.333333	0.77	0.88	1.2	0.95	DRIP2	PREDICTED: uncharacterized protein LOC101244608 [Solanum lycopersicum]	-	-	-	-	-
Solyc01g009730.1	0	0	0	0	0	0	0	0	0	0	0	0	0	0	0	0	-	PREDICTED: protein TIFY 3A-like [Solanum tuberosum]	-	-	-	-	-
Solyc01g009740.1	0	0	1	0.333333	0	0	0	0	0	0	0.08	0.0266667	0	0	0	0	TIFY9	PREDICTED: protein TIFY 3A-like [Solanum tuberosum]	-	-	-	-	-
Solyc01g009750.2	583	536	615	578	696	705	683	694.667	124.75	109.99	121.4	118.713	126.67	122.51	121.85	123.677	-	PREDICTED: cysteine-rich and transmembrane domain-containing protein A [Solanum lycopersicum]	-	-	-	-	-
Solyc01g009760.2	19	8	18	15	12	6	5	7.66667	3.76	1.52	3.29	2.85667	2.02	0.97	0.82	1.27	At5g13200	PREDICTED: GEM-like protein 5 [Solanum lycopersicum]	-	-	-	-	-
Solyc01g009770.2	3	0	2	1.66667	5	2	2	3	0.64	0	0.39	0.343333	0.91	0.35	0.36	0.54	-	PREDICTED: phospholipase D C-like [Solanum pennellii]	-	-	-	GO:0005515//protein binding	-
Solyc01g009780.2	387	286	226	299.667	345	217	331	297.667	70.96	50.24	38.21	53.1367	53.68	32.35	50.45	45.4933	-	LITAF-domain-containing protein [Zostera marina]	-	-	GO:0005886//plasma membrane	-	GO:0006612//protein targeting to membrane;GO:0009867//jasmonic acid mediated signaling pathway;GO:0009863//salicylic acid mediated signaling pathway;GO:0030968//endoplasmic reticulum unfolded protein response;GO:0034051//negative regulation of plant-type hypersensitive response;GO:0009646//response to absence of light
Solyc01g009790.1	0	0	0	0	0	0	0	0	0	0	0	0	0	0	0	0	-	PREDICTED: adenylate isopentenyltransferase 5, chloroplastic-like [Nicotiana tabacum]	-	-	-	-	-
Solyc01g009800.1	0	0	0	0	0	0	0	0	0	0	0	0	0	0	0	0	-	transposase [Solanum demissum]	-	-	-	-	-
Solyc01g009810.2	2	25	6	11	3	3	8	4.66667	0.82	9.9	2.28	4.33333	1.06	0.99	2.79	1.61333	SERK2	PREDICTED: somatic embryogenesis receptor kinase 2-like [Solanum lycopersicum]	-	-	-	-	-
Solyc01g009820.2	580	501	455	512	645	414	487	515.333	38.25	31.52	27.62	32.4633	35.79	22.29	26.4	28.16	At2g33490	PREDICTED: uncharacterized protein At2g33490 isoform X1 [Solanum lycopersicum]	-	-	GO:0005886//plasma membrane	-	-
Solyc01g009830.2	1	2	17	6.66667	18	22	6	15.3333	0.15	0.29	2.35	0.93	2.28	2.68	0.74	1.9	sqv-7	PREDICTED: UDP-sugar transporter sqv-7-like [Solanum lycopersicum]	-	-	GO:0016021//integral component of membrane	-	-
Solyc01g009840.1	0	0	0	0	0	0	0	0	0	0	0	0	0	0	0	0	SCL28	PREDICTED: scarecrow-like protein 28 isoform X2 [Juglans regia]	-	-	-	-	GO:0006351//transcription, DNA-templated;GO:0006355//regulation of transcription, DNA-templated
Solyc01g009850.2	32	56	48	45.3333	52	62	42	52	2.43	4.06	3.36	3.28333	3.32	3.84	2.62	3.26	-	PREDICTED: uncharacterized protein LOC101264851 [Solanum lycopersicum]	-	-	-	-	-
Solyc01g009860.2	387	555	219	387	28	9	47	28	64.58	93.6	35.56	64.58	4.09	1.29	6.88	4.08667	NAC083	PREDICTED: NAC domain-containing protein 83 [Solanum tuberosum]	-	-	GO:0005634//nucleus	GO:0003677//DNA binding	GO:0006351//transcription, DNA-templated;GO:0006355//regulation of transcription, DNA-templated
Solyc01g009870.2	16	51	5	24	31	4	7	14	1.63	4.96	0.47	2.35333	2.66	0.33	0.59	1.19333	GDPD3	PREDICTED: glycerophosphodiester phosphodiesterase GDPD3-like isoform X1 [Solanum lycopersicum]	Lipid metabolism	-	-	GO:0008081//phosphoric diester hydrolase activity	GO:0006629//lipid metabolic process
Solyc01g009880.2	6	0	1	2.33333	12	0	2	4.66667	0.43	0	0.07	0.166667	0.72	0	0.12	0.28	EXO70B1	PREDICTED: exocyst complex component EXO70B1 [Solanum lycopersicum]	-	-	GO:0000145//exocyst	-	GO:0006887//exocytosis
Solyc01g009890.1	0	0	0	0	0	0	0	0	0	0	0	0	0	0	0	0	GRXC1	PREDICTED: glutaredoxin-C1-like [Solanum pennellii]	-	-	-	GO:0015035//protein disulfide oxidoreductase activity;GO:0009055//electron carrier activity	GO:0045454//cell redox homeostasis
Solyc01g009900.2	0	1	0	0.333333	0	0	0	0	0	0.67	0	0.223333	0	0	0	0	GRXC1	PREDICTED: glutaredoxin-C1-like [Solanum lycopersicum]	-	-	-	GO:0015035//protein disulfide oxidoreductase activity;GO:0009055//electron carrier activity	GO:0045454//cell redox homeostasis
Solyc01g009910.1	0	0	0	0	0	0	0	0	0	0	0	0	0	0	0	0	GRXC1	PREDICTED: glutaredoxin-C1-like [Solanum lycopersicum]	-	-	-	GO:0015035//protein disulfide oxidoreductase activity;GO:0009055//electron carrier activity	GO:0045454//cell redox homeostasis
Solyc01g009920.1	0	0	0	0	0	0	0	0	0	0	0	0	0	0	0	0	MORC3	PREDICTED: protein MICRORCHIDIA 4-like [Solanum lycopersicum]	-	-	-	-	-
Solyc01g009930.1	0	1	0	0.333333	0	0	0	0	0	0.09	0	0.03	0	0	0	0	RLP12	PREDICTED: receptor-like protein 12 [Solanum tuberosum]	-	-	-	GO:0005515//protein binding	-
Solyc01g009940.1	0	0	0	0	0	0	0	0	0	0	0	0	0	0	0	0	mtaD	PREDICTED: 5-methylthioadenosine/S-adenosylhomocysteine deaminase-like, partial [Solanum pennellii]	-	-	-	GO:0016810//hydrolase activity, acting on carbon-nitrogen (but not peptide) bonds	-
Solyc01g009950.1	0	0	0	0	0	0	1	0.333333	0	0	0	0	0	0	0.62	0.206667	mtaD	PREDICTED: retrovirus-related Pol polyprotein from transposon TNT 1-94 [Ziziphus jujuba]	-	-	-	-	-
Solyc01g009960.2	0	0	0	0	0	0	0	0	0	0	0	0	0	0	0	0	S-ACP-DES6	PREDICTED: stearoyl-[acyl-carrier-protein] 9-desaturase 6, chloroplastic-like [Solanum pennellii]	-	-	GO:0009507//chloroplast	GO:0045300//acyl-[acyl-carrier-protein] desaturase activity	GO:0006633//fatty acid biosynthetic process
Solyc01g009970.2	45	117	148	103.333	129	206	165	166.667	5.25	13.05	15.91	11.4033	12.71	19.59	15.91	16.07	S-ACP-DES6	PREDICTED: 2-pyrone-4,6-dicarbaxylate hydrolase-like isoform X3 [Nicotiana tabacum]	-	-	GO:0009507//chloroplast	GO:0003824//catalytic activity	-
Solyc01g009980.1	0	0	0	0	0	0	0	0	0	0	0	0	0	0	0	0	-	PREDICTED: basic-leucine zipper transcription factor A-like [Beta vulgaris subsp. vulgaris] [Beta vulgaris]	-	-	-	-	-
Solyc01g009990.2	354	580	612	515.333	458	796	752	668.667	49	76.79	78.06	67.95	53.62	89.72	86.15	76.4967	PNSL5	PREDICTED: photosynthetic NDH subunit of lumenal location 5, chloroplastic [Solanum lycopersicum]	-	-	GO:0009535//chloroplast thylakoid membrane;GO:0031977//thylakoid lumen;GO:0009533//chloroplast stromal thylakoid	GO:0003755//peptidyl-prolyl cis-trans isomerase activity	GO:0019344//cysteine biosynthetic process;GO:0006457//protein folding;GO:0010275//NAD(P)H dehydrogenase complex assembly
Solyc01g010000.2	74	140	124	112.667	112	126	135	124.333	6.98	12.61	10.77	10.12	8.91	9.69	10.49	9.69667	ACR4	PREDICTED: ACT domain-containing protein ACR4 [Solanum lycopersicum]	-	-	-	GO:0016597//amino acid binding	GO:0008152//metabolic process
Solyc01g010010.1	0	1	3	1.33333	0	0	0	0	0	0.27	0.79	0.353333	0	0	0	0	-	PREDICTED: uncharacterized protein LOC104648910 [Solanum lycopersicum]	-	-	-	-	-
Solyc01g010020.2	9	16	10	11.6667	19	8	14	13.6667	1.56	2.66	1.6	1.94	2.8	1.13	2.02	1.98333	CML16	PREDICTED: probable calcium-binding protein CML15 [Solanum lycopersicum]	Environmental adaptation	ko04626//Plant-pathogen interaction	-	GO:0005509//calcium ion binding	GO:0010200//response to chitin
Solyc01g010030.2	15	48	82	48.3333	40	86	106	77.3333	0.94	2.86	4.72	2.84	2.1	4.39	5.44	3.97667	PERK9	PREDICTED: proline-rich receptor-like protein kinase PERK9 [Solanum lycopersicum]	-	-	-	GO:0005524//ATP binding;GO:0004674//protein serine/threonine kinase activity	-
Solyc01g010040.2	379	475	576	476.667	813	639	671	707.667	29.82	35.67	41.72	35.7367	53.87	41.02	43.44	46.11	-	PREDICTED: S-adenosylmethionine decarboxylase proenzyme-like isoform X3 [Solanum pennellii]	-	-	-	-	-
Solyc01g010050.2	368	472	573	471	796	615	639	683.333	31.3	38.33	44.87	38.1667	57.04	42.67	44.75	48.1533	SAMDC1	S-adenosylmethionine decarboxylase proenzyme-like [Solanum lycopersicum]	-	-	-	GO:0004014//adenosylmethionine decarboxylase activity	GO:0006597//spermine biosynthetic process;GO:0006557//S-adenosylmethioninamine biosynthetic process;GO:0008295//spermidine biosynthetic process
Solyc01g010060.2	78	33	22	44.3333	34	21	114	56.3333	24.41	9.94	6.36	13.57	9.12	5.32	30.04	14.8267	-	PREDICTED: uncharacterized protein LOC101261845 [Solanum lycopersicum]	-	-	-	-	-
Solyc01g010070.1	0	0	0	0	0	0	0	0	0	0	0	0	0	0	0	0	-	Ulp1 protease family, C-terminal catalytic domain containing protein [Solanum demissum]	-	-	-	-	-
Solyc01g010080.2	189	85	132	135.333	193	1	333	175.667	13.32	5.72	8.56	9.2	11.45	0.06	19.3	10.27	KAT3	PREDICTED: potassium channel KAT3-like [Solanum lycopersicum]	-	-	GO:0016021//integral component of membrane	GO:0005249//voltage-gated potassium channel activity	-
Solyc01g010090.1	0	0	0	0	0	0	0	0	0	0	0	0	0	0	0	0	-	PREDICTED: rhamnogalacturonate lyase-like [Solanum pennellii]	-	-	-	-	-
Solyc01g010100.1	0	0	0	0	0	0	0	0	0	0	0	0	0	0	0	0	-	PREDICTED: uncharacterized protein LOC107021961 [Solanum pennellii]	-	-	-	GO:0008234//cysteine-type peptidase activity	-
Solyc01g010110.1	0	0	0	0	0	1	0	0.333333	0	0	0	0	0	0.24	0	0.08	-	PREDICTED: uncharacterized protein LOC107058228 [Solanum tuberosum]	-	-	-	-	-
Solyc01g010120.1	0	0	0	0	0	0	0	0	0	0	0	0	0	0	0	0	-	PREDICTED: uncharacterized protein LOC107009910 [Solanum pennellii]	-	-	-	-	-
Solyc01g010130.2	270	230	418	306	388	316	287	330.333	18.29	14.86	26.06	19.7367	22.11	17.47	15.98	18.52	BHLH49	PREDICTED: transcription factor bHLH49-like [Solanum lycopersicum]	-	-	-	GO:0046983//protein dimerization activity	-
Solyc01g010140.1	0	0	0	0	0	0	0	0	0	0	0	0	0	0	0	0	-	PREDICTED: uncharacterized protein LOC107854130 [Capsicum annuum]	-	-	-	-	-
Solyc01g010150.2	36	22	34	30.6667	86	37	36	53	3.11	1.81	2.7	2.54	6.26	2.61	2.56	3.81	ACR4	PREDICTED: ACT domain-containing protein ACR4-like isoform X1 [Solanum lycopersicum]	-	-	-	GO:0016597//amino acid binding	GO:0008152//metabolic process
Solyc01g010160.2	0	0	0	0	0	0	0	0	0	0	0	0	0	0	0	0	BGLU40	PREDICTED: beta-glucosidase 40-like [Solanum lycopersicum]	-	-	-	GO:0004553//hydrolase activity, hydrolyzing O-glycosyl compounds	GO:0005975//carbohydrate metabolic process
Solyc01g010170.1	0	0	0	0	0	0	0	0	0	0	0	0	0	0	0	0	-	-	-	-	-	-	-
Solyc01g010180.2	178	20	97	98.3333	195	325	260	260	30.54	1.76	15.34	15.88	28.36	44.58	37.04	36.66	-	PREDICTED: uncharacterized protein LOC101260464 [Solanum lycopersicum]	-	-	-	-	-
Solyc01g010190.2	65	53	96	71.3333	74	104	110	96	13.48	10.53	18.36	14.1233	13.04	17.51	19	16.5167	-	retrovirus-related pol polyprotein from transposon tnt 1-94, partial [Nicotiana attenuata]	-	-	-	-	-
Solyc01g010200.2	378	358	602	446	419	651	607	559	71.58	64.95	105.12	80.55	67.36	100.19	95.6	87.7167	-	PREDICTED: uncharacterized protein LOC101259868 [Solanum lycopersicum]	-	-	-	-	-
Solyc01g010210.1	1	1	1	1	0	0	1	0.333333	0.47	0.46	0.44	0.456667	0	0	0.4	0.133333	-	-	-	-	-	-	-
Solyc01g010220.2	83	149	74	102	66	90	62	72.6667	19.87	34.23	16.35	23.4833	13.46	17.48	12.4	14.4467	-	retrovirus-related pol polyprotein from transposon tnt 1-94, partial [Nicotiana attenuata]	-	-	-	-	-
Solyc01g010230.2	73	99	159	110.333	80	199	206	161.667	25.15	32.86	50.63	36.2133	23.67	55.43	59.94	46.3467	-	hypothetical protein A4A49_36404 [Nicotiana attenuata]	-	-	-	-	-
Solyc01g010240.2	0	0	0	0	0	0	0	0	0	0	0	0	0	0	0	0	DL	PREDICTED: protein CRABS CLAW-like [Solanum lycopersicum]	-	-	-	-	-
Solyc01g010250.2	16	25	25	22	89	18	23	43.3333	2.44	3.65	3.51	3.2	11.49	2.23	2.91	5.54333	Os07g0604000	PREDICTED: probable 6-phosphogluconolactonase 2 [Solanum lycopersicum]	-	-	-	GO:0017057//6-phosphogluconolactonase activity	GO:0005975//carbohydrate metabolic process;GO:0006098//pentose-phosphate shunt
Solyc01g010260.2	0	0	0	0	0	0	2	0.666667	0	0	0	0	0	0	0.14	0.0466667	CYP93A2	PREDICTED: cytochrome P450 93A2-like [Solanum lycopersicum]	-	-	-	GO:0020037//heme binding;GO:0016705//oxidoreductase activity, acting on paired donors, with incorporation or reduction of molecular oxygen;GO:0005506//iron ion binding;GO:0004497//monooxygenase activity	-
Solyc01g010270.2	151	125	175	150.333	184	185	164	177.667	45.24	36.02	48.43	43.23	47.19	44.88	41.31	44.46	SP1L1	PREDICTED: protein SPIRAL1-like 1 [Solanum lycopersicum]	-	-	-	-	-
Solyc01g010280.2	11	2	3	5.33333	16	10	6	10.6667	1.47	0.26	0.37	0.7	1.81	1.09	0.66	1.18667	-	PREDICTED: lisH domain-containing protein C1711.05-like [Capsicum annuum]	-	-	-	-	-
Solyc01g010290.2	126	148	151	141.667	204	142	180	175.333	7.82	8.76	8.62	8.4	10.65	7.19	9.18	9.00667	UPS2	PREDICTED: ureide permease 1-like isoform X1 [Solanum lycopersicum]	-	-	GO:0016021//integral component of membrane	-	GO:0071705
Solyc01g010300.1	0	0	0	0	0	0	0	0	0	0	0	0	0	0	0	0	SOC1	PREDICTED: agamous-like MADS-box protein AGL29 [Nicotiana attenuata]	-	-	GO:0005634//nucleus	GO:0003677//DNA binding	GO:0006351//transcription, DNA-templated;GO:0006355//regulation of transcription, DNA-templated
Solyc01g010310.2	0	28	15	14.3333	1	21	18	13.3333	0	6.8	3.5	3.43333	0.22	4.31	3.81	2.78	PDCB3	PREDICTED: PLASMODESMATA CALLOSE-BINDING PROTEIN 1 [Solanum lycopersicum]	-	-	-	-	-
Solyc01g010320.1	0	0	0	0	0	0	0	0	0	0	0	0	0	0	0	0	-	histone-lysine n-methyltransferase atx3 [Nicotiana attenuata]	-	-	-	-	-
Solyc01g010330.1	0	0	0	0	0	0	0	0	0	0	0	0	0	0	0	0	-	histone-lysine n-methyltransferase atx3 [Nicotiana attenuata]	-	-	-	-	-
Solyc01g010340.1	52	36	26	38	45	26	39	36.6667	5.95	3.94	2.74	4.21	4.35	2.43	3.69	3.49	At1g48120	PREDICTED: serine/threonine-protein phosphatase 7 long form homolog [Solanum pennellii]	-	-	-	-	-
Solyc01g010350.2	0	0	0	0	0	2	0	0.666667	0	0	0	0	0	0.19	0	0.0633333	TPT	PREDICTED: triose phosphate/phosphate translocator, chloroplastic-like [Solanum lycopersicum]	-	-	GO:0016021//integral component of membrane	GO:0005215//transporter activity	-
Solyc01g010360.2	10	5	9	8	13	6	4	7.66667	1.87	0.89	1.55	1.43667	2.06	0.91	0.62	1.19667	GRF12	PREDICTED: 14-3-3-like protein GF14 iota [Solanum lycopersicum]	-	-	-	GO:0019904//protein domain specific binding	-
Solyc01g010370.2	39	102	130	90.3333	64	191	174	143	2.72	6.8	8.36	5.96	3.76	10.88	9.99	8.21	At1g13860	PREDICTED: probable methyltransferase PMT5 [Solanum lycopersicum]	-	-	-	GO:0008168//methyltransferase activity	-
Solyc01g010380.2	0	0	0	0	0	0	0	0	0	0	0	0	0	0	0	0	-	-	-	-	-	-	-
Solyc01g010390.2	2	8	5	5	13	32	31	25.3333	0.19	0.72	0.43	0.446667	1.03	2.45	2.4	1.96	BGLU40	PREDICTED: beta-glucosidase 40 [Solanum lycopersicum]	Carbohydrate metabolism;Metabolism of other amino acids;Biosynthesis of other secondary metabolites	ko01100//Metabolic pathways;ko01110//Biosynthesis of secondary metabolites;ko00500//Starch and sucrose metabolism;ko00940//Phenylpropanoid biosynthesis;ko00460//Cyanoamino acid metabolism	GO:0009507//chloroplast;GO:0048046//apoplast	GO:0004553//hydrolase activity, hydrolyzing O-glycosyl compounds	GO:0005975//carbohydrate metabolic process
Solyc01g010400.1	0	0	0	0	0	0	0	0	0	0	0	0	0	0	0	0	grip22	PREDICTED: putative ripening-related protein 1 isoform X1 [Solanum tuberosum]	-	-	-	-	-
Solyc01g010410.2	36	38	29	34.3333	33	31	29	31	2.3	2.32	1.71	2.11	1.77	1.62	1.52	1.63667	ZAT4	PREDICTED: zinc finger protein 91-like [Solanum lycopersicum]	-	-	-	GO:0046872//metal ion binding	-
Solyc01g010420.2	11	12	2	8.33333	11	2	7	6.66667	3.15	3.31	0.53	2.33	2.7	0.46	1.69	1.61667	-	PREDICTED: uncharacterized protein LOC104648381 [Solanum lycopersicum]	-	-	-	-	-
Solyc01g010430.2	371	427	213	337	670	109	235	338	50.21	55.26	26.56	44.01	76.67	12.01	26.31	38.33	-	PREDICTED: uncharacterized protein LOC101261849 [Solanum lycopersicum]	-	-	-	-	-
Solyc01g010440.2	237	223	289	249.667	282	319	254	285	19.91	17.88	22.35	20.0467	19.95	21.86	17.56	19.79	-	PREDICTED: ATP-dependent RNA helicase A-like protein [Nicotiana tabacum]	-	-	-	-	-
Solyc01g010450.1	0	0	0	0	0	0	0	0	0	0	0	0	0	0	0	0	-	PREDICTED: uncharacterized protein LOC101250419 [Solanum lycopersicum]	-	-	-	-	-
Solyc01g010460.2	6	4	12	7.33333	6	22	15	14.3333	0.7	0.44	1.28	0.806667	0.59	2.08	1.44	1.37	-	PREDICTED: uncharacterized protein LOC101255617 isoform X2 [Solanum lycopersicum]	-	-	-	-	-
Solyc01g010470.2	1	2	8	3.66667	3	0	8	3.66667	0.22	0.42	1.62	0.753333	0.56	0	1.47	0.676667	PTST	PREDICTED: uncharacterized protein LOC107004606 isoform X1 [Solanum pennellii]	-	-	-	-	-
Solyc01g010480.2	212	116	171	166.333	117	167	131	138.333	17.72	9.25	13.16	13.3767	8.24	11.39	9.01	9.54667	TLP1	PREDICTED: protein TWIN LOV 1-like isoform X1 [Solanum lycopersicum]	-	-	-	GO:0000155//phosphorelay sensor kinase activity	-
Solyc01g010490.2	0	0	0	0	0	0	0	0	0	0	0	0	0	0	0	0	CYP83B1	PREDICTED: cytochrome P450 71A1-like [Solanum lycopersicum]	-	-	-	GO:0020037//heme binding;GO:0016705//oxidoreductase activity, acting on paired donors, with incorporation or reduction of molecular oxygen;GO:0005506//iron ion binding;GO:0004497//monooxygenase activity	-
Solyc01g010500.1	0	0	0	0	9	2	1	4	0	0	0	0	1.03	0.22	0.11	0.453333	EBF2	PREDICTED: uncharacterized protein LOC104648157 [Solanum lycopersicum]	-	-	-	-	-
Solyc01g010510.2	4	5	14	7.66667	14	18	7	13	0.35	0.42	1.13	0.633333	1.03	1.28	0.5	0.936667	PCMP-E54	PREDICTED: pentatricopeptide repeat-containing protein At1g26900, mitochondrial [Solanum lycopersicum]	-	-	-	-	-
Solyc01g010520.2	35	84	114	77.6667	54	167	118	113	4.38	10.05	13.14	9.19	5.71	17.03	12.21	11.65	-	PREDICTED: uncharacterized protein LOC101254226 [Solanum lycopersicum]	-	-	-	-	-
Solyc01g010530.1	1	0	1	0.666667	5	0	0	1.66667	0.11	0	0.1	0.07	0.47	0	0	0.156667	STP8	PREDICTED: sugar transport protein 8-like [Solanum lycopersicum]	-	-	GO:0016021//integral component of membrane	GO:0022891//substrate-specific transmembrane transporter activity	-
Solyc01g010540.2	306	329	347	327.333	339	407	403	383	65.06	67.08	68.06	66.7333	61.3	70.28	71.43	67.67	RPS9C	PREDICTED: 40S ribosomal protein S9-2 [Solanum lycopersicum]	Translation	ko03010//Ribosome	GO:0015935//small ribosomal subunit;GO:0015935//small ribosomal subunit	GO:0003735//structural constituent of ribosome;GO:0019843//rRNA binding;GO:0003735//structural constituent of ribosome;GO:0019843//rRNA binding	GO:0006412//translation;GO:0006412//translation
Solyc01g010550.1	0	0	0	0	0	0	0	0	0	0	0	0	0	0	0	0	-	PREDICTED: uncharacterized protein LOC102590054 [Solanum tuberosum]	-	-	-	-	-
Solyc01g010570.2	94	109	155	119.333	140	137	159	145.333	12	13.31	18.23	14.5133	15.11	14.25	16.78	15.38	-	PREDICTED: uncharacterized protein LOC101253611 [Solanum lycopersicum]	-	-	-	-	GO:0009560//embryo sac egg cell differentiation
Solyc01g010580.2	557	683	784	674.667	729	862	892	827.667	105.17	123.56	136.51	121.747	116.85	132.3	140.08	129.743	RPS9C	PREDICTED: 40S ribosomal protein S9-2 [Solanum lycopersicum]	Translation	ko03010//Ribosome	GO:0015935//small ribosomal subunit;GO:0015935//small ribosomal subunit	GO:0003735//structural constituent of ribosome;GO:0019843//rRNA binding;GO:0003735//structural constituent of ribosome;GO:0019843//rRNA binding	GO:0006412//translation;GO:0006412//translation
Solyc01g010590.2	282	638	602	507.333	417	918	885	740	49.92	108.17	98.26	85.45	62.61	132.15	130.16	108.307	CYP23	PREDICTED: peptidyl-prolyl cis-trans isomerase CYP23 isoform X1 [Solanum lycopersicum]	-	-	GO:0005768//endosome;GO:0005802//trans-Golgi network	GO:0003755//peptidyl-prolyl cis-trans isomerase activity	GO:0006457//protein folding
Solyc01g010600.2	452	196	382	343.333	358	541	441	446.667	95.8	39.83	74.68	70.1033	64.52	93.12	77.91	78.5167	ATHB-13	PREDICTED: homeobox-leucine zipper protein ATHB-13 isoform X2 [Solanum lycopersicum]	-	-	GO:0005634//nucleus	GO:0003700//sequence-specific DNA binding transcription factor activity;GO:0043565//sequence-specific DNA binding	GO:0006351//transcription, DNA-templated
Solyc01g010610.1	0	0	2	0.666667	3	2	2	2.33333	0	0	20.09	6.69667	28.85	12.78	23.18	21.6033	-	PREDICTED: zinc finger BED domain-containing protein RICESLEEPER 2-like [Solanum pennellii]	-	-	-	GO:0003677//DNA binding	-
Solyc01g010630.1	0	0	0	0	0	0	0	0	0	0	0	0	0	0	0	0	-	PREDICTED: uncharacterized protein LOC107006425 [Solanum pennellii]	-	-	-	-	-
Solyc01g010640.2	326	259	379	321.333	382	379	536	432.333	64.19	48.88	68.83	60.6333	63.89	60.64	87.85	70.7933	-	NAD(P)-linked oxidoreductase-like protein [Medicago truncatula]	-	-	GO:0009535//chloroplast thylakoid membrane	-	GO:0006098//pentose-phosphate shunt;GO:0010207//photosystem II assembly;GO:0019288//isopentenyl diphosphate biosynthetic process, methylerythritol 4-phosphate pathway
Solyc01g010650.2	564	680	583	609	721	837	784	780.667	65.49	75.46	62.35	67.7667	70.69	79.19	75.18	75.02	UTR3	PREDICTED: UDP-galactose/UDP-glucose transporter 3 [Solanum lycopersicum]	-	-	GO:0016021//integral component of membrane	-	GO:0055085//transmembrane transport
Solyc01g010660.2	269	232	171	224	269	163	202	211.333	22.97	18.91	13.44	18.44	19.35	11.35	14.2	14.9667	APK2B	PREDICTED: protein kinase 2B, chloroplastic-like isoform X1 [Solanum lycopersicum]	-	-	-	GO:0005524//ATP binding;GO:0004674//protein serine/threonine kinase activity	-
Solyc01g010670.1	0	0	0	0	0	0	0	0	0	0	0	0	0	0	0	0	-	PREDICTED: probable glycosyltransferase At3g07620 [Solanum pennellii]	-	-	-	-	-
Solyc01g010680.1	1	1	1	1	0	1	2	1	0.2	0.2	0.19	0.196667	0	0.17	0.34	0.17	-	transposase [Solanum demissum]	-	-	-	-	-
Solyc01g010690.1	2	1	2	1.66667	4	1	0	1.66667	0.31	0.15	0.28	0.246667	0.52	0.13	0	0.216667	pvadh	PREDICTED: polyvinylalcohol dehydrogenase-like [Nicotiana tabacum]	-	-	-	-	-
Solyc01g010700.2	392	225	282	299.667	382	286	276	314.667	36.16	19.82	23.95	26.6433	29.7	21.52	20.98	24.0667	CBSCBS2	PREDICTED: SNF1-related protein kinase regulatory subunit gamma-1-like [Solanum lycopersicum]	-	-	-	GO:0003824//catalytic activity	-
Solyc01g010710.2	0	0	0	0	1	0	0	0.333333	0	0	0	0	0.07	0	0	0.0233333	SCPL45	PREDICTED: serine carboxypeptidase-like 45 [Solanum lycopersicum]	-	-	-	GO:0004185//serine-type carboxypeptidase activity	-
Solyc01g010720.2	0	0	0	0	0	0	0	0	0	0	0	0	0	0	0	0	SCPL46	PREDICTED: serine carboxypeptidase-like 45 [Solanum lycopersicum]	-	-	-	GO:0004185//serine-type carboxypeptidase activity	-
Solyc01g010730.1	0	0	0	0	0	0	0	0	0	0	0	0	0	0	0	0	SCPL45	PREDICTED: serine carboxypeptidase-like 45 [Solanum pennellii]	-	-	-	GO:0004185//serine-type carboxypeptidase activity	-
Solyc01g010740.2	16	13	3	10.6667	44	6	3	17.6667	1.45	1.13	0.25	0.943333	3.37	0.44	0.22	1.34333	LAT59	PREDICTED: pectate lyase [Solanum lycopersicum]	Carbohydrate metabolism	ko00040//Pentose and glucuronate interconversions	-	GO:0046872//metal ion binding;GO:0030570//pectate lyase activity	GO:0045490//pectin catabolic process
Solyc01g010750.2	2700	2808	3170	2892.67	3122	3231	3261	3204.67	325.12	323.19	351.62	333.31	317.52	316.98	324.41	319.637	-	Hop-interacting protein THI113 [Solanum lycopersicum]	-	-	GO:0005634//nucleus;GO:0005737//cytoplasm	GO:0030246//carbohydrate binding	-
Solyc01g010760.2	1415	983	874	1090.67	1337	749	696	927.333	193.66	128.67	110.21	144.18	154.74	83.47	78.82	105.677	LAT59	PREDICTED: mitochondrial outer membrane protein porin of 36 kDa [Solanum lycopersicum]	-	-	GO:0005741//mitochondrial outer membrane	GO:0008308//voltage-gated anion channel activity	-
Solyc01g010770.2	47	19	31	32.3333	71	9	12	30.6667	8.61	3.33	5.23	5.72333	11.03	1.34	1.83	4.73333	HIR1	PREDICTED: hypersensitive-induced response protein 1 [Solanum lycopersicum]	-	-	GO:0016020//membrane	-	-
Solyc01g010780.2	480	510	562	517.333	612	630	662	634.667	46.13	46.81	49.73	47.5567	49.59	49.37	52.44	50.4667	At5g15080	PREDICTED: probable receptor-like protein kinase At5g15080 [Solanum lycopersicum]	-	-	-	GO:0005524//ATP binding;GO:0004674//protein serine/threonine kinase activity	-
Solyc01g010790.1	0	0	0	0	0	0	0	0	0	0	0	0	0	0	0	0	DOR	PREDICTED: F-box protein At1g30790-like [Solanum tuberosum]	-	-	-	GO:0005515//protein binding	-
Solyc01g010800.1	0	0	0	0	0	0	0	0	0	0	0	0	0	0	0	0	-	-	-	-	-	-	-
Solyc01g010810.2	72	83	85	80	76	103	99	92.6667	13.08	14.44	14.23	13.9167	11.71	15.21	14.94	13.9533	mog1	PREDICTED: probable ran guanine nucleotide release factor isoform X2 [Solanum lycopersicum]	-	-	-	-	-
Solyc01g010820.2	553	467	558	526	635	628	611	624.667	30.17	24.3	28.02	27.4967	29.12	27.98	27.37	28.1567	CUL3A	PREDICTED: cullin-3A [Solanum lycopersicum]	Folding, sorting and degradation	ko04120//Ubiquitin mediated proteolysis	GO:0031461//cullin-RING ubiquitin ligase complex	-	GO:0006511//ubiquitin-dependent protein catabolic process
Solyc01g010830.2	107	121	165	131	106	167	168	147	16.6	17.97	23.6	19.39	13.93	21.09	21.61	18.8767	Hdhd3	PREDICTED: haloacid dehalogenase-like hydrolase domain-containing protein 3 isoform X2 [Solanum lycopersicum]	-	-	-	GO:0016787//hydrolase activity	-
Solyc01g010840.1	0	0	0	0	0	0	0	0	0	0	0	0	0	0	0	0	-	-	-	-	-	-	-
Solyc01g010850.1	0	0	0	0	0	0	0	0	0	0	0	0	0	0	0	0	-	hypothetical protein LR48_Vigan02g055800 [Vigna angularis]	-	-	-	-	-
Solyc01g010860.2	238	161	205	201.333	289	170	193	217.333	25.81	16.68	20.48	20.99	26.45	15.03	17.27	19.5833	SBH2	PREDICTED: sphinganine C4-monooxygenase 1-like [Solanum lycopersicum]	Lipid metabolism	ko01100//Metabolic pathways;ko00600//Sphingolipid metabolism	GO:0016021//integral component of membrane	GO:0005506//iron ion binding;GO:0016491//oxidoreductase activity	GO:0006633//fatty acid biosynthetic process
Solyc01g010870.2	326	335	463	374.667	454	447	483	461.333	19.9	19.5	26.01	21.8033	23.3	22.27	24.21	23.26	At1g26850	PREDICTED: probable methyltransferase PMT2 [Solanum lycopersicum]	-	-	-	GO:0008168//methyltransferase activity	-
Solyc01g010880.2	283	240	193	238.667	576	172	205	317.667	33.15	26.87	20.82	26.9467	56.97	16.42	19.83	31.0733	SUD1	PREDICTED: uncharacterized protein LOC101247951 [Solanum lycopersicum]	-	-	-	GO:0008270//zinc ion binding	-
Solyc01g010890.2	6	3	0	3	11	1	0	4	1	0.48	0	0.493333	1.56	0.14	0	0.566667	EXPA15	PREDICTED: expansin-A10-like [Solanum lycopersicum]	-	-	GO:0005576//extracellular region;GO:0016020//membrane;GO:0005618//cell wall	-	GO:0009664//plant-type cell wall organization
Solyc01g010900.2	0	0	0	0	0	0	0	0	0	0	0	0	0	0	0	0	CYP704B1	PREDICTED: cytochrome P450 704B1 [Solanum lycopersicum]	-	-	-	GO:0020037//heme binding;GO:0005506//iron ion binding;GO:0018685//alkane 1-monooxygenase activity	GO:0080110//sporopollenin biosynthetic process
Solyc01g010910.1	4	1	2	2.33333	5	1	5	3.66667	0.73	0.18	0.34	0.416667	0.78	0.15	0.76	0.563333	MYB39	PREDICTED: myb-related protein 315-like [Solanum lycopersicum]	-	-	-	GO:0003677//DNA binding;GO:0003682//chromatin binding	-
Solyc01g010920.1	1	1	6	2.66667	2	2	5	3	0.56	0.55	3.13	1.41333	0.98	0.9	2.43	1.43667	At1g04910	PREDICTED: uncharacterized protein At1g04910-like isoform X2 [Solanum lycopersicum]	-	-	-	-	-
Solyc01g010930.2	8	9	13	10	8	17	17	14	1.83	1.97	2.74	2.18	1.55	3.15	3.24	2.64667	At1g04910	PREDICTED: uncharacterized protein At1g04910-like isoform X3 [Solanum pennellii]	-	-	-	-	-
Solyc01g010940.2	273	322	273	289.333	386	357	423	388.667	49.51	55.94	45.65	50.3667	59.4	52.64	63.76	58.6	At1g26690	PREDICTED: transmembrane emp24 domain-containing protein p24delta9 [Solanum lycopersicum]	-	-	GO:0016021//integral component of membrane	-	GO:0006810//transport
Solyc01g010950.2	298	246	234	259.333	371	212	250	277.667	30.79	24.28	22.27	25.78	32.34	17.86	21.31	23.8367	splA	PREDICTED: serine/threonine-protein kinase STY8 [Solanum lycopersicum]	-	-	-	GO:0005524//ATP binding;GO:0004674//protein serine/threonine kinase activity	GO:0009966//regulation of signal transduction
Solyc01g010960.1	0	0	0	0	0	0	0	0	0	0	0	0	0	0	0	0	RPL35	PREDICTED: 60S ribosomal protein L35-like [Solanum tuberosum]	-	-	GO:0005840//ribosome	GO:0003735//structural constituent of ribosome	GO:0006412//translation
Solyc01g010970.2	80	20	28	42.6667	46	34	34	38	3.68	0.88	1.18	1.91333	1.78	1.28	1.28	1.44667	AGO7	argonaute 7 [Solanum lycopersicum]	-	-	GO:0005737//cytoplasm	GO:0003676//nucleic acid binding	GO:0010050//vegetative phase change;GO:0010267//production of ta-siRNAs involved in RNA interference;GO:0040034//regulation of development, heterochronic;GO:0035195//gene silencing by miRNA;GO:0010599//production of lsiRNA involved in RNA interference
Solyc01g010980.1	0	0	0	0	0	0	0	0	0	0	0	0	0	0	0	0	-	-	-	-	-	-	-
Solyc01g010990.2	63	122	95	93.3333	93	151	141	128.333	6.69	12.38	9.29	9.45333	8.33	13.07	12.36	11.2533	-	PREDICTED: uncharacterized protein LOC101245192 [Solanum lycopersicum]	-	-	-	-	-
Solyc01g011000.2	1500	1215	1373	1362.67	1783	1420	1358	1520.33	314.91	244.57	265.89	275.123	318.26	242.13	237.61	266	AGO7	eukaryotic translation initiation factor 5A-3 [Solanum lycopersicum]	-	-	-	GO:0003743//translation initiation factor activity;GO:0003746//translation elongation factor activity;GO:0043022//ribosome binding	GO:0006452//translational frameshifting;GO:0045905//positive regulation of translational termination;GO:0045901//positive regulation of translational elongation
Solyc01g011010.2	1	0	1	0.666667	0	0	1	0.333333	0.89	0	0.83	0.573333	0	0	0.79	0.263333	-	-	-	-	-	-	-
Solyc01g011020.1	0	0	0	0	0	0	0	0	0	0	0	0	0	0	0	0	-	-	-	-	-	-	-
Solyc01g011030.2	126	143	131	133.333	173	135	155	154.333	17.46	18.95	16.73	17.7133	20.27	15.23	17.78	17.76	TRIM32	PREDICTED: E3 ubiquitin-protein ligase RNF182-like [Solanum lycopersicum]	-	-	-	GO:0008270//zinc ion binding	-
Solyc01g011040.2	441	557	613	537	517	795	679	663.667	46.25	55.81	59.21	53.7567	45.74	67.97	58.74	57.4833	At1g35710	leucine-rich repeat (LRR) family protein precursor [Solanum lycopersicum]	-	-	-	GO:0005515//protein binding	-
Solyc01g011050.2	1119	680	341	713.333	2391	148	330	956.333	129.71	75.33	36.41	80.4833	234.01	13.98	31.59	93.1933	FLS2	leucine rich repeat protein precursor [Solanum lycopersicum]	-	-	-	GO:0005515//protein binding	-
Solyc01g011060.1	0	0	0	0	0	0	0	0	0	0	0	0	0	0	0	0	-	maturase-related protein (mitochondrion) [Capsicum annuum]	-	-	-	-	GO:0006397//mRNA processing
Solyc01g011070.1	0	0	0	0	0	0	0	0	0	0	0	0	0	0	0	0	-	-	-	-	-	-	-
Solyc01g011080.2	15	12	5	10.6667	10	9	5	8	7.55	5.85	2.33	5.24333	4.37	3.64	2.16	3.39	-	-	-	-	-	-	-
Solyc01g011090.2	47	32	36	38.3333	51	74	32	52.3333	1.37	0.89	0.97	1.07667	1.25	1.76	0.76	1.25667	ALA3	PREDICTED: phospholipid-transporting ATPase 3-like [Solanum lycopersicum]	-	-	GO:0016021//integral component of membrane	GO:0005524//ATP binding;GO:0000287//magnesium ion binding;GO:0004012//phospholipid-translocating ATPase activity	-
Solyc01g011100.2	377	346	410	377.667	472	504	493	489.667	16.5	14.43	16.51	15.8133	17.35	18.02	17.69	17.6867	ALA3	PREDICTED: phospholipid-transporting ATPase 3-like [Solanum lycopersicum]	-	-	GO:0016021//integral component of membrane	GO:0005524//ATP binding;GO:0000287//magnesium ion binding;GO:0004012//phospholipid-translocating ATPase activity	-
Solyc01g011110.1	0	0	0	0	0	0	0	0	0	0	0	0	0	0	0	0	-	-	-	-	-	-	-
Solyc01g011130.1	1	0	2	1	7	1	2	3.33333	0.09	0	0.16	0.0833333	0.52	0.07	0.14	0.243333	-	PREDICTED: uncharacterized protein LOC107017013 [Solanum pennellii]	-	-	-	GO:0008234//cysteine-type peptidase activity	-
Solyc01g011150.1	0	0	0	0	0	0	0	0	0	0	0	0	0	0	0	0	-	PREDICTED: uncharacterized protein LOC107057943 [Solanum tuberosum]	-	-	-	GO:0008270//zinc ion binding;GO:0003676//nucleic acid binding	-
Solyc01g011170.1	0	0	0	0	0	0	0	0	0	0	0	0	0	0	0	0	-	PREDICTED: protein TIFY 9 isoform X2 [Capsicum annuum]	-	-	-	-	-
Solyc01g011180.1	0	0	0	0	0	0	0	0	0	0	0	0	0	0	0	0	MIP3	PREDICTED: sec1 family domain-containing protein MIP3 isoform X2 [Solanum pennellii]	-	-	-	-	-
Solyc01g011190.1	0	0	0	0	0	0	0	0	0	0	0	0	0	0	0	0	MIP3	PREDICTED: sec1 family domain-containing protein MIP3 isoform X2 [Solanum pennellii]	-	-	-	-	-
Solyc01g011200.2	3	3	2	2.66667	4	3	4	3.66667	0.87	0.84	0.54	0.75	0.99	0.7	0.97	0.886667	At1g65240	PREDICTED: aspartic proteinase-like protein 2 [Solanum lycopersicum]	-	-	-	GO:0004190//aspartic-type endopeptidase activity	-
Solyc01g011220.1	4	1	2	2.33333	2	1	1	1.33333	1.38	0.33	0.64	0.783333	0.59	0.28	0.29	0.386667	At1g65240	PREDICTED: aspartic proteinase-like protein 2 [Solanum lycopersicum]	-	-	-	GO:0004190//aspartic-type endopeptidase activity	-
Solyc01g011230.2	0	0	0	0	0	1	0	0.333333	0	0	0	0	0	2.87	0	0.956667	-	PREDICTED: aspartic proteinase-like protein 2 [Solanum tuberosum]	-	-	-	-	-
Solyc01g011240.1	0	0	0	0	0	0	0	0	0	0	0	0	0	0	0	0	-	PREDICTED: DNA ligase 1-like [Capsicum annuum]	-	-	-	-	-
Solyc01g011250.1	0	0	0	0	0	0	0	0	0	0	0	0	0	0	0	0	-	PREDICTED: FK506-binding nuclear protein-like [Solanum tuberosum]	-	-	-	-	-
Solyc01g011260.1	0	0	0	0	0	0	0	0	0	0	0	0	0	0	0	0	-	PREDICTED: aspartic proteinase-like protein 2 [Solanum lycopersicum]	-	-	-	GO:0004190//aspartic-type endopeptidase activity	-
Solyc01g011270.1	0	0	0	0	0	0	0	0	0	0	0	0	0	0	0	0	-	PREDICTED: aspartic proteinase-like protein 2 [Solanum lycopersicum]	-	-	-	-	-
Solyc01g011280.1	0	0	0	0	0	0	0	0	0	0	0	0	0	0	0	0	-	-	-	-	-	-	-
Solyc01g011290.1	0	0	0	0	0	0	0	0	0	0	0	0	0	0	0	0	-	PREDICTED: zinc finger MYM-type protein 1-like [Daucus carota subsp. sativus] [Daucus carota]	-	-	-	-	-
Solyc01g011300.1	0	0	0	0	0	0	0	0	0	0	0	0	0	0	0	0	At1g65240	PREDICTED: aspartic proteinase-like protein 2 [Solanum lycopersicum]	-	-	-	GO:0004190//aspartic-type endopeptidase activity	-
Solyc01g011310.1	0	0	0	0	1	0	0	0.333333	0	0	0	0	0.21	0	0	0.07	At1g65240	PREDICTED: aspartic proteinase-like protein 2 [Solanum lycopersicum]	-	-	-	GO:0004190//aspartic-type endopeptidase activity	-
Solyc01g011320.1	0	0	0	0	0	0	0	0	0	0	0	0	0	0	0	0	At1g65240	PREDICTED: aspartic proteinase-like protein 2 [Solanum lycopersicum]	-	-	-	GO:0004190//aspartic-type endopeptidase activity	-
Solyc01g011330.1	0	0	0	0	0	0	0	0	0	0	0	0	0	0	0	0	At1g65240	PREDICTED: aspartic proteinase-like protein 2 [Solanum lycopersicum]	-	-	-	GO:0004190//aspartic-type endopeptidase activity	-
Solyc01g011340.2	505	561	622	562.667	615	769	803	729	51.98	55.16	58.96	55.3667	53.4	64.53	68.17	62.0333	PP2A2	protein phosphatase 2A catalytic subunit [Solanum lycopersicum]	-	-	-	GO:0004721//phosphoprotein phosphatase activity	-
Solyc01g011350.2	459	381	372	404	473	336	386	398.333	45.46	36.04	33.92	38.4733	39.5	27.13	31.51	32.7133	-	fruit SANT/MYB Binding protein1 [Solanum lycopersicum]	-	-	-	-	-
Solyc01g011370.1	0	0	0	0	0	0	0	0	0	0	0	0	0	0	0	0	-	PREDICTED: rhamnogalacturonate lyase-like [Solanum pennellii]	-	-	-	-	-
Solyc01g011390.2	19	16	3	12.6667	56	5	5	22	4.44	3.59	0.65	2.89333	11.16	0.95	0.98	4.36333	-	PREDICTED: uncharacterized protein LOC107805667, partial [Nicotiana tabacum]	-	-	-	-	-
Solyc01g011400.1	0	0	0	0	0	0	0	0	0	0	0	0	0	0	0	0	-	PREDICTED: uncharacterized protein LOC101265957 [Solanum lycopersicum]	-	-	-	-	-
Solyc01g011410.1	0	0	0	0	0	2	1	1	0	0	0	0	0	32.33	30.65	20.9933	ndhH	nad(p)h-quinone oxidoreductase subunit h, chloroplastic, partial [Nicotiana attenuata]	-	-	-	GO:0051287//NAD binding;GO:0048038//quinone binding;GO:0016651//oxidoreductase activity, acting on NAD(P)H	-
Solyc01g011420.1	0	0	0	0	0	0	0	0	0	0	0	0	0	0	0	0	-	-	-	-	-	-	-
Solyc01g011430.2	0	2	0	0.666667	11	0	0	3.66667	0	0.17	0	0.0566667	0.84	0	0	0.28	WSD1	PREDICTED: O-acyltransferase WSD1-like [Solanum lycopersicum]	-	-	-	GO:0004144//diacylglycerol O-acyltransferase activity	GO:0045017//glycerolipid biosynthetic process
Solyc01g011450.1	0	0	0	0	0	0	0	0	0	0	0	0	0	0	0	0	-	PREDICTED: histone H3.v1-like [Solanum tuberosum]	-	-	-	-	-
Solyc01g011460.1	0	0	1	0.333333	0	0	0	0	0	0	0.7	0.233333	0	0	0	0	-	PREDICTED: uncharacterized protein LOC104645282 [Solanum lycopersicum]	-	-	-	-	-
Solyc01g011470.1	0	0	0	0	0	0	0	0	0	0	0	0	0	0	0	0	WSD1	PREDICTED: kirola-like [Solanum pennellii]	-	-	-	-	GO:0006952//defense response;GO:0009607//response to biotic stimulus
Solyc01g011480.1	2	4	0	2	0	3	3	2	16.2	33.25	0	16.4833	0	17.86	32.28	16.7133	psbC	Photosystem II CP43 chlorophyll apoprotein [Morus notabilis]	-	-	GO:0016021//integral component of membrane;GO:0009521	GO:0016168//chlorophyll binding	GO:0009767//photosynthetic electron transport chain;GO:0018298//protein-chromophore linkage
Solyc01g011490.1	0	0	0	0	0	0	0	0	0	0	0	0	0	0	0	0	WSD1	PREDICTED: O-acyltransferase WSD1-like [Solanum tuberosum]	-	-	-	-	-
Solyc01g011500.1	0	0	0	0	0	0	0	0	0	0	0	0	0	0	0	0	-	-	-	-	-	-	-
Solyc01g011510.2	401	250	312	321	465	201	280	315.333	38.65	23.01	27.69	29.7833	37.79	15.8	22.24	25.2767	ALDH3F1	aldehyde dehydrogenase family 3 member F1 [Solanum lycopersicum]	-	-	-	GO:0004030//aldehyde dehydrogenase [NAD(P)+] activity	GO:0006081//cellular aldehyde metabolic process
Solyc01g011520.1	0	0	0	0	0	0	0	0	0	0	0	0	0	0	0	0	At3g03300	PREDICTED: endoribonuclease Dicer homolog 2-like isoform X2 [Solanum tuberosum]	-	-	-	GO:0003723//RNA binding;GO:0004525//ribonuclease III activity	GO:0006396//RNA processing
Solyc01g011530.1	0	0	0	0	0	0	0	0	0	0	0	0	0	0	0	0	At3g03300	dicer-like protein, partial [Nicotiana attenuata]	-	-	-	-	-
Solyc01g011540.1	0	0	0	0	0	0	0	0	0	0	0	0	0	0	0	0	At3g03300	dicer-like protein 2, partial [Nicotiana attenuata]	-	-	-	GO:0003723//RNA binding;GO:0004525//ribonuclease III activity	GO:0006396//RNA processing
Solyc01g012540.1	0	0	0	0	0	0	0	0	0	0	0	0	0	0	0	0	At3g03300	endoribonuclease Dicer 2c [Solanum lycopersicum]	-	-	-	GO:0003723//RNA binding;GO:0004525//ribonuclease III activity	GO:0006396//RNA processing
Solyc01g012550.1	0	0	0	0	0	0	0	0	0	0	0	0	0	0	0	0	At3g03300	endoribonuclease Dicer 2b [Solanum lycopersicum]	-	-	-	GO:0003723//RNA binding;GO:0004525//ribonuclease III activity	GO:0006396//RNA processing
Solyc01g012560.1	0	0	0	0	0	0	0	0	0	0	0	0	0	0	0	0	-	PREDICTED: endoribonuclease Dicer homolog 2-like isoform X1 [Solanum tuberosum]	-	-	-	-	-
Solyc01g012570.1	0	0	0	0	0	0	0	0	0	0	0	0	0	0	0	0	At3g03300	PREDICTED: endoribonuclease Dicer homolog 2-like [Solanum tuberosum]	-	-	-	GO:0004525//ribonuclease III activity;GO:0003723//RNA binding	GO:0006396//RNA processing
Solyc01g012580.1	0	0	0	0	0	0	0	0	0	0	0	0	0	0	0	0	At3g03300	PREDICTED: endoribonuclease Dicer homolog 2-like [Solanum pennellii]	-	-	-	GO:0003723//RNA binding;GO:0004525//ribonuclease III activity	GO:0006396//RNA processing
Solyc01g012590.1	0	0	0	0	0	0	0	0	0	0	0	0	0	0	0	0	At3g03300	PREDICTED: endoribonuclease Dicer homolog 2-like [Solanum tuberosum]	-	-	-	-	-
Solyc01g012600.1	0	0	0	0	0	0	0	0	0	0	0	0	0	0	0	0	At3g03300	PREDICTED: endoribonuclease Dicer homolog 2-like [Solanum tuberosum]	-	-	-	-	-
Solyc01g012610.1	0	0	0	0	0	0	0	0	0	0	0	0	0	0	0	0	DCL2B	PREDICTED: endoribonuclease Dicer homolog 2-like isoform X1 [Solanum tuberosum]	-	-	-	GO:0003723//RNA binding;GO:0004525//ribonuclease III activity	GO:0006396//RNA processing
Solyc01g012620.1	0	0	0	0	0	0	0	0	0	0	0	0	0	0	0	0	-	PREDICTED: uncharacterized protein LOC104648449 [Solanum lycopersicum]	-	-	-	-	-
Solyc01g012630.1	0	0	0	0	0	0	0	0	0	0	0	0	0	0	0	0	At3g03300	PREDICTED: endoribonuclease Dicer homolog 2-like isoform X2 [Solanum tuberosum]	-	-	-	GO:0003723//RNA binding;GO:0004525//ribonuclease III activity	GO:0006396//RNA processing
Solyc01g012640.1	0	0	0	0	0	0	0	0	0	0	0	0	0	0	0	0	At3g03300	dicel-like 2, partial [Nicotiana benthamiana]	-	-	-	GO:0003723//RNA binding;GO:0004525//ribonuclease III activity	GO:0006396//RNA processing
Solyc01g012650.1	0	0	0	0	0	0	0	0	0	0	0	0	0	0	0	0	At3g03300	dicer-like protein 2, partial [Nicotiana attenuata]	-	-	-	GO:0003723//RNA binding;GO:0004525//ribonuclease III activity	GO:0006396//RNA processing
Solyc01g012660.1	0	0	0	0	0	0	0	0	0	0	0	0	0	0	0	0	At3g03300	PREDICTED: endoribonuclease Dicer homolog 2-like isoform X1 [Solanum tuberosum]	-	-	-	-	-
Solyc01g012670.1	0	0	0	0	0	0	0	0	0	0	0	0	0	0	0	0	At3g03300	PREDICTED: endoribonuclease Dicer homolog 2-like isoform X2 [Solanum tuberosum]	-	-	-	GO:0003723//RNA binding;GO:0004525//ribonuclease III activity	GO:0006396//RNA processing
Solyc01g012680.1	0	0	0	0	0	0	0	0	0	0	0	0	0	0	0	0	At3g03300	PREDICTED: endoribonuclease Dicer homolog 2-like [Solanum pennellii]	-	-	-	GO:0004525//ribonuclease III activity;GO:0003723//RNA binding	GO:0006396//RNA processing
Solyc01g012690.1	0	0	0	0	0	0	0	0	0	0	0	0	0	0	0	0	MSP1	PREDICTED: receptor-like protein 12 isoform X2 [Solanum tuberosum]	-	-	-	GO:0005515//protein binding	-
Solyc01g012700.2	0	1	0	0.333333	0	1	1	0.666667	0	0.25	0	0.0833333	0	0.21	0.22	0.143333	ALDH3F1	aldehyde dehydrogenase family 3 member F1 [Solanum lycopersicum]	-	-	-	GO:0016620//oxidoreductase activity, acting on the aldehyde or oxo group of donors, NAD or NADP as acceptor	-
Solyc01g012710.1	0	0	0	0	0	0	0	0	0	0	0	0	0	0	0	0	At3g03300	PREDICTED: endoribonuclease Dicer homolog 2-like isoform X2 [Solanum tuberosum]	-	-	-	-	-
Solyc01g012720.1	0	0	0	0	0	0	0	0	0	0	0	0	0	0	0	0	At3g03300	dicel-like 2, partial [Nicotiana benthamiana]	-	-	-	GO:0003723//RNA binding;GO:0004525//ribonuclease III activity	GO:0006396//RNA processing
Solyc01g012730.1	0	0	0	0	0	0	0	0	0	0	0	0	0	0	0	0	-	dicer-like protein, partial [Nicotiana attenuata]	-	-	-	-	-
Solyc01g012740.1	0	0	0	0	0	0	0	0	0	0	0	0	0	0	0	0	At3g03300	dicel-like 2, partial [Nicotiana benthamiana]	-	-	-	GO:0003723//RNA binding;GO:0004525//ribonuclease III activity	GO:0006396//RNA processing
Solyc01g012750.1	0	0	0	0	0	0	0	0	0	0	0	0	0	0	0	0	ALDH3F1	PREDICTED: aldehyde dehydrogenase family 3 member F1-like [Solanum lycopersicum]	-	-	-	GO:0016491//oxidoreductase activity	-
Solyc01g012760.1	0	0	0	0	0	0	0	0	0	0	0	0	0	0	0	0	ALDH3F1	PREDICTED: aldehyde dehydrogenase family 3 member F1-like [Solanum lycopersicum]	-	-	-	GO:0016620//oxidoreductase activity, acting on the aldehyde or oxo group of donors, NAD or NADP as acceptor	-
Solyc01g013760.1	0	0	0	0	0	0	0	0	0	0	0	0	0	0	0	0	-	endoribonuclease Dicer 2b [Solanum lycopersicum]	-	-	-	-	-
Solyc01g013770.1	0	0	0	0	0	0	0	0	0	0	0	0	0	0	0	0	-	PREDICTED: endoribonuclease Dicer homolog 2-like [Nicotiana tabacum]	-	-	-	GO:0004525//ribonuclease III activity;GO:0003723//RNA binding	GO:0006396//RNA processing
Solyc01g013780.1	0	0	0	0	0	0	0	0	0	0	0	0	0	0	0	0	At3g03300	dicel-like 2, partial [Nicotiana benthamiana]	-	-	-	GO:0003723//RNA binding;GO:0004525//ribonuclease III activity	GO:0006396//RNA processing
Solyc01g013790.1	0	0	0	0	0	0	0	0	0	0	0	0	0	0	0	0	At3g03300	PREDICTED: endoribonuclease Dicer homolog 2-like isoform X1 [Solanum tuberosum]	-	-	-	GO:0004525//ribonuclease III activity;GO:0003723//RNA binding	GO:0006396//RNA processing
Solyc01g013800.1	0	0	0	0	0	0	0	0	0	0	0	0	0	0	0	0	At3g03300	PREDICTED: endoribonuclease Dicer homolog 2-like [Solanum tuberosum]	-	-	-	-	-
Solyc01g013810.1	0	0	0	0	0	0	0	0	0	0	0	0	0	0	0	0	At3g03300	PREDICTED: endoribonuclease Dicer homolog 2-like isoform X2 [Solanum tuberosum]	-	-	-	GO:0004525//ribonuclease III activity;GO:0003723//RNA binding	GO:0006396//RNA processing
Solyc01g013820.1	0	0	0	0	0	0	0	0	0	0	0	0	0	0	0	0	-	ribonuclease III, partial [Nicotiana tabacum]	-	-	-	-	-
Solyc01g013830.1	0	0	0	0	0	0	0	0	0	0	0	0	0	0	0	0	At3g03300	PREDICTED: endoribonuclease Dicer homolog 2-like [Solanum tuberosum]	-	-	-	GO:0003723//RNA binding;GO:0004525//ribonuclease III activity	GO:0006396//RNA processing
Solyc01g013840.1	0	0	0	0	0	0	0	0	0	0	0	0	0	0	0	0	At3g03300	dicel-like 2, partial [Nicotiana benthamiana]	-	-	-	GO:0003723//RNA binding;GO:0004525//ribonuclease III activity	GO:0006396//RNA processing
Solyc01g013850.1	0	0	0	0	0	0	0	0	0	0	0	0	0	0	0	0	At3g03300	PREDICTED: endoribonuclease Dicer homolog 2-like isoform X2 [Solanum tuberosum]	-	-	-	GO:0003723//RNA binding;GO:0004525//ribonuclease III activity	GO:0006396//RNA processing
Solyc01g013860.1	0	0	0	0	0	0	0	0	0	0	0	0	0	0	0	0	At3g03300	PREDICTED: endoribonuclease Dicer homolog 2-like [Solanum pennellii]	-	-	-	GO:0003723//RNA binding;GO:0004525//ribonuclease III activity	GO:0006396//RNA processing
Solyc01g013870.1	0	0	0	0	0	0	0	0	0	0	0	0	0	0	0	0	-	PREDICTED: receptor-like protein 12 isoform X1 [Solanum tuberosum]	-	-	-	-	-
Solyc01g013880.1	0	0	0	0	0	0	0	0	0	0	0	0	0	0	0	0	EMS1	PR-protein, partial [Capsicum annuum]	-	-	-	GO:0005515//protein binding	-
Solyc01g013890.1	0	0	0	0	0	0	0	0	0	0	0	0	0	0	0	0	ALDH3F1	PREDICTED: aldehyde dehydrogenase family 3 member F1-like [Solanum lycopersicum]	-	-	-	GO:0016620//oxidoreductase activity, acting on the aldehyde or oxo group of donors, NAD or NADP as acceptor	-
Solyc01g013900.2	0	0	0	0	0	0	0	0	0	0	0	0	0	0	0	0	ALDH3F1	aldehyde dehydrogenase family 3 member F1 [Solanum lycopersicum]	-	-	-	GO:0016491//oxidoreductase activity	-
Solyc01g013910.1	0	0	0	0	0	0	0	0	0	0	0	0	0	0	0	0	-	endoribonuclease Dicer 2b [Solanum lycopersicum]	-	-	-	-	-
Solyc01g013920.1	0	0	0	0	0	0	0	0	0	0	0	0	0	0	0	0	At3g03300	endoribonuclease Dicer 2a [Solanum lycopersicum]	-	-	-	GO:0003723//RNA binding;GO:0004525//ribonuclease III activity	GO:0006396//RNA processing
Solyc01g013930.1	0	0	0	0	0	0	0	0	0	0	0	0	0	0	0	0	At3g03300	PREDICTED: endoribonuclease Dicer homolog 2-like isoform X1 [Solanum tuberosum]	-	-	-	-	-
Solyc01g013940.1	0	0	0	0	0	0	0	0	0	0	0	0	0	0	0	0	-	dicer-like protein, partial [Nicotiana attenuata]	-	-	-	-	-
Solyc01g013950.1	0	0	0	0	0	0	0	0	0	0	0	0	0	0	0	0	At3g03300	PREDICTED: endoribonuclease Dicer homolog 2-like isoform X2 [Solanum tuberosum]	-	-	-	GO:0003723//RNA binding;GO:0004525//ribonuclease III activity	GO:0006396//RNA processing
Solyc01g013960.1	0	0	0	0	0	0	0	0	0	0	0	0	0	0	0	0	RLP12	Hcr9-OR2A [Solanum pimpinellifolium]	-	-	-	-	-
Solyc01g013970.1	0	0	0	0	0	0	0	0	0	0	0	0	0	0	0	0	-	DNA-binding proteinPTAC3, partial [Oxera splendida]	-	-	-	-	-
Solyc01g013980.1	0	0	0	0	0	0	0	0	0	0	0	0	0	0	0	0	VPS33	PREDICTED: vacuolar protein-sorting-associated protein 33 homolog isoform X1 [Solanum tuberosum]	-	-	-	-	-
Solyc01g013990.1	0	0	0	0	0	0	0	0	0	0	0	0	0	0	0	0	-	-	-	-	-	-	-
Solyc01g014000.1	0	0	0	0	0	0	0	0	0	0	0	0	0	0	0	0	-	BnaA01g33620D [Brassica napus]	-	-	-	-	-
Solyc01g014010.1	0	0	0	0	0	0	0	0	0	0	0	0	0	0	0	0	-	PREDICTED: uncharacterized protein LOC102588207 [Solanum tuberosum]	-	-	-	-	-
Solyc01g014020.1	0	0	0	0	0	0	0	0	0	0	0	0	0	0	0	0	IRK	PREDICTED: receptor-like protein 12 isoform X2 [Solanum tuberosum]	-	-	-	GO:0005515//protein binding	-
Solyc01g014030.1	0	0	0	0	0	0	0	0	0	0	0	0	0	0	0	0	-	-	-	-	-	-	-
Solyc01g014040.1	0	0	0	0	0	0	0	0	0	0	0	0	0	0	0	0	-	PREDICTED: uncharacterized protein LOC102579691 [Solanum tuberosum]	-	-	-	-	-
Solyc01g014050.1	0	0	0	0	0	0	0	0	0	0	0	0	0	0	0	0	-	PREDICTED: uncharacterized protein LOC108945680 isoform X1 [Nicotiana tomentosiformis]	-	-	-	-	-
Solyc01g014060.1	0	0	0	0	0	0	0	0	0	0	0	0	0	0	0	0	IRK	PREDICTED: mavicyanin-like [Solanum lycopersicum]	-	-	-	GO:0009055//electron carrier activity	-
Solyc01g014070.1	0	0	0	0	0	0	0	0	0	0	0	0	0	0	0	0	IRK	PREDICTED: mavicyanin-like [Solanum tuberosum]	-	-	-	GO:0009055//electron carrier activity	-
Solyc01g014080.1	0	0	0	0	0	0	0	0	0	0	0	0	0	0	0	0	IRK	Retrovirus-related Pol polyprotein from transposon TNT 1-94 [Cajanus cajan]	-	-	-	-	-
Solyc01g014090.1	0	0	0	0	0	0	0	0	0	0	0	0	0	0	0	0	SYT5	PREDICTED: synaptotagmin-5 isoform X2 [Theobroma cacao]	-	-	-	GO:0005515//protein binding	-
Solyc01g014100.2	1	0	0	0.333333	3	1	0	1.33333	1	0	0	0.333333	2.7	0.79	0	1.16333	-	PREDICTED: CLAVATA3/ESR (CLE)-related protein 40 [Nicotiana attenuata]	-	-	-	-	-
Solyc01g014110.2	0	0	0	0	0	0	0	0	0	0	0	0	0	0	0	0	IRKI	PREDICTED: IRK-interacting protein-like [Solanum pennellii]	-	-	-	-	-
Solyc01g014120.2	4	14	15	11	4	6	15	8.33333	0.53	1.76	1.82	1.37	0.45	0.64	1.63	0.906667	IRKI	PREDICTED: IRK-interacting protein-like [Solanum pennellii]	-	-	-	-	-
Solyc01g014130.1	0	0	0	0	0	0	0	0	0	0	0	0	0	0	0	0	PSKR	Hcr9-OR2A [Solanum pimpinellifolium]	-	-	-	GO:0005515//protein binding	-
Solyc01g014140.2	0	0	0	0	0	0	0	0	0	0	0	0	0	0	0	0	-	PREDICTED: receptor-like protein 12 isoform X1 [Solanum tuberosum]	-	-	-	-	-
Solyc01g014150.1	0	0	0	0	0	0	0	0	0	0	0	0	0	0	0	0	RLP12	PREDICTED: probable LRR receptor-like serine/threonine-protein kinase At4g08850 isoform X2 [Nicotiana tabacum]	-	-	-	GO:0005515//protein binding	-
Solyc01g014160.1	0	0	0	0	0	0	0	0	0	0	0	0	0	0	0	0	IRK	PREDICTED: receptor-like protein 12 [Solanum tuberosum]	-	-	-	GO:0005515//protein binding	-
Solyc01g014170.1	0	0	0	0	0	0	0	0	0	0	0	0	0	0	0	0	-	Hcr9-OR3A [Solanum pimpinellifolium]	-	-	-	-	-
Solyc01g014180.2	1406	1275	1543	1408	1671	1566	1577	1604.67	266.99	231.99	270.2	256.393	269.4	241.7	249.1	253.4	SAP8	PREDICTED: zinc finger A20 and AN1 domain-containing stress-associated protein 8-like isoform X1 [Solanum pennellii]	-	-	-	GO:0003677//DNA binding;GO:0008270//zinc ion binding	-
Solyc01g014190.1	0	0	0	0	0	0	0	0	0	0	0	0	0	0	0	0	-	-	-	-	-	-	-
Solyc01g014200.1	0	0	0	0	0	0	0	0	0	0	0	0	0	0	0	0	-	-	-	-	-	-	-
Solyc01g014210.1	0	0	0	0	0	0	0	0	0	0	0	0	0	0	0	0	ANT1	ADP,ATP carrier protein, mitochondrial [Solanum tuberosum]	-	-	GO:0016021//integral component of membrane;GO:0005743//mitochondrial inner membrane	GO:0005215//transporter activity	GO:0055085//transmembrane transport
Solyc01g014220.1	0	0	0	0	0	0	0	0	0	0	0	0	0	0	0	0	-	PREDICTED: uncharacterized protein LOC107015020 [Solanum pennellii]	-	-	-	-	-
Solyc01g014230.2	323	255	268	282	336	377	316	343	17.67	13.3	13.49	14.82	15.45	16.84	14.19	15.4933	PUB4	PREDICTED: U-box domain-containing protein 4-like [Solanum lycopersicum]	-	-	-	GO:0016874//ligase activity;GO:0004842//ubiquitin-protein ligase activity	-
Solyc01g014240.1	0	0	0	0	0	0	0	0	0	0	0	0	0	0	0	0	N	PREDICTED: TMV resistance protein N-like isoform X3 [Solanum lycopersicum]	-	-	-	-	-
Solyc01g014250.2	13	13	11	12.3333	13	14	14	13.6667	6.02	5.82	4.72	5.52	5.22	5.22	5.54	5.32667	-	-	-	-	-	-	-
Solyc01g014260.1	0	0	0	0	0	0	0	0	0	0	0	0	0	0	0	0	-	-	-	-	-	-	-
Solyc01g014270.2	10	28	27	21.6667	21	37	25	27.6667	2.91	7.84	7.26	6.00333	5.23	8.72	6.11	6.68667	-	-	-	-	-	-	-
Solyc01g014280.2	0	0	0	0	0	2	0	0.666667	0	0	0	0	0	0.24	0	0.08	-	PREDICTED: glycine-rich cell wall structural protein-like [Solanum lycopersicum]	-	-	-	-	-
Solyc01g014290.1	0	0	0	0	0	0	0	0	0	0	0	0	0	0	0	0	-	PREDICTED: uncharacterized protein LOC107060180 [Solanum tuberosum]	-	-	-	-	-
Solyc01g014300.1	0	0	0	0	0	0	0	0	0	0	0	0	0	0	0	0	-	PREDICTED: receptor-like protein 12 isoform X2 [Solanum tuberosum]	-	-	-	GO:0005515//protein binding	-
Solyc01g014310.1	0	0	0	0	0	0	0	0	0	0	0	0	0	0	0	0	RLP12	Hcr9-OR2C [Solanum pimpinellifolium]	-	-	-	-	-
Solyc01g014320.2	0	0	0	0	0	0	0	0	0	0	0	0	0	0	0	0	At5g38100	PREDICTED: probable S-adenosylmethionine-dependent methyltransferase At5g38100 isoform X2 [Solanum lycopersicum]	-	-	-	GO:0008168//methyltransferase activity	-
Solyc01g014330.2	0	0	0	0	0	0	0	0	0	0	0	0	0	0	0	0	-	PREDICTED: probable S-adenosylmethionine-dependent methyltransferase At5g38100 isoform X1 [Solanum pennellii]	-	-	-	GO:0008168//methyltransferase activity	-
Solyc01g014340.1	0	0	0	0	0	0	0	0	0	0	0	0	0	0	0	0	-	PREDICTED: uncharacterized protein LOC101257638 [Solanum lycopersicum]	-	-	-	-	-
Solyc01g014350.1	0	0	0	0	0	0	0	0	0	0	0	0	0	0	0	0	-	PREDICTED: casein kinase 1-like protein HD16 [Camelina sativa]	-	-	-	-	-
Solyc01g014360.1	0	0	0	0	0	0	0	0	0	0	0	0	0	0	0	0	-	RNase E inhibitor [Solanum tuberosum]	-	-	-	-	-
Solyc01g014370.1	0	0	0	0	0	0	0	0	0	0	0	0	0	0	0	0	SYT5	PREDICTED: synaptotagmin-5-like [Solanum pennellii]	-	-	-	GO:0005515//protein binding	-
Solyc01g014380.2	0	5	3	2.66667	3	1	2	2	0	0.59	0.34	0.31	0.31	0.1	0.2	0.203333	IRKI	PREDICTED: IRK-interacting protein-like [Solanum lycopersicum]	-	-	-	-	-
Solyc01g014390.2	0	0	0	0	0	0	0	0	0	0	0	0	0	0	0	0	-	-	-	-	-	-	-
Solyc01g014400.1	0	0	0	0	0	0	0	0	0	0	0	0	0	0	0	0	At3g03300	dicel-like 2, partial [Nicotiana benthamiana]	-	-	-	-	-
Solyc01g014410.1	0	0	0	0	0	0	0	0	0	0	0	0	0	0	0	0	At3g03300	dicer-like protein 2, partial [Nicotiana attenuata]	-	-	-	GO:0003723//RNA binding;GO:0004525//ribonuclease III activity	GO:0006396//RNA processing
Solyc01g014420.1	0	0	0	0	0	0	0	0	0	0	0	0	0	0	0	0	At3g03300	PREDICTED: endoribonuclease Dicer homolog 2-like [Solanum tuberosum]	-	-	-	GO:0003723//RNA binding;GO:0004525//ribonuclease III activity	GO:0006396//RNA processing
Solyc01g014430.1	0	0	0	0	0	0	0	0	0	0	0	0	0	0	0	0	At3g03300	endoribonuclease Dicer 2c [Solanum lycopersicum]	-	-	-	GO:0003723//RNA binding;GO:0004525//ribonuclease III activity	GO:0006396//RNA processing
Solyc01g014440.1	0	0	0	0	0	0	0	0	0	0	0	0	0	0	0	0	At3g03300	PREDICTED: endoribonuclease Dicer homolog 2-like isoform X2 [Solanum tuberosum]	-	-	-	GO:0003723//RNA binding;GO:0004525//ribonuclease III activity	GO:0006396//RNA processing
Solyc01g014450.1	0	0	0	0	0	0	0	0	0	0	0	0	0	0	0	0	At3g03300	PREDICTED: endoribonuclease Dicer homolog 2-like [Solanum pennellii]	-	-	-	GO:0003723//RNA binding;GO:0004525//ribonuclease III activity	GO:0006396//RNA processing
Solyc01g014460.1	0	0	0	0	0	0	0	0	0	0	0	0	0	0	0	0	At3g03300	dicel-like 2, partial [Nicotiana benthamiana]	-	-	-	GO:0003723//RNA binding;GO:0004525//ribonuclease III activity	GO:0006396//RNA processing
Solyc01g014470.1	1	0	1	0.666667	0	0	0	0	0.85	0	0.8	0.55	0	0	0	0	-	-	-	-	-	-	-
Solyc01g014480.2	348	292	270	303.333	355	406	349	370	24.71	19.79	17.65	20.7167	21.22	23.53	20.38	21.71	EIL3	PREDICTED: ETHYLENE INSENSITIVE 3-like 3 protein isoform X2 [Solanum lycopersicum]	-	-	GO:0005634//nucleus	GO:0003700//sequence-specific DNA binding transcription factor activity	-
Solyc01g014490.2	128	135	171	144.667	166	258	185	203	8.43	8.48	10.36	9.09	9.2	13.87	10.01	11.0267	TOP6B	PREDICTED: DNA topoisomerase 6 subunit B isoform X1 [Solanum lycopersicum]	-	-	GO:0005634//nucleus;GO:0009330//DNA topoisomerase complex (ATP-hydrolyzing)	GO:0005524//ATP binding;GO:0003677//DNA binding;GO:0003918//DNA topoisomerase type II (ATP-hydrolyzing) activity	GO:0006265//DNA topological change
Solyc01g014500.1	0	1	2	1	1	2	1	1.33333	0	0.41	0.79	0.4	0.37	0.69	0.36	0.473333	-	PREDICTED: uncharacterized protein LOC107059054 [Solanum tuberosum]	-	-	-	-	-
Solyc01g014510.1	0	0	0	0	0	0	0	0	0	0	0	0	0	0	0	0	RLK1	PREDICTED: G-type lectin S-receptor-like serine/threonine-protein kinase RLK1 [Solanum pennellii]	-	-	-	-	-
Solyc01g014520.1	0	0	0	0	0	0	0	0	0	0	0	0	0	0	0	0	RLK1	PREDICTED: G-type lectin S-receptor-like serine/threonine-protein kinase RLK1 [Solanum pennellii]	-	-	-	GO:0005524//ATP binding;GO:0004672//protein kinase activity	-
Solyc01g014530.2	0	0	0	0	0	0	0	0	0	0	0	0	0	0	0	0	RLK1	PREDICTED: G-type lectin S-receptor-like serine/threonine-protein kinase RLK1 [Solanum lycopersicum]	-	-	-	-	-
Solyc01g014540.1	0	0	0	0	0	0	0	0	0	0	0	0	0	0	0	0	-	PREDICTED: G-type lectin S-receptor-like serine/threonine-protein kinase RLK1 [Solanum tuberosum]	-	-	-	-	-
Solyc01g014550.1	0	0	0	0	0	0	0	0	0	0	0	0	0	0	0	0	RLK1	PREDICTED: G-type lectin S-receptor-like serine/threonine-protein kinase RLK1 [Solanum pennellii]	-	-	-	GO:0005524//ATP binding;GO:0004672//protein kinase activity	-
Solyc01g014560.2	0	0	0	0	0	0	0	0	0	0	0	0	0	0	0	0	RLK1	PREDICTED: G-type lectin S-receptor-like serine/threonine-protein kinase LECRK2 [Solanum lycopersicum]	-	-	-	-	-
Solyc01g014570.1	0	0	0	0	0	0	0	0	0	0	0	0	0	0	0	0	-	PREDICTED: probable WRKY transcription factor protein 1 [Solanum pennellii]	-	-	-	-	-
Solyc01g014580.1	0	0	0	0	0	0	0	0	0	0	0	0	0	0	0	0	-	PREDICTED: ras-interacting protein RIP3-like [Solanum pennellii]	-	-	-	-	-
Solyc01g014600.1	0	0	0	0	0	0	0	0	0	0	0	0	0	0	0	0	-	PREDICTED: 4-coumarate--CoA ligase 2-like [Solanum lycopersicum]	-	-	-	-	-
Solyc01g014610.1	0	0	0	0	0	0	0	0	0	0	0	0	0	0	0	0	-	PREDICTED: uncharacterized protein LOC107020879 [Solanum pennellii]	-	-	-	-	-
Solyc01g014620.1	4	1	0	1.66667	1	1	4	2	5.28	1.32	0	2.2	1.23	1.03	4.99	2.41667	-	-	-	-	-	-	-
Solyc01g014630.1	0	0	0	0	0	0	0	0	0	0	0	0	0	0	0	0	-	-	-	-	-	-	-
Solyc01g014640.1	0	0	0	0	0	0	0	0	0	0	0	0	0	0	0	0	RLK1	PREDICTED: G-type lectin S-receptor-like serine/threonine-protein kinase RLK1 [Solanum tuberosum]	-	-	-	-	-
Solyc01g014650.1	0	0	0	0	0	0	0	0	0	0	0	0	0	0	0	0	RLK1	PREDICTED: G-type lectin S-receptor-like serine/threonine-protein kinase RLK1 [Solanum pennellii]	-	-	-	GO:0004672//protein kinase activity	-
Solyc01g014660.1	0	0	0	0	0	0	0	0	0	0	0	0	0	0	0	0	RLK1	PREDICTED: G-type lectin S-receptor-like serine/threonine-protein kinase RLK1 [Solanum tuberosum]	-	-	-	-	-
Solyc01g014670.1	0	0	0	0	0	0	0	0	0	0	0	0	0	0	0	0	-	PREDICTED: uncharacterized protein LOC107016603, partial [Solanum pennellii]	-	-	-	-	-
Solyc01g014680.1	0	0	0	0	0	0	0	0	0	0	0	0	0	0	0	0	RLK1	PREDICTED: G-type lectin S-receptor-like serine/threonine-protein kinase RLK1 [Solanum tuberosum]	-	-	-	-	-
Solyc01g014690.2	0	0	0	0	0	0	0	0	0	0	0	0	0	0	0	0	RLK1	PREDICTED: G-type lectin S-receptor-like serine/threonine-protein kinase RLK1 [Solanum tuberosum]	-	-	-	GO:0005524//ATP binding;GO:0004672//protein kinase activity	-
Solyc01g014700.2	0	0	0	0	0	0	0	0	0	0	0	0	0	0	0	0	RLK1	PREDICTED: G-type lectin S-receptor-like serine/threonine-protein kinase LECRK2 [Solanum lycopersicum]	-	-	-	-	-
Solyc01g014710.1	0	0	0	0	0	0	0	0	0	0	0	0	0	0	0	0	-	PREDICTED: uncharacterized protein LOC107017765 [Solanum pennellii]	-	-	-	-	-
Solyc01g014720.1	0	0	0	0	0	0	0	0	0	0	0	0	0	0	0	0	CRF4	CRF7 [Physalis pubescens]	-	-	GO:0005634//nucleus	GO:0003700//sequence-specific DNA binding transcription factor activity;GO:0003677//DNA binding	GO:0006351//transcription, DNA-templated
Solyc01g014730.1	0	0	0	0	0	0	0	0	0	0	0	0	0	0	0	0	-	-	-	-	-	-	-
Solyc01g014740.1	0	0	0	0	0	0	0	0	0	0	0	0	0	0	0	0	-	-	-	-	-	-	-
Solyc01g014760.1	0	0	0	0	0	0	0	0	0	0	0	0	0	0	0	0	-	-	-	-	-	-	-
Solyc01g014770.1	0	0	0	0	0	0	0	0	0	0	0	0	0	0	0	0	EIN4	PREDICTED: protein EIN4-like [Solanum pennellii]	-	-	-	-	-
Solyc01g014780.1	0	0	0	0	0	0	0	0	0	0	0	0	0	0	0	0	At3g03300	PREDICTED: endoribonuclease Dicer homolog 2-like [Solanum tuberosum]	-	-	-	GO:0004525//ribonuclease III activity;GO:0003723//RNA binding	GO:0006396//RNA processing
Solyc01g014790.1	0	0	0	0	0	0	0	0	0	0	0	0	0	0	0	0	At3g03300	PREDICTED: endoribonuclease Dicer homolog 2-like isoform X1 [Solanum tuberosum]	-	-	-	GO:0004525//ribonuclease III activity;GO:0003723//RNA binding	GO:0006396//RNA processing
Solyc01g014800.1	0	0	0	0	0	0	0	0	0	0	0	0	0	0	0	0	At3g03300	PREDICTED: endoribonuclease Dicer homolog 2-like [Capsicum annuum]	-	-	-	GO:0003723//RNA binding;GO:0004525//ribonuclease III activity	GO:0006396//RNA processing
Solyc01g014820.1	0	0	0	0	0	0	0	0	0	0	0	0	0	0	0	0	-	PREDICTED: pyrimidine-specific ribonucleoside hydrolase RihA-like isoform X4 [Capsicum annuum]	-	-	-	-	-
Solyc01g014830.1	0	0	0	0	0	0	0	0	0	0	0	0	0	0	0	0	-	PREDICTED: extensin-2-like [Solanum tuberosum]	-	-	-	-	-
Solyc01g014840.2	3	8	4	5	3	27	9	13	0.1	0.27	0.13	0.166667	0.09	0.77	0.26	0.373333	N	PREDICTED: TMV resistance protein N-like [Solanum lycopersicum]	-	-	-	GO:0043531//ADP binding	GO:0007165//signal transduction
Solyc01g014850.2	170	166	224	186.667	198	203	236	212.333	16.44	15.34	19.95	17.2433	16.15	16.01	18.82	16.9933	Os02g0194200	PREDICTED: zinc finger CCCH domain-containing protein 14 [Solanum lycopersicum]	-	-	-	GO:0046872//metal ion binding;GO:0003723//RNA binding	-
Solyc01g014860.2	4	6	6	5.33333	4	12	4	6.66667	21.83	34.22	36.13	30.7267	23.76	48.26	28.06	33.36	At5g06770	PREDICTED: zinc finger CCCH domain-containing protein 14-like [Solanum pennellii]	-	-	-	-	-
Solyc01g014870.1	0	0	0	0	0	0	0	0	0	0	0	0	0	0	0	0	spen	PREDICTED: E3 ubiquitin-protein ligase BRE1A-like [Solanum lycopersicum]	-	-	-	-	-
Solyc01g014880.2	4	1	2	2.33333	11	0	2	4.33333	1.44	0.35	0.67	0.82	3.41	0	0.61	1.34	-	-	-	-	-	-	-
Solyc01g014890.1	0	0	0	0	0	0	0	0	0	0	0	0	0	0	0	0	-	PREDICTED: uncharacterized protein LOC107060351 [Solanum tuberosum]	-	-	-	-	-
Solyc01g014900.1	0	0	0	0	0	0	0	0	0	0	0	0	0	0	0	0	-	PREDICTED: uncharacterized protein LOC107006350 [Solanum pennellii]	-	-	-	-	-
Solyc01g014910.1	0	0	0	0	0	0	0	0	0	0	0	0	0	0	0	0	BHLH95	PREDICTED: transcription factor bHLH95-like [Solanum pennellii]	-	-	-	GO:0046983//protein dimerization activity	-
Solyc01g014920.1	0	0	0	0	0	0	0	0	0	0	0	0	0	0	0	0	-	-	-	-	-	-	-
Solyc01g014930.1	0	0	0	0	0	0	0	0	0	0	0	0	0	0	0	0	RLP12	Hcr9-OR2C [Solanum pimpinellifolium]	-	-	-	GO:0005515//protein binding	-
Solyc01g014940.1	0	0	0	0	0	0	0	0	0	0	0	0	0	0	0	0	RLP12	Hcr9-OR2A [Solanum pimpinellifolium]	-	-	-	-	-
Solyc01g014950.1	0	0	0	0	0	0	0	0	0	0	0	0	0	0	0	0	-	-	-	-	-	-	-
Solyc01g014960.1	0	0	0	0	0	0	0	0	0	0	0	0	0	0	0	0	BHLH95	PREDICTED: transcription factor bHLH95-like [Solanum lycopersicum]	-	-	-	GO:0046983//protein dimerization activity	-
Solyc01g014970.1	0	0	0	0	0	0	0	0	0	0	0	0	0	0	0	0	ZHD3	PREDICTED: zinc-finger homeodomain protein 7-like [Solanum tuberosum]	-	-	-	-	-
Solyc01g014980.2	0	0	0	0	0	0	0	0	0	0	0	0	0	0	0	0	-	PREDICTED: uncharacterized protein LOC102588207 [Solanum tuberosum]	-	-	-	-	-
Solyc01g014990.1	0	0	1	0.333333	1	0	2	1	0	0	0.4	0.133333	0.37	0	0.74	0.37	-	-	-	-	-	-	-
Solyc01g015000.2	1	5	3	3	3	7	0	3.33333	0.23	1.1	0.64	0.656667	0.59	1.31	0	0.633333	GLB	PREDICTED: nitrogen regulatory protein P-II homolog [Solanum lycopersicum]	-	-	-	GO:0003824//catalytic activity;GO:0030234//enzyme regulator activity	GO:0006351//transcription, DNA-templated;GO:0006355//regulation of transcription, DNA-templated;GO:0006808//regulation of nitrogen utilization
Solyc01g015010.1	0	0	0	0	0	0	0	0	0	0	0	0	0	0	0	0	-	-	-	-	-	-	-
Solyc01g015020.2	2124	1820	2043	1995.67	2453	2161	2145	2253	168.82	138.08	149.49	152.13	164.18	140.14	140.29	148.203	-	PREDICTED: probable basic-leucine zipper transcription factor E isoform X1 [Solanum pennellii]	-	-	-	-	-
Solyc01g015030.1	0	0	0	0	0	0	0	0	0	0	0	0	0	0	0	0	-	PREDICTED: uncharacterized protein LOC102590321 [Solanum tuberosum]	-	-	-	-	-
Solyc01g015040.1	0	0	0	0	0	0	0	0	0	0	0	0	0	0	0	0	-	-	-	-	-	-	-
Solyc01g015050.1	0	0	0	0	0	0	0	0	0	0	0	0	0	0	0	0	-	PREDICTED: factor of DNA methylation 4-like [Solanum pennellii]	-	-	-	-	-
Solyc01g015060.1	0	0	0	0	0	0	0	0	0	0	0	0	0	0	0	0	IDN2	PREDICTED: factor of DNA methylation 4 [Solanum tuberosum]	-	-	-	-	GO:0031047//gene silencing by RNA
Solyc01g015070.2	0	0	0	0	0	0	0	0	0	0	0	0	0	0	0	0	-	-	-	-	-	-	-
Solyc01g015080.2	0	0	0	0	0	0	0	0	0	0	0	0	0	0	0	0	HRPN	PREDICTED: peroxidase N [Solanum lycopersicum]	Amino acid metabolism;Biosynthesis of other secondary metabolites	ko01100//Metabolic pathways;ko01110//Biosynthesis of secondary metabolites;ko00940//Phenylpropanoid biosynthesis;ko00360//Phenylalanine metabolism	GO:0005576//extracellular region	GO:0020037//heme binding;GO:0046872//metal ion binding;GO:0004601//peroxidase activity	GO:0006979//response to oxidative stress
Solyc01g015090.1	0	0	0	0	0	0	0	0	0	0	0	0	0	0	0	0	HRPN	polyprotein-like [Solanum chilense]	-	-	-	GO:0008270//zinc ion binding;GO:0003676//nucleic acid binding	-
Solyc01g015100.1	0	0	0	0	0	0	0	0	0	0	0	0	0	0	0	0	HRPN	polyprotein-like [Solanum chilense]	-	-	-	GO:0003676//nucleic acid binding	GO:0015074//DNA integration
Solyc01g015110.1	0	0	0	0	0	0	0	0	0	0	0	0	0	0	0	0	-	PREDICTED: uncharacterized protein LOC109119804 [Solanum lycopersicum]	-	-	-	-	-
Solyc01g015120.1	0	0	0	0	0	0	0	0	0	0	0	0	0	0	0	0	-	PREDICTED: uncharacterized protein LOC107058973 [Solanum tuberosum]	-	-	-	-	-
Solyc01g015130.1	0	0	0	0	0	0	0	0	0	0	0	0	0	0	0	0	At3g48880	PREDICTED: F-box/LRR-repeat protein At3g48880-like [Solanum tuberosum]	-	-	-	-	-
Solyc01g015140.1	0	0	0	0	0	0	0	0	0	0	0	0	0	0	0	0	MT-CYB	cytochrome b, partial (mitochondrion) [Erythranthe guttata]	-	-	GO:0016020//membrane	GO:0016491//oxidoreductase activity;GO:0009055//electron carrier activity	GO:0022904//respiratory electron transport chain
Solyc01g015150.1	0	0	0	0	0	0	0	0	0	0	0	0	0	0	0	0	-	gag-pol polyprotein [Solanum lycopersicum]	-	-	-	-	-
Solyc01g015160.1	0	0	0	0	1	0	0	0.333333	0	0	0	0	76.49	0	0	25.4967	-	-	-	-	-	-	-
Solyc01g015170.1	0	0	0	0	0	0	0	0	0	0	0	0	0	0	0	0	-	-	-	-	-	-	-
Solyc01g015180.1	0	0	0	0	0	0	0	0	0	0	0	0	0	0	0	0	-	PREDICTED: F-box/LRR-repeat protein At3g48880-like [Solanum tuberosum]	-	-	-	-	-
Solyc01g015190.1	0	0	0	0	0	0	0	0	0	0	0	0	0	0	0	0	-	PREDICTED: adenylate cyclase, terminal-differentiation specific-like [Solanum tuberosum]	-	-	-	-	-
Solyc01g015200.1	0	0	0	0	0	0	0	0	0	0	0	0	0	0	0	0	-	Pentatricopeptide repeat-containing protein, chloroplastic, partial [Noccaea caerulescens]	-	-	-	-	-
Solyc01g015210.1	0	0	0	0	0	0	0	0	0	0	0	0	0	0	0	0	REM5	PREDICTED: B3 domain-containing protein REM5-like [Solanum lycopersicum]	-	-	GO:0005634//nucleus	GO:0003677//DNA binding	GO:0006351//transcription, DNA-templated;GO:0006355//regulation of transcription, DNA-templated
Solyc01g015220.1	1	1	2	1.33333	1	1	0	0.666667	0.64	0.62	1.18	0.813333	0.56	0.51	0	0.356667	-	gag-pol polyprotein [Solanum lycopersicum]	-	-	-	-	-
Solyc01g015230.1	0	0	0	0	0	0	0	0	0	0	0	0	0	0	0	0	-	-	-	-	-	-	-
Solyc01g015240.1	1	3	1	1.66667	4	0	2	2	2.38	7.41	2.37	4.05333	9.52	0	5.11	4.87667	-	-	-	-	-	-	-
Solyc01g015250.1	0	0	0	0	0	0	0	0	0	0	0	0	0	0	0	0	-	-	-	-	-	-	-
Solyc01g015260.1	0	0	0	0	0	0	0	0	0	0	0	0	0	0	0	0	-	-	-	-	-	-	-
Solyc01g015270.1	0	0	0	0	0	0	0	0	0	0	0	0	0	0	0	0	-	PREDICTED: uncharacterized protein LOC109120255 [Solanum lycopersicum]	-	-	-	-	-
Solyc01g015280.1	0	0	0	0	0	0	0	0	0	0	0	0	0	0	0	0	-	-	-	-	-	-	-
Solyc01g015290.1	0	0	0	0	0	0	0	0	0	0	0	0	0	0	0	0	GRP-2	PREDICTED: glycine-rich protein 2-like [Solanum lycopersicum]	-	-	-	-	-
Solyc01g015300.1	0	0	0	0	0	0	0	0	0	0	0	0	0	0	0	0	-	-	-	-	-	-	-
Solyc01g016300.1	0	0	0	0	0	0	0	0	0	0	0	0	0	0	0	0	-	PREDICTED: B3 domain-containing protein At1g49475-like [Nicotiana sylvestris]	-	-	-	-	-
Solyc01g016310.1	0	0	0	0	0	0	0	0	0	0	0	0	0	0	0	0	-	PREDICTED: adenylate cyclase, terminal-differentiation specific-like [Solanum tuberosum]	-	-	-	-	-
Solyc01g016320.1	0	0	0	0	0	0	0	0	0	0	0	0	0	0	0	0	-	-	-	-	-	-	-
Solyc01g016330.1	2	1	1	1.33333	3	1	0	1.33333	0.44	0.21	0.2	0.283333	0.56	0.18	0	0.246667	GRP-2	Zinc finger, CCHC-type [Corchorus capsularis]	-	-	-	-	-
Solyc01g016340.1	0	1	0	0.333333	0	0	1	0.333333	0	1.4	0	0.466667	0	0	1.34	0.446667	GRP-2	PREDICTED: dynamin-related protein 4C-like [Malus domestica]	-	-	-	-	-
Solyc01g016350.1	0	0	0	0	0	0	0	0	0	0	0	0	0	0	0	0	-	-	-	-	-	-	-
Solyc01g016360.1	0	0	0	0	0	0	0	0	0	0	0	0	0	0	0	0	RLP12	PREDICTED: receptor-like protein 12 [Solanum pennellii]	-	-	-	-	-
Solyc01g016370.1	4	10	7	7	0	3	10	4.33333	0.29	0.7	0.47	0.486667	0	0.18	0.6	0.26	RLP12	Cf-19 [Solanum lycopersicum]	-	-	-	GO:0005515//protein binding	-
Solyc01g016380.2	2	2	1	1.66667	2	1	1	1.33333	0.25	0.24	0.12	0.203333	0.21	0.1	0.1	0.136667	TBR	PREDICTED: protein trichome birefringence-like 4 [Solanum lycopersicum]	-	-	-	-	-
Solyc01g016390.2	3	1	2	2	3	0	0	1	0.27	0.08	0.16	0.17	0.22	0	0	0.0733333	TBR	PREDICTED: protein trichome birefringence-like 4 [Solanum lycopersicum]	-	-	-	-	-
Solyc01g016400.1	0	0	0	0	0	0	0	0	0	0	0	0	0	0	0	0	-	-	-	-	-	-	-
Solyc01g016410.2	93	99	78	90	103	111	97	103.667	17.79	18.14	13.76	16.5633	16.73	17.25	15.43	16.47	RING1	PREDICTED: E3 ubiquitin-protein ligase AIP2 [Solanum lycopersicum]	-	-	-	GO:0008270//zinc ion binding	-
Solyc01g016430.1	0	0	0	0	0	0	0	0	0	0	0	0	0	0	0	0	-	-	-	-	-	-	-
Solyc01g016450.1	0	0	0	0	0	0	0	0	0	0	0	0	0	0	0	0	-	PREDICTED: E3 ubiquitin-protein ligase AIP2 [Solanum lycopersicum]	-	-	-	-	-
Solyc01g016460.2	1	1	0	0.666667	0	0	0	0	4.55	4.8	0	3.11667	0	0	0	0	-	-	-	-	-	-	-
Solyc01g016470.2	135	165	132	144	193	130	233	185.333	44.66	52.56	40.36	45.86	54.78	34.79	65.02	51.53	-	PREDICTED: 60S acidic ribosomal protein P1-like [Solanum pennellii]	-	-	-	-	-
Solyc01g016480.1	0	0	0	0	0	0	0	0	0	0	0	0	0	0	0	0	-	PREDICTED: uncharacterized protein LOC107024637 [Solanum pennellii]	-	-	-	-	-
Solyc01g016510.1	0	0	0	0	0	0	0	0	0	0	0	0	0	0	0	0	-	Peptide deformylase [Anthurium amnicola]	-	-	-	-	-
Solyc01g016520.1	0	0	0	0	0	0	0	0	0	0	0	0	0	0	0	0	rpoC2	RNA polymerase beta' subunit (plastid) [Carex siderosticta]	-	-	-	-	-
Solyc01g016530.1	0	0	0	0	0	0	0	0	0	0	0	0	0	0	0	0	-	PREDICTED: uncharacterized protein LOC101262947 [Solanum lycopersicum]	-	-	-	-	-
Solyc01g016540.1	0	0	0	0	1	0	0	0.333333	0	0	0	0	0.81	0	0	0.27	-	PREDICTED: uncharacterized protein LOC101262947 [Solanum lycopersicum]	-	-	-	-	-
Solyc01g016550.1	0	0	0	0	0	0	0	0	0	0	0	0	0	0	0	0	-	-	-	-	-	-	-
Solyc01g016560.1	1	2	1	1.33333	1	1	0	0.666667	1.32	2.64	1.25	1.73667	1.23	1.03	0	0.753333	-	-	-	-	-	-	-
Solyc01g016570.1	15	18	12	15	17	17	14	16	6.87	7.98	5.09	6.64667	6.75	6.27	5.48	6.16667	rpoC2	hypothetical retrotransposon [Ipomoea batatas]	-	-	-	-	-
Solyc01g016580.1	0	0	0	0	0	0	0	0	0	0	0	0	0	0	0	0	At4g34320	PREDICTED: UPF0496 protein At4g34320-like [Solanum lycopersicum]	-	-	-	-	-
Solyc01g016590.1	0	0	0	0	0	0	0	0	0	0	0	0	0	0	0	0	-	PREDICTED: uncharacterized protein LOC107061027 [Solanum tuberosum]	-	-	-	-	-
Solyc01g016600.1	0	0	0	0	0	0	0	0	0	0	0	0	0	0	0	0	At4g34320	PREDICTED: UPF0496 protein At4g34320-like [Nicotiana attenuata]	-	-	-	-	-
Solyc01g016610.1	0	0	0	0	0	0	0	0	0	0	0	0	0	0	0	0	At1g21400	PREDICTED: 2-oxoisovalerate dehydrogenase subunit alpha 2, mitochondrial [Solanum lycopersicum]	-	-	-	-	-
Solyc01g016620.1	0	0	0	0	0	0	0	0	0	0	0	0	0	0	0	0	-	-	-	-	-	-	-
Solyc01g016630.1	0	0	0	0	0	0	0	0	0	0	0	0	0	0	0	0	-	-	-	-	-	-	-
Solyc01g016640.1	0	0	0	0	0	0	0	0	0	0	0	0	0	0	0	0	ACO3	PREDICTED: 1-aminocyclopropane-1-carboxylate oxidase homolog [Daucus carota subsp. sativus] [Daucus carota]	-	-	-	GO:0016706//oxidoreductase activity, acting on paired donors, with incorporation or reduction of molecular oxygen, 2-oxoglutarate as one donor, and incorporation of one atom each of oxygen into both donors	-
Solyc01g016650.1	0	0	0	0	0	0	0	0	0	0	0	0	0	0	0	0	-	-	-	-	-	-	-
Solyc01g016660.1	0	0	0	0	0	0	0	0	0	0	0	0	0	0	0	0	SS2	BnaA05g34030D [Brassica napus]	-	-	-	-	-
Solyc01g016670.1	0	0	0	0	0	0	0	0	0	0	0	0	0	0	0	0	-	-	-	-	-	-	-
Solyc01g016680.1	0	0	0	0	0	0	0	0	0	0	0	0	0	0	0	0	At1g06620	PREDICTED: 1-aminocyclopropane-1-carboxylate oxidase homolog [Capsicum annuum]	-	-	-	GO:0016706//oxidoreductase activity, acting on paired donors, with incorporation or reduction of molecular oxygen, 2-oxoglutarate as one donor, and incorporation of one atom each of oxygen into both donors	-
Solyc01g016690.1	0	0	0	0	0	0	0	0	0	0	0	0	0	0	0	0	-	-	-	-	-	-	-
Solyc01g016700.2	0	0	0	0	0	0	0	0	0	0	0	0	0	0	0	0	-	-	-	-	-	-	-
Solyc01g016710.1	4	0	5	3	2	2	2	2	1.8	0	2.08	1.29333	0.78	0.72	0.77	0.756667	ORF	polyprotein, partial [Ananas comosus]	-	-	-	-	-
Solyc01g016720.2	0	0	0	0	0	0	0	0	0	0	0	0	0	0	0	0	-	-	-	-	-	-	-
Solyc01g016730.1	0	0	0	0	0	0	0	0	0	0	0	0	0	0	0	0	-	-	-	-	-	-	-
Solyc01g016740.1	0	0	0	0	0	0	0	0	0	0	0	0	0	0	0	0	PIF6	PREDICTED: ATP-dependent DNA helicase RRM3-like [Solanum tuberosum]	-	-	-	-	-
Solyc01g016750.1	0	0	0	0	0	0	0	0	0	0	0	0	0	0	0	0	-	PREDICTED: ATP-dependent DNA helicase RRM3-like [Solanum tuberosum]	-	-	-	-	-
Solyc01g016760.1	0	0	0	0	0	0	0	0	0	0	0	0	0	0	0	0	-	PREDICTED: F-box/LRR-repeat protein At3g48880-like [Solanum tuberosum]	-	-	-	-	-
Solyc01g016770.1	0	0	0	0	0	0	0	0	0	0	0	0	0	0	0	0	MYB2	PREDICTED: transcription factor MYB86-like [Solanum lycopersicum]	-	-	-	GO:0003677//DNA binding;GO:0003682//chromatin binding	-
Solyc01g016780.1	0	0	0	0	0	0	0	0	0	0	0	0	0	0	0	0	-	PREDICTED: transcription factor MYB86-like [Solanum tuberosum]	-	-	-	-	-
Solyc01g016790.1	0	0	0	0	0	0	0	0	0	0	0	0	0	0	0	0	-	-	-	-	-	-	-
Solyc01g016800.1	0	0	0	0	0	0	0	0	0	0	0	0	0	0	0	0	-	PREDICTED: uncharacterized protein LOC104597876 isoform X1 [Nelumbo nucifera]	-	-	-	-	-
Solyc01g016810.1	0	0	0	0	0	0	0	0	0	0	0	0	0	0	0	0	-	-	-	-	-	-	-
Solyc01g016820.1	0	0	0	0	0	0	0	0	0	0	0	0	0	0	0	0	-	-	-	-	-	-	-
Solyc01g016830.1	0	0	0	0	0	0	0	0	0	0	0	0	0	0	0	0	-	-	-	-	-	-	-
Solyc01g016840.1	0	0	0	0	0	0	0	0	0	0	0	0	0	0	0	0	-	-	-	-	-	-	-
Solyc01g016850.1	0	0	0	0	0	0	0	0	0	0	0	0	0	0	0	0	-	-	-	-	-	-	-
Solyc01g016860.1	0	0	1	0.333333	1	1	0	0.666667	0	0	0.19	0.0633333	0.18	0.17	0	0.116667	-	PREDICTED: uncharacterized protein LOC109119999 [Solanum lycopersicum]	-	-	-	-	-
Solyc01g016870.1	0	0	0	0	0	0	0	0	0	0	0	0	0	0	0	0	-	hypothetical protein A4A49_01083 [Nicotiana attenuata]	-	-	-	-	-
Solyc01g016880.1	0	0	0	0	0	0	0	0	0	0	0	0	0	0	0	0	-	-	-	-	-	-	-
Solyc01g016890.1	0	0	0	0	0	0	0	0	0	0	0	0	0	0	0	0	-	-	-	-	-	-	-
Solyc01g016900.1	0	0	0	0	0	0	0	0	0	0	0	0	0	0	0	0	VPS33	PREDICTED: vacuolar protein-sorting-associated protein 33 homolog isoform X2 [Solanum tuberosum]	-	-	-	-	GO:0006904//vesicle docking involved in exocytosis
Solyc01g016910.1	0	0	0	0	0	0	0	0	0	0	0	0	0	0	0	0	-	-	-	-	-	-	-
Solyc01g016920.1	0	0	0	0	0	0	0	0	0	0	0	0	0	0	0	0	-	PREDICTED: AT-rich interactive domain-containing protein 4B-like, partial [Raphanus sativus]	-	-	-	-	-
Solyc01g016930.1	0	0	0	0	0	0	0	0	0	0	0	0	0	0	0	0	-	PTAC3 [Arabidopsis thaliana]	-	-	-	-	-
Solyc01g016940.1	0	0	0	0	0	0	0	0	0	0	0	0	0	0	0	0	-	-	-	-	-	-	-
Solyc01g016950.1	0	3	2	1.66667	3	3	1	2.33333	0	0.62	0.4	0.34	0.55	0.53	0.18	0.42	VPS33	hypothetical retrotransposon [Ipomoea batatas]	-	-	-	GO:0003676//nucleic acid binding	GO:0015074//DNA integration
Solyc01g016960.1	0	0	0	0	0	0	0	0	0	0	0	0	0	0	0	0	R1A	NBS-coding resistance gene analog, partial [Nicotiana tabacum]	-	-	-	GO:0043531//ADP binding	-
Solyc01g016970.1	0	0	0	0	1	0	0	0.333333	0	0	0	0	1.09	0	0	0.363333	-	hypothetical protein A4A49_26030 [Nicotiana attenuata]	-	-	-	-	-
Solyc01g016980.1	0	0	0	0	0	0	0	0	0	0	0	0	0	0	0	0	-	persulfide dioxygenase ethe1 -like, mitochondrial [Nicotiana attenuata]	-	-	-	-	-
Solyc01g016990.1	0	0	0	0	0	0	0	0	0	0	0	0	0	0	0	0	-	PREDICTED: uncharacterized protein LOC109230317 [Nicotiana attenuata]	-	-	-	-	-
Solyc01g017000.1	0	0	0	0	0	0	0	0	0	0	0	0	0	0	0	0	-	PREDICTED: uncharacterized protein LOC107773483, partial [Nicotiana tabacum]	-	-	-	-	-
Solyc01g017010.1	0	0	0	0	0	0	0	0	0	0	0	0	0	0	0	0	-	PREDICTED: AT-rich interactive domain-containing protein 5-like [Solanum tuberosum]	-	-	-	-	-
Solyc01g017020.1	0	0	0	0	0	0	0	0	0	0	0	0	0	0	0	0	-	-	-	-	-	-	-
Solyc01g017030.1	0	0	0	0	0	0	0	0	0	0	0	0	0	0	0	0	ARID5	PREDICTED: AT-rich interactive domain-containing protein 6-like [Solanum lycopersicum]	-	-	-	-	-
Solyc01g017040.1	0	0	0	0	0	0	0	0	0	0	0	0	0	0	0	0	-	-	-	-	-	-	-
Solyc01g017050.1	0	0	0	0	0	0	0	0	0	0	0	0	0	0	0	0	-	unknow protein [Oryza sativa Japonica Group]	-	-	-	-	-
Solyc01g017060.1	0	0	0	0	0	0	0	0	0	0	0	0	0	0	0	0	ycf2-A	hypothetical chloroplast RF21 (chloroplast) [Camellia reticulata]	-	-	GO:0009507//chloroplast	GO:0005524//ATP binding	-
Solyc01g017070.1	0	0	0	0	0	0	0	0	0	0	0	0	0	0	0	0	ycf2-A	Ycf2 (chloroplast) [Murraya koenigii]	-	-	GO:0009507//chloroplast	GO:0005524//ATP binding	-
Solyc01g017080.1	0	0	0	0	0	0	0	0	0	0	0	0	0	0	0	0	ycf15-A	Ycf15 protein (chloroplast) [Solanum lycopersicum]	-	-	-	-	-
Solyc01g017090.2	48	79	74	67	76	74	132	94	16.33	25.88	23.26	21.8233	22.19	20.35	37.9	26.8133	ndhF	NADH-plastoquinone oxidoreductase subunit 5 (chloroplast) [Solanum lycopersicum]	-	-	-	GO:0008137//NADH dehydrogenase (ubiquinone) activity	GO:0042773//ATP synthesis coupled electron transport
Solyc01g017100.1	0	0	0	0	0	0	0	0	0	0	0	0	0	0	0	0	ndhF	nad(p)h-quinone oxidoreductase subunit 5, chloroplastic, partial [Nicotiana attenuata]	-	-	-	GO:0016491//oxidoreductase activity	-
Solyc01g017110.1	0	0	0	0	0	0	0	0	0	0	0	0	0	0	0	0	ndhF	NADH-plastoquinone oxidoreductase subunit 5 (chloroplast) [Solanum lycopersicum]	-	-	GO:0009507//chloroplast	GO:0005524//ATP binding	-
Solyc01g017120.1	0	0	0	0	0	0	0	0	0	0	0	0	0	0	0	0	ycf2-A	Ycf2 (chloroplast) [Capsicum eximium]	-	-	GO:0009507//chloroplast	GO:0005524//ATP binding	-
Solyc01g017130.1	0	0	0	0	0	0	0	0	0	0	0	0	0	0	0	0	ycf2-B	Ycf2 [Atropa belladonna]	-	-	-	-	-
Solyc01g017140.1	0	0	0	0	0	0	0	0	0	0	0	0	0	0	0	0	ycf2-B	hypothetical chloroplast RF21 (chloroplast) [Dunalia solanacea]	-	-	-	GO:0005524//ATP binding	-
Solyc01g017150.1	0	0	0	0	0	0	0	0	0	0	0	0	0	0	0	0	ycf15-A	Ycf15 protein (chloroplast) [Solanum lycopersicum]	-	-	-	-	-
Solyc01g017160.1	0	0	0	0	0	0	0	0	0	0	0	0	0	0	0	0	ndhB2	NADH-plastoquinone oxidoreductase subunit 2, partial (chloroplast) [Geranium carolinianum]	-	-	-	-	-
Solyc01g017170.1	0	0	0	0	0	0	0	0	0	0	0	0	0	0	0	0	ndhB1	NADH-plastoquinone oxidoreductase subunit 2 (chloroplast) [Berberis bealei]	-	-	-	GO:0016491//oxidoreductase activity	-
Solyc01g017180.1	0	0	0	0	0	0	0	0	0	0	0	0	0	0	0	0	ndhB2	Os04g0473025, partial [Oryza sativa Japonica Group]	-	-	-	GO:0016491//oxidoreductase activity	-
Solyc01g017190.1	0	0	0	0	0	0	0	0	0	0	0	0	0	0	0	0	ndhB2	NAD(P)H-quinone oxidoreductase subunit 2 [Medicago truncatula]	-	-	-	-	-
Solyc01g017200.1	0	0	0	0	0	0	0	0	0	0	0	0	0	0	0	0	accD	RecName: Full=Acetyl-coenzyme A carboxylase carboxyl transferase subunit beta, chloroplastic; Short=ACCase subunit beta; Short=Acetyl-CoA carboxylase carboxyltransferase subunit beta	-	-	-	-	-
Solyc01g017210.1	0	0	0	0	0	0	0	0	0	0	0	0	0	0	0	0	ndhC	NADH-plastoquinone oxidoreductase subunit 3 (chloroplast) [Triteleia hyacinthina]	-	-	GO:0070469//respiratory chain;GO:0031966//mitochondrial membrane	GO:0008137//NADH dehydrogenase (ubiquinone) activity	-
Solyc01g017220.1	49	62	80	63.6667	60	132	55	82.3333	199.08	265.95	345.11	270.047	259.87	398.83	272.74	310.48	atpE	ATP synthase CF1 epsilon subunit [Solanum bulbocastanum]	-	-	GO:0045261//proton-transporting ATP synthase complex, catalytic core F(1)	GO:0046933//proton-transporting ATP synthase activity, rotational mechanism;GO:0046961//proton-transporting ATPase activity, rotational mechanism	GO:0015986//ATP synthesis coupled proton transport
Solyc01g017230.1	1	0	0	0.333333	0	1	0	0.333333	0.38	0	0	0.126667	0	0.31	0	0.103333	ndhF	NADH-plastoquinone oxidoreductase subunit 5 [Hyoscyamus niger]	-	-	-	-	-
Solyc01g017240.1	0	0	0	0	0	0	0	0	0	0	0	0	0	0	0	0	TIC214	Ycf1 (plastid) [Solanum melongena]	-	-	-	-	-
Solyc01g017250.1	0	0	0	0	0	0	0	0	0	0	0	0	0	0	0	0	TIC214	hypothetical chloroplast RF19 (chloroplast) [Iochroma cardenasianum]	-	-	-	-	-
Solyc01g017260.1	0	0	0	0	0	0	0	0	0	0	0	0	0	0	0	0	ndhB2	NADH dehydrogenase subunit 2, partial (chloroplast) [Didierea madagascariensis]	-	-	-	GO:0016491//oxidoreductase activity	-
Solyc01g017270.1	0	0	0	0	0	0	0	0	0	0	0	0	0	0	0	0	ycf15-A	hypothetical chloroplast RF15 (plastid) [Physalis peruviana]	-	-	-	-	-
Solyc01g017280.1	0	0	0	0	0	0	0	0	0	0	0	0	0	0	0	0	ycf2-A	Ycf2 (chloroplast) [Pogostemon yatabeanus]	-	-	-	-	-
Solyc01g017290.1	0	0	0	0	0	0	0	0	0	0	0	0	0	0	0	0	ycf2-A	Ycf2, partial (chloroplast) [Cynomorium songaricum]	-	-	-	-	-
Solyc01g017300.1	1	0	2	1	9	9	1	6.33333	0.24	0	0.44	0.226667	1.82	1.74	0.2	1.25333	psaA	PsaA_PsaB domain-containing protein, partial [Cephalotus follicularis]	-	-	GO:0016021//integral component of membrane;GO:0009522//photosystem I	GO:0003677//DNA binding;GO:0003899//DNA-directed RNA polymerase activity	GO:0006351//transcription, DNA-templated;GO:0015979//photosynthesis
Solyc01g017310.1	0	0	0	0	0	0	0	0	0	0	0	0	0	0	0	0	psaA	Photosystem I P700 chlorophyll a apoprotein A1 (mitochondrion) [Picea glauca]	-	-	GO:0016021//integral component of membrane;GO:0009522//photosystem I	-	GO:0015979//photosynthesis
Solyc01g017320.1	0	0	2	0.666667	0	0	0	0	0	0	98.32	32.7733	0	0	0	0	psaA	Photosystem I PsaA/PsaB, partial [Corchorus olitorius]	-	-	GO:0016021//integral component of membrane;GO:0009522//photosystem I	-	GO:0015979//photosynthesis
Solyc01g017330.1	0	0	0	0	0	2	0	0.666667	0	0	0	0	0	1.49	0	0.496667	psaA	photosystem I P700 apoprotein A1, partial (plastid) [Fragaria pentaphylla]	-	-	GO:0016021//integral component of membrane;GO:0009522//photosystem I	-	GO:0015979//photosynthesis
Solyc01g017340.1	0	2	0	0.666667	0	0	0	0	0	0.61	0	0.203333	0	0	0	0	ccsA	cytochrome c heme attachment protein (chloroplast) [Solanum cheesmaniae]	-	-	-	GO:0020037//heme binding	GO:0017004//cytochrome complex assembly
Solyc01g017350.1	0	0	0	0	0	0	0	0	0	0	0	0	0	0	0	0	rpoC2	RNA polymerase beta chain, partial (chloroplast) [Nicotiana tabacum]	-	-	-	-	-
Solyc01g017360.1	0	0	0	0	0	0	0	0	0	0	0	0	0	0	0	0	rpoB	RNA polymerase beta subunit, partial (plastid) [Fragaria pentaphylla]	-	-	-	GO:0003677//DNA binding;GO:0003899//DNA-directed RNA polymerase activity;GO:0032549//ribonucleoside binding	GO:0006351//transcription, DNA-templated
Solyc01g017370.1	0	0	0	0	0	0	0	0	0	0	0	0	0	0	0	0	rpoC1	RNA polymerase beta (chloroplast) [Solanum lycopersicum]	-	-	-	GO:0003677//DNA binding;GO:0003899//DNA-directed RNA polymerase activity	GO:0006351//transcription, DNA-templated
Solyc01g017380.1	0	0	0	0	0	0	0	0	0	0	0	0	0	0	0	0	rpoC1	RNA polymerase, alpha subunit, partial [Corchorus olitorius]	-	-	-	GO:0003677//DNA binding;GO:0003899//DNA-directed RNA polymerase activity	GO:0006351//transcription, DNA-templated
Solyc01g017390.1	0	0	0	0	0	0	0	0	0	0	0	0	0	0	0	0	rpoC1	RpoC1, partial (chloroplast) [Elaeocarpus alternifolius]	-	-	-	GO:0003677//DNA binding;GO:0003899//DNA-directed RNA polymerase activity	GO:0006351//transcription, DNA-templated
Solyc01g017400.1	0	0	0	0	0	0	0	0	0	0	0	0	0	0	0	0	rps7	ribosomal protein S7 (chloroplast) [Capsicum annuum]	-	-	-	-	GO:0006412//translation
Solyc01g017410.1	0	0	0	0	0	0	0	0	0	0	0	0	0	0	0	0	ycf2-A	Ycf2 (chloroplast) [Dracocephalum palmatum]	-	-	GO:0009507//chloroplast	GO:0005524//ATP binding	-
Solyc01g017420.1	1	0	1	0.666667	0	0	0	0	0.11	0	0.1	0.07	0	0	0	0	rpoC2	RNA polymerase beta' subunit (chloroplast) [Solanum lycopersicum]	-	-	-	GO:0003677//DNA binding;GO:0008137//NADH dehydrogenase (ubiquinone) activity;GO:0003899//DNA-directed RNA polymerase activity	GO:0006351//transcription, DNA-templated
Solyc01g017430.1	0	0	0	0	0	0	0	0	0	0	0	0	0	0	0	0	petD	cytochrome b6/f complex subunit IV (chloroplast) [Dunalia spathulata]	-	-	GO:0016020//membrane	GO:0016491//oxidoreductase activity;GO:0009055//electron carrier activity	-
Solyc01g017440.1	0	0	0	0	0	0	0	0	0	0	0	0	0	0	0	0	rpoA	RNA polymerase alpha subunit (chloroplast) [Solanum lycopersicum]	-	-	-	GO:0003677//DNA binding;GO:0003899//DNA-directed RNA polymerase activity	GO:0006351//transcription, DNA-templated
Solyc01g017450.1	0	0	0	0	0	0	0	0	0	0	0	0	0	0	0	0	rps11	ribosomal protein S11 (chloroplast) [Ulmus davidiana]	-	-	GO:0005840//ribosome	GO:0003735//structural constituent of ribosome	GO:0006412//translation
Solyc01g017460.1	0	0	0	0	0	0	0	0	0	0	0	0	0	0	0	0	rpoC1	RNA polymerase subunit C, partial (chloroplast) [Ulva reticulata x Ulva taeniata]	-	-	-	-	-
Solyc01g017470.1	0	1	1	0.666667	1	1	0	0.666667	0	0.87	0.83	0.566667	0.79	0.7	0	0.496667	rpoC1	RNA polymerase beta (chloroplast) [Nicotiana otophora]	-	-	-	GO:0003677//DNA binding;GO:0003899//DNA-directed RNA polymerase activity	GO:0006351//transcription, DNA-templated
Solyc01g017480.1	0	0	0	0	0	0	0	0	0	0	0	0	0	0	0	0	TIC214	Ycf1, partial (chloroplast) [Disanthus cercidifolius subsp. longipes] [Disanthus cercidifolius]	-	-	-	-	-
Solyc01g017490.1	22	12	6	13.3333	10	9	8	9	76.07	43.77	21.57	47.1367	36.24	23.3	32.55	30.6967	-	BnaC09g26890D [Brassica napus]	-	-	-	-	-
Solyc01g017500.1	0	0	0	0	0	0	0	0	0	0	0	0	0	0	0	0	-	ycf68 protein [Medicago truncatula]	-	-	-	-	-
Solyc01g017510.1	0	0	0	0	0	0	0	0	0	0	0	0	0	0	0	0	rpoC2	RNA polymerase beta'' subunit (chloroplast) [Abeliophyllum distichum]	-	-	-	-	-
Solyc01g017520.1	0	0	0	0	0	0	0	0	0	0	0	0	0	0	0	0	atpI	ATP synthase CF0 A subunit (chloroplast) [Schefflera heptaphylla]	-	-	GO:0045263//proton-transporting ATP synthase complex, coupling factor F(o)	GO:0015078//hydrogen ion transmembrane transporter activity	GO:0015986//ATP synthesis coupled proton transport
Solyc01g017530.1	5	6	5	5.33333	10	3	9	7.33333	2.04	2.36	1.89	2.09667	3.52	0.99	3.12	2.54333	rps2	ribosomal protein S2 (chloroplast) [Solanum neorickii]	-	-	GO:0015935//small ribosomal subunit	GO:0003735//structural constituent of ribosome	GO:0006412//translation
Solyc01g017540.1	0	0	0	0	0	0	0	0	0	0	0	0	0	0	0	0	DIR19	dirigent-like protein [Solanum tuberosum]	-	-	-	-	-
Solyc01g017550.1	0	0	0	0	0	0	0	0	0	0	0	0	0	0	0	0	-	PREDICTED: uncharacterized protein LOC104648492 [Solanum lycopersicum]	-	-	-	-	-
Solyc01g017560.1	0	0	0	0	0	0	0	0	0	0	0	0	0	0	0	0	-	-	-	-	-	-	-
Solyc01g017570.1	0	0	0	0	0	0	0	0	0	0	0	0	0	0	0	0	-	-	-	-	-	-	-
Solyc01g017580.1	0	0	0	0	0	0	0	0	0	0	0	0	0	0	0	0	-	-	-	-	-	-	-
Solyc01g017590.1	0	0	0	0	0	0	0	0	0	0	0	0	0	0	0	0	-	-	-	-	-	-	-
Solyc01g017600.2	4	1	2	2.33333	18	15	8	13.6667	0.51	0.12	0.24	0.29	1.95	1.57	0.85	1.45667	TMEM45B	PREDICTED: transmembrane protein 45B-like [Solanum lycopersicum]	-	-	-	-	-
Solyc01g017610.1	0	0	0	0	0	0	0	0	0	0	0	0	0	0	0	0	TAA1	PREDICTED: L-tryptophan--pyruvate aminotransferase 1-like [Solanum pennellii]	-	-	-	GO:0030170//pyridoxal phosphate binding;GO:0016846//carbon-sulfur lyase activity	-
Solyc01g017620.1	0	0	0	0	0	0	0	0	0	0	0	0	0	0	0	0	-	PREDICTED: L-tryptophan--pyruvate aminotransferase 1-like [Solanum tuberosum]	-	-	-	-	-
Solyc01g017630.1	0	1	0	0.333333	1	1	0	0.666667	0	1.92	0	0.64	1.82	1.45	0	1.09	RPS4	ribosomal protein S4 [Nicotiana tabacum]	-	-	-	GO:0003723//RNA binding	-
Solyc01g017640.1	0	0	0	0	0	0	0	0	0	0	0	0	0	0	0	0	-	-	-	-	-	-	-
Solyc01g017650.1	0	0	0	0	0	0	0	0	0	0	0	0	0	0	0	0	-	PREDICTED: F-box protein At5g65850-like [Solanum pennellii]	-	-	-	-	-
Solyc01g017660.1	0	0	0	0	0	0	0	0	0	0	0	0	0	0	0	0	-	-	-	-	-	-	-
Solyc01g017670.1	0	0	0	0	0	0	0	0	0	0	0	0	0	0	0	0	-	-	-	-	-	-	-
Solyc01g017680.1	0	0	0	0	0	0	0	0	0	0	0	0	0	0	0	0	-	-	-	-	-	-	-
Solyc01g017690.1	0	0	0	0	0	0	0	0	0	0	0	0	0	0	0	0	RPP13	late blight resistance protein Rpi-amr3 [Solanum americanum]	-	-	-	GO:0043531//ADP binding	-
Solyc01g017700.1	0	0	0	0	0	0	0	0	0	0	0	0	0	0	0	0	-	PREDICTED: probable disease resistance protein At1g58390, partial [Nicotiana sylvestris]	-	-	-	-	-
Solyc01g017710.1	0	0	0	0	0	0	0	0	0	0	0	0	0	0	0	0	-	-	-	-	-	-	-
Solyc01g017720.1	0	0	0	0	0	0	0	0	0	0	0	0	0	0	0	0	-	-	-	-	-	-	-
Solyc01g017730.1	1	1	0	0.666667	2	1	0	1	1.64	1.66	0	1.1	3.12	1.27	0	1.46333	-	-	-	-	-	-	-
Solyc01g017740.1	0	0	0	0	0	0	0	0	0	0	0	0	0	0	0	0	petB-A	BnaC07g05360D [Brassica napus]	-	-	GO:0016020//membrane	GO:0016491//oxidoreductase activity;GO:0009055//electron carrier activity	GO:0022904//respiratory electron transport chain
Solyc01g017750.1	0	0	0	0	0	0	0	0	0	0	0	0	0	0	0	0	-	-	-	-	-	-	-
Solyc01g017760.1	0	0	0	0	0	0	0	0	0	0	0	0	0	0	0	0	-	PREDICTED: myb-like protein I [Nicotiana attenuata]	-	-	-	-	-
Solyc01g017770.1	0	0	0	0	0	0	0	0	0	0	0	0	0	0	0	0	DOR	PREDICTED: F-box protein At1g31080-like [Solanum pennellii]	-	-	-	GO:0005515//protein binding	-
Solyc01g017780.1	0	0	0	0	0	0	0	0	0	0	0	0	0	0	0	0	DOR	polyprotein-like [Solanum chilense]	-	-	-	GO:0003676//nucleic acid binding	GO:0015074//DNA integration
Solyc01g017790.1	0	0	0	0	0	0	0	0	0	0	0	0	0	0	0	0	ARID5	PREDICTED: AT-rich interactive domain-containing protein 6-like [Solanum lycopersicum]	-	-	-	-	-
Solyc01g017800.1	0	0	0	0	0	0	0	0	0	0	0	0	0	0	0	0	-	PREDICTED: AT-rich interactive domain-containing protein 5-like [Solanum tuberosum]	-	-	-	-	-
Solyc01g017810.1	0	0	0	0	0	0	0	0	0	0	0	0	0	0	0	0	-	PREDICTED: uncharacterized protein LOC109119999 [Solanum lycopersicum]	-	-	-	-	-
Solyc01g017820.1	0	0	0	0	0	0	0	0	0	0	0	0	0	0	0	0	-	PREDICTED: F-box/LRR-repeat protein At3g48880-like [Solanum tuberosum]	-	-	-	-	-
Solyc01g017830.1	0	0	0	0	0	0	0	0	0	0	0	0	0	0	0	0	-	PREDICTED: uncharacterized protein LOC109119999 [Solanum lycopersicum]	-	-	-	-	-
Solyc01g017840.1	0	0	1	0.333333	0	0	0	0	0	0	0.13	0.0433333	0	0	0	0	RPA1B	PREDICTED: replication protein A 70 kDa DNA-binding subunit B-like [Solanum pennellii]	-	-	-	-	-
Solyc01g017850.1	0	0	0	0	0	0	0	0	0	0	0	0	0	0	0	0	PIF1	PREDICTED: ATP-dependent DNA helicase RRM3-like [Solanum tuberosum]	-	-	-	GO:0003678//DNA helicase activity	GO:0006281//DNA repair;GO:0000723//telomere maintenance
Solyc01g017860.2	0	0	0	0	0	0	0	0	0	0	0	0	0	0	0	0	-	-	-	-	-	-	-
Solyc01g017870.1	0	0	0	0	0	0	0	0	0	0	0	0	0	0	0	0	-	PREDICTED: putative defensin-like protein 157 [Nicotiana tomentosiformis]	-	-	-	-	-
Solyc01g017880.1	0	0	0	0	0	0	0	0	0	0	0	0	0	0	0	0	-	-	-	-	-	-	-
Solyc01g017890.1	0	0	0	0	0	0	0	0	0	0	0	0	0	0	0	0	Mal-087	PREDICTED: serine-aspartate repeat-containing protein I-like [Solanum pennellii]	-	-	-	-	-
Solyc01g017900.1	0	0	0	0	0	0	0	0	0	0	0	0	0	0	0	0	-	PREDICTED: serine-aspartate repeat-containing protein I-like [Solanum pennellii]	-	-	-	-	-
Solyc01g017910.1	0	0	0	0	0	0	0	0	0	0	0	0	0	0	0	0	-	PREDICTED: serine-aspartate repeat-containing protein I-like [Solanum pennellii]	-	-	-	-	-
Solyc01g017920.1	0	0	0	0	0	0	0	0	0	0	0	0	0	0	0	0	-	OSIGBa0102O13.1 [Oryza sativa Indica Group]	-	-	-	-	-
Solyc01g017930.1	0	0	0	0	0	0	0	0	0	0	0	0	0	0	0	0	-	PREDICTED: serine-aspartate repeat-containing protein I-like [Solanum pennellii]	-	-	-	-	-
Solyc01g017940.1	0	0	0	0	0	0	0	0	0	0	0	0	0	0	0	0	-	PREDICTED: serine-aspartate repeat-containing protein I-like [Solanum pennellii]	-	-	-	-	-
Solyc01g017950.1	0	0	0	0	0	0	0	0	0	0	0	0	0	0	0	0	-	PREDICTED: serine-aspartate repeat-containing protein I-like [Solanum pennellii]	-	-	-	-	-
Solyc01g017960.1	0	0	0	0	0	0	0	0	0	0	0	0	0	0	0	0	-	PREDICTED: serine-aspartate repeat-containing protein I-like [Solanum pennellii]	-	-	-	-	-
Solyc01g017970.1	0	0	0	0	0	0	0	0	0	0	0	0	0	0	0	0	-	PREDICTED: serine-aspartate repeat-containing protein I-like [Solanum pennellii]	-	-	-	-	-
Solyc01g017980.1	0	0	0	0	0	0	0	0	0	0	0	0	0	0	0	0	-	PREDICTED: uncharacterized protein LOC104648518 [Solanum lycopersicum]	-	-	-	-	-
Solyc01g017990.1	0	0	0	0	0	0	0	0	0	0	0	0	0	0	0	0	-	PREDICTED: serine-aspartate repeat-containing protein I-like [Solanum pennellii]	-	-	-	-	-
Solyc01g018000.1	0	0	0	0	0	0	0	0	0	0	0	0	0	0	0	0	-	PREDICTED: uncharacterized protein LOC104645876 [Solanum lycopersicum]	-	-	-	-	-
Solyc01g018010.1	0	0	0	0	0	0	0	0	0	0	0	0	0	0	0	0	-	-	-	-	-	-	-
Solyc01g018020.1	63	33	53	49.6667	79	35	48	54	4.02	2.01	3.11	3.04667	4.24	1.82	2.52	2.86	Mal-087	PREDICTED: transketolase, chloroplastic-like [Solanum lycopersicum]	-	-	-	GO:0004802//transketolase activity	-
Solyc01g018040.1	0	0	0	0	0	0	0	0	0	0	0	0	0	0	0	0	FRS5	PREDICTED: protein FAR1-RELATED SEQUENCE 5-like [Solanum lycopersicum]	-	-	-	-	-
Solyc01g018050.1	0	0	0	0	0	0	0	0	0	0	0	0	0	0	0	0	-	-	-	-	-	-	-
Solyc01g018060.1	0	0	0	0	0	0	0	0	0	0	0	0	0	0	0	0	rps7-A	ribosomal protein S7 (plastid) [Ellisia nyctelea]	-	-	-	-	-
Solyc01g018070.1	0	0	0	0	0	0	0	0	0	0	0	0	0	0	0	0	ARID5	PREDICTED: AT-rich interactive domain-containing protein 5-like [Solanum pennellii]	-	-	-	-	-
Solyc01g018080.1	0	0	0	0	0	0	0	0	0	0	0	0	0	0	0	0	-	PREDICTED: AT-rich interactive domain-containing protein 5-like [Solanum tuberosum]	-	-	-	-	-
Solyc01g018090.1	0	0	0	0	0	0	0	0	0	0	0	0	0	0	0	0	psaA	orf167 (mitochondrion) [Eruca vesicaria subsp. sativa] [Eruca vesicaria]	-	-	GO:0016021//integral component of membrane;GO:0009522//photosystem I	-	GO:0015979//photosynthesis
Solyc01g018100.1	0	0	0	0	0	0	0	0	0	0	0	0	0	0	0	0	-	PREDICTED: E3 ubiquitin protein ligase DRIP2-like [Solanum tuberosum]	-	-	-	-	-
Solyc01g019100.1	0	0	0	0	0	0	0	0	0	0	0	0	0	0	0	0	-	-	-	-	-	-	-
Solyc01g020100.1	0	0	0	0	0	0	0	0	0	0	0	0	0	0	0	0	-	PREDICTED: phospholipase A1-Igamma1, chloroplastic-like [Solanum tuberosum]	-	-	-	-	-
Solyc01g020110.1	0	0	0	0	0	0	0	0	0	0	0	0	0	0	0	0	DRIP2	PREDICTED: probable E3 ubiquitin protein ligase DRIPH [Solanum tuberosum]	-	-	-	-	-
Solyc01g020120.1	0	0	0	0	0	0	0	0	0	0	0	0	0	0	0	0	MCM6	PREDICTED: DNA replication licensing factor MCM6 [Solanum pennellii]	-	-	GO:0005634//nucleus;GO:0042555//MCM complex	GO:0005524//ATP binding;GO:0003677//DNA binding;GO:0003678//DNA helicase activity	GO:0006270//DNA replication initiation
Solyc01g020130.2	16	21	14	17	28	47	36	37	3.25	4.08	2.62	3.31667	4.83	7.75	6.08	6.22	IRX14H	glycosyltransferase [Solanum lycopersicum]	-	-	GO:0016020//membrane	GO:0015018//galactosylgalactosylxylosylprotein 3-beta-glucuronosyltransferase activity	-
Solyc01g020140.2	2	2	4	2.66667	6	12	5	7.66667	1.01	0.98	1.87	1.28667	2.63	4.87	2.17	3.22333	IRX14H	PREDICTED: probable beta-1,4-xylosyltransferase IRX14 [Solanum pennellii]	-	-	GO:0016020//membrane	GO:0015018//galactosylgalactosylxylosylprotein 3-beta-glucuronosyltransferase activity	-
Solyc01g020150.2	0	0	0	0	0	0	0	0	0	0	0	0	0	0	0	0	IRX14	PREDICTED: probable beta-1,4-xylosyltransferase IRX14 [Solanum tuberosum]	-	-	GO:0016020//membrane	GO:0015018//galactosylgalactosylxylosylprotein 3-beta-glucuronosyltransferase activity	-
Solyc01g020160.1	0	0	0	0	0	0	0	0	0	0	0	0	0	0	0	0	-	PREDICTED: transcription factor bHLH95-like [Solanum pennellii]	-	-	-	-	-
Solyc01g020170.1	0	0	0	0	0	0	0	0	0	0	0	0	0	0	0	0	BHLH95	PREDICTED: transcription factor bHLH95-like [Solanum lycopersicum]	-	-	-	GO:0046983//protein dimerization activity	-
Solyc01g020180.1	0	0	0	0	0	0	0	0	0	0	0	0	0	0	0	0	BHLH95	PREDICTED: transcription factor bHLH95-like [Solanum lycopersicum]	-	-	-	GO:0046983//protein dimerization activity	-
Solyc01g020190.2	11	15	15	13.6667	24	16	14	18	5.51	7.28	6.97	6.58667	10.46	6.45	6.02	7.64333	SUD1	PREDICTED: probable E3 ubiquitin ligase SUD1 isoform X2 [Solanum pennellii]	-	-	-	GO:0008270//zinc ion binding	-
Solyc01g020200.1	2	1	1	1.33333	2	1	2	1.66667	1.39	0.68	0.65	0.906667	1.23	0.55	1.22	1	TIC214	hypothetical chloroplast RF1 (chloroplast) [Solanum lycopersicum]	-	-	-	-	-
Solyc01g020210.1	0	0	0	0	0	0	0	0	0	0	0	0	0	0	0	0	-	PREDICTED: uncharacterized protein LOC107010070 [Solanum pennellii]	-	-	-	GO:0008270//zinc ion binding	-
Solyc01g020220.1	2	2	4	2.66667	4	4	3	3.66667	0.42	0.4	0.78	0.533333	0.72	0.68	0.53	0.643333	RFC3	PREDICTED: replication factor C subunit 3-like isoform X1 [Solanum pennellii]	-	-	-	GO:0003677//DNA binding	GO:0006260//DNA replication
Solyc01g020230.2	0	0	0	0	0	0	0	0	0	0	0	0	0	0	0	0	-	-	-	-	-	-	-
Solyc01g020240.2	123	152	153	142.667	140	181	180	167	15.42	18.22	17.68	17.1067	14.83	18.49	18.66	17.3267	-	PREDICTED: uncharacterized protein LOC101253921 [Solanum lycopersicum]	-	-	-	GO:0003723//RNA binding	-
Solyc01g020250.1	3	8	5	5.33333	14	12	1	9	1.71	4.43	2.64	2.92667	6.97	5.49	0.49	4.31667	TY3B-G	gag-pol polyprotein [Solanum lycopersicum]	-	-	-	-	-
Solyc01g020260.1	0	0	0	0	0	0	0	0	0	0	0	0	0	0	0	0	-	-	-	-	-	-	-
Solyc01g020270.1	0	0	0	0	0	0	0	0	0	0	0	0	0	0	0	0	-	Ulp1 protease family, C-terminal catalytic domain containing protein [Solanum demissum]	-	-	-	GO:0008234//cysteine-type peptidase activity	-
Solyc01g020280.1	0	0	0	0	0	0	0	0	0	0	0	0	0	0	0	0	-	-	-	-	-	-	-
Solyc01g020290.1	0	0	0	0	0	0	0	0	0	0	0	0	0	0	0	0	RPL7AA	PREDICTED: 60S ribosomal protein L7a-1-like [Raphanus sativus]	-	-	-	-	-
Solyc01g020300.2	0	0	0	0	0	0	0	0	0	0	0	0	0	0	0	0	-	-	-	-	-	-	-
Solyc01g020310.1	0	0	0	0	0	0	0	0	0	0	0	0	0	0	0	0	RPL7AA	Retrovirus-related Pol polyprotein from transposon TNT 1-94 [Cajanus cajan]	-	-	-	-	-
Solyc01g020320.2	30	47	73	50	44	82	76	67.3333	15.04	22.82	33.91	23.9233	19.17	33.05	32.69	28.3033	-	PREDICTED: uncharacterized protein LOC101253610 [Solanum lycopersicum]	-	-	-	-	-
Solyc01g020330.2	0	0	0	0	0	0	0	0	0	0	0	0	0	0	0	0	-	-	-	-	-	-	-
Solyc01g020340.1	2	1	0	1	1	4	5	3.33333	0.25	0.12	0	0.123333	0.1	0.4	0.51	0.336667	PCMP-H28	PREDICTED: pentatricopeptide repeat-containing protein At4g21065-like [Solanum lycopersicum]	-	-	-	-	-
Solyc01g020350.1	0	0	0	0	0	0	0	0	0	0	0	0	0	0	0	0	-	PREDICTED: pentatricopeptide repeat-containing protein At4g21065-like [Solanum tuberosum]	-	-	-	-	-
Solyc01g020360.1	0	0	0	0	0	0	0	0	0	0	0	0	0	0	0	0	-	-	-	-	-	-	-
Solyc01g020370.1	0	0	0	0	0	0	0	0	0	0	0	0	0	0	0	0	-	-	-	-	-	-	-
Solyc01g020380.1	0	0	0	0	0	1	0	0.333333	0	0	0	0	0	0.16	0	0.0533333	-	PREDICTED: uncharacterized protein LOC109119804 [Solanum lycopersicum]	-	-	-	-	-
Solyc01g020390.1	0	0	0	0	0	0	0	0	0	0	0	0	0	0	0	0	-	-	-	-	-	-	-
Solyc01g020400.1	0	0	0	0	0	0	0	0	0	0	0	0	0	0	0	0	-	PREDICTED: F-box/kelch-repeat protein At3g23880-like [Nicotiana tabacum]	-	-	-	-	-
Solyc01g020410.1	0	0	0	0	0	0	0	0	0	0	0	0	0	0	0	0	-	-	-	-	-	-	-
Solyc01g020430.1	0	0	0	0	0	0	0	0	0	0	0	0	0	0	0	0	STR1	thiosulfate sulfurtransferase [Solanum lycopersicum]	-	-	-	-	-
Solyc01g020440.2	52	78	110	80	81	146	118	115	6.68	9.58	13.01	9.75667	8.79	15.27	12.53	12.1967	RFC3	PREDICTED: replication factor C subunit 3 [Solanum lycopersicum]	Replication and repair	ko03420//Nucleotide excision repair;ko03030//DNA replication;ko03430//Mismatch repair	-	GO:0003677//DNA binding	GO:0006260//DNA replication
Solyc01g020450.1	0	0	0	0	0	0	0	0	0	0	0	0	0	0	0	0	-	hypothetical protein AMTR_s05716p00004100, partial [Amborella trichopoda]	-	-	-	-	-
Solyc01g020460.1	0	1	1	0.666667	1	0	0	0.333333	0	0.25	0.24	0.163333	0.22	0	0	0.0733333	-	ORF65d [Pinus koraiensis]	-	-	-	-	-
Solyc01g020470.1	0	0	0	0	1	0	0	0.333333	0	0	0	0	2.07	0	0	0.69	NAD9	NADH dehydrogenase (mitochondrion) [Solanum tuberosum]	-	-	GO:0009535//chloroplast thylakoid membrane	GO:0008137//NADH dehydrogenase (ubiquinone) activity	-
Solyc01g020480.1	0	0	0	0	0	0	0	0	0	0	0	0	0	0	0	0	-	PREDICTED: uncharacterized protein LOC104245060 [Nicotiana sylvestris]	-	-	-	GO:0003676//nucleic acid binding	-
Solyc01g020490.1	0	0	0	0	0	0	0	0	0	0	0	0	0	0	0	0	-	PREDICTED: uncharacterized protein LOC109223836 [Nicotiana attenuata]	-	-	-	-	-
Solyc01g020500.1	0	0	0	0	0	0	0	0	0	0	0	0	0	0	0	0	-	-	-	-	-	-	-
Solyc01g020510.1	0	0	0	0	0	0	0	0	0	0	0	0	0	0	0	0	ycf2-A	ycf2 protein, partial (chloroplast) [Coffea mauritiana]	-	-	GO:0009507//chloroplast	GO:0005524//ATP binding	-
Solyc01g020520.2	17	15	8	13.3333	21	22	22	21.6667	2.2	1.85	0.95	1.66667	2.29	2.32	2.35	2.32	S2P	PREDICTED: membrane-bound transcription factor site-2 protease homolog isoform X4 [Solanum lycopersicum]	-	-	GO:0016020//membrane	GO:0004222//metalloendopeptidase activity	-
Solyc01g020530.1	0	0	0	0	0	0	0	0	0	0	0	0	0	0	0	0	-	-	-	-	-	-	-
Solyc01g020550.1	0	0	0	0	0	0	0	0	0	0	0	0	0	0	0	0	-	-	-	-	-	-	-
Solyc01g020560.1	0	0	0	0	0	0	0	0	0	0	0	0	0	0	0	0	-	PREDICTED: MADS-box transcription factor 50-like [Solanum pennellii]	-	-	-	-	-
Solyc01g020570.1	0	0	0	0	0	0	0	0	0	0	0	0	0	0	0	0	ACA4	PREDICTED: calcium-transporting ATPase 4, plasma membrane-type-like [Nicotiana attenuata]	-	-	-	GO:0000166//nucleotide binding	-
Solyc01g020580.1	0	0	0	0	0	0	0	0	0	0	0	0	0	0	0	0	-	transposase [Solanum demissum]	-	-	-	-	-
Solyc01g020590.1	0	0	0	0	0	0	0	0	0	0	0	0	0	0	0	0	-	-	-	-	-	-	-
Solyc01g020600.1	0	0	0	0	0	0	0	0	0	0	0	0	0	0	0	0	-	transposase [Solanum demissum]	-	-	-	-	-
Solyc01g021600.2	1	1	2	1.33333	2	1	4	2.33333	0.27	0.26	0.5	0.343333	0.46	0.22	0.91	0.53	DIR19	PREDICTED: dirigent protein 22-like [Solanum lycopersicum]	-	-	-	-	-
Solyc01g021610.1	0	0	0	0	0	0	0	0	0	0	0	0	0	0	0	0	-	PREDICTED: uncharacterized protein LOC107006395 [Solanum pennellii]	-	-	-	-	-
Solyc01g021620.1	0	0	0	0	0	0	0	0	0	0	0	0	0	0	0	0	DIR19	dirigent-like protein [Solanum tuberosum]	-	-	-	-	-
Solyc01g021630.1	0	0	0	0	0	0	0	0	0	0	0	0	0	0	0	0	-	PREDICTED: uncharacterized protein LOC107019999 [Solanum pennellii]	-	-	-	GO:0008234//cysteine-type peptidase activity	-
Solyc01g021640.2	95	88	115	99.3333	94	110	141	115	7.7	6.81	8.58	7.69667	6.42	7.28	9.41	7.70333	DCAF4	PREDICTED: DDB1- and CUL4-associated factor 4 isoform X1 [Solanum pennellii]	-	-	-	GO:0005515//protein binding	-
Solyc01g021650.1	0	0	0	0	0	0	0	0	0	0	0	0	0	0	0	0	-	PREDICTED: protein BFR2-like [Nicotiana attenuata]	-	-	-	-	-
Solyc01g021660.1	0	0	0	0	0	0	0	0	0	0	0	0	0	0	0	0	-	PREDICTED: uncharacterized protein LOC107019286 [Solanum pennellii]	-	-	-	GO:0008234//cysteine-type peptidase activity	-
Solyc01g021670.2	358	535	550	481	374	698	650	574	137.16	197.73	194.9	176.597	123.42	215.92	211.16	183.5	At5g01610	PREDICTED: uncharacterized protein LOC107008598 isoform X2 [Solanum pennellii]	-	-	-	-	-
Solyc01g021680.1	0	0	0	0	0	0	0	0	0	0	0	0	0	0	0	0	-	PREDICTED: zinc finger MYM-type protein 1-like [Nicotiana sylvestris]	-	-	-	-	-
Solyc01g021690.1	0	0	0	0	0	0	0	0	0	0	0	0	0	0	0	0	-	PREDICTED: E3 ubiquitin protein ligase DRIP2-like isoform X1 [Capsicum annuum]	-	-	-	-	-
Solyc01g021700.1	0	0	0	0	0	0	0	0	0	0	0	0	0	0	0	0	-	PREDICTED: uncharacterized protein LOC107063442 [Solanum tuberosum]	-	-	-	-	-
Solyc01g021710.1	0	0	0	0	0	0	0	0	0	0	0	0	0	0	0	0	-	PREDICTED: zinc finger MYM-type protein 1-like [Nicotiana sylvestris]	-	-	-	-	-
Solyc01g021720.1	0	0	0	0	0	0	0	0	0	0	0	0	0	0	0	0	-	-	-	-	-	-	-
Solyc01g021730.2	1	3	2	2	0	2	5	2.33333	0.17	0.48	0.31	0.32	0	0.27	0.7	0.323333	NAC078	PREDICTED: NAC domain-containing protein 78-like [Solanum lycopersicum]	-	-	GO:0005634//nucleus	GO:0003677//DNA binding	GO:0006351//transcription, DNA-templated;GO:0006355//regulation of transcription, DNA-templated
Solyc01g021740.1	0	0	0	0	0	0	0	0	0	0	0	0	0	0	0	0	DTC	PREDICTED: mitochondrial dicarboxylate/tricarboxylate transporter DTC-like [Solanum lycopersicum]	-	-	GO:0016021//integral component of membrane	-	GO:0006810//transport
Solyc01g022740.2	24	51	79	51.3333	50	107	67	74.6667	2.1	4.27	6.38	4.25	3.69	7.65	4.84	5.39333	At1g55270	PREDICTED: F-box/kelch-repeat protein At1g55270 [Solanum lycopersicum]	-	-	-	GO:0005515//protein binding	-
Solyc01g022750.2	376	609	607	530.667	483	876	863	740.667	112.65	175.49	167.98	152.04	123.86	212.51	217.41	184.593	At3g12260	PREDICTED: NADH dehydrogenase [ubiquinone] 1 alpha subcomplex subunit 6 [Solanum lycopersicum]	Energy metabolism	ko01100//Metabolic pathways;ko00190//Oxidative phosphorylation	GO:0005747//mitochondrial respiratory chain complex I	-	GO:0009853//photorespiration;GO:0051788//response to misfolded protein;GO:0080129//proteasome core complex assembly;GO:0046686//response to cadmium ion;GO:0006511//ubiquitin-dependent protein catabolic process;GO:0006096//glycolytic process;GO:0009060//aerobic respiration
Solyc01g022760.1	0	0	0	0	0	0	0	0	0	0	0	0	0	0	0	0	-	-	-	-	-	-	-
Solyc01g022770.1	0	0	0	0	0	0	0	0	0	0	0	0	0	0	0	0	-	-	-	-	-	-	-
Solyc01g022780.1	0	0	0	0	0	0	0	0	0	0	0	0	0	0	0	0	-	hypothetical protein glysoja_048681, partial [Glycine soja]	-	-	-	GO:0003677//DNA binding	GO:0006306//DNA methylation
Solyc01g022790.1	0	0	0	0	0	0	0	0	0	0	0	0	0	0	0	0	-	PREDICTED: uncharacterized protein LOC107031006 [Solanum pennellii]	-	-	-	-	-
Solyc01g028800.1	47	110	123	93.3333	49	226	160	145	3.21	7.17	7.74	6.04	2.82	12.61	8.99	8.14	APUM12	PREDICTED: pumilio homolog 12 [Solanum lycopersicum]	-	-	-	GO:0003723//RNA binding	-
Solyc01g028810.2	2658	3135	1998	2597	2812	2837	2417	2688.67	179.03	201.46	123.86	168.117	159.35	155.97	133.8	149.707	At5g56460	PREDICTED: ruBisCO large subunit-binding protein subunit beta, chloroplastic [Solanum lycopersicum]	Folding, sorting and degradation	ko03018//RNA degradation	GO:0005737//cytoplasm	GO:0005524//ATP binding	GO:0042026//protein refolding
Solyc01g028830.2	65	115	159	113	89	177	206	157.333	6.18	10.45	13.93	10.1867	7.14	13.73	16.15	12.34	At5g56460	PREDICTED: probable receptor-like protein kinase At5g56460 [Solanum lycopersicum]	-	-	GO:0009506//plasmodesma	GO:0005524//ATP binding;GO:0004674//protein serine/threonine kinase activity	-
Solyc01g028840.1	0	0	0	0	0	0	0	0	0	0	0	0	0	0	0	0	PIF1	PREDICTED: ATP-dependent DNA helicase RRM3-like [Solanum tuberosum]	-	-	-	GO:0003678//DNA helicase activity	GO:0006281//DNA repair;GO:0000723//telomere maintenance
Solyc01g028850.1	3	1	2	2	2	5	0	2.33333	0.86	0.28	0.53	0.556667	0.49	1.16	0	0.55	-	PREDICTED: phosphatase and actin regulator 2-like [Solanum tuberosum]	-	-	-	GO:0003677//DNA binding	-
Solyc01g028860.2	1814	1925	2400	2046.33	2259	3107	2739	2701.67	101.3	102.52	123.33	109.05	106.04	141.67	125.57	124.427	Ythdf2	PREDICTED: YTH domain-containing family protein 2-like [Capsicum annuum]	-	-	-	-	-
Solyc01g028870.2	45	73	93	70.3333	70	152	99	107	5.15	7.98	9.8	7.64333	6.76	14.17	9.35	10.0933	nusB	NusB/RsmB/TIM44 [Corchorus olitorius]	-	-	GO:0009507//chloroplast	GO:0003723//RNA binding	GO:0045893//positive regulation of transcription, DNA-templated;GO:0042793//transcription from plastid promoter;GO:0010103//stomatal complex morphogenesis;GO:0009073//aromatic amino acid family biosynthetic process;GO:0016226//iron-sulfur cluster assembly;GO:0006353//DNA-templated transcription, termination
Solyc01g028880.1	0	0	0	0	0	0	0	0	0	0	0	0	0	0	0	0	-	PREDICTED: uncharacterized protein LOC107030443 [Solanum pennellii]	-	-	-	-	-
Solyc01g028890.1	0	0	0	0	0	0	0	0	0	0	0	0	0	0	0	0	-	PREDICTED: cell wall protein IFF6-like isoform X1 [Solanum pennellii]	-	-	-	GO:0008270//zinc ion binding;GO:0003676//nucleic acid binding	-
Solyc01g028900.2	2486	4312	4741	3846.33	3544	5724	6228	5165.33	272.74	452.01	479.06	401.27	328.14	511.83	563.9	467.957	DIN4	PREDICTED: 2-oxoisovalerate dehydrogenase subunit beta 2, mitochondrial [Solanum lycopersicum]	-	-	-	GO:0003824//catalytic activity	-
Solyc01g028910.1	0	0	0	0	0	0	0	0	0	0	0	0	0	0	0	0	CDL1	PREDICTED: serine/threonine-protein kinase CDL1-like [Solanum tuberosum]	-	-	-	-	-
Solyc01g028920.1	0	0	0	0	0	0	0	0	0	0	0	0	0	0	0	0	-	-	-	-	-	-	-
Solyc01g028930.2	164	205	254	207.667	256	308	366	310	25.9	30.99	36.98	31.29	34.25	39.58	47.93	40.5867	TBP	TATA-box-binding protein [Solanum tuberosum]	-	-	-	GO:0003677//DNA binding	GO:0006352//DNA-templated transcription, initiation
Solyc01g028940.1	0	0	0	0	0	0	0	0	0	0	0	0	0	0	0	0	-	-	-	-	-	-	-
Solyc01g028950.1	0	0	0	0	0	0	0	0	0	0	0	0	0	0	0	0	-	-	-	-	-	-	-
Solyc01g028960.1	0	0	0	0	0	0	0	0	0	0	0	0	0	0	0	0	-	-	-	-	-	-	-
Solyc01g028970.1	13	22	20	18.3333	58	9	4	23.6667	1.22	1.97	1.73	1.64	4.59	0.69	0.31	1.86333	-	gag-pol polyprotein [Solanum lycopersicum]	-	-	-	GO:0008270//zinc ion binding;GO:0003676//nucleic acid binding	-
Solyc01g028980.1	0	0	0	0	0	0	0	0	0	0	0	0	0	0	0	0	-	-	-	-	-	-	-
Solyc01g033980.2	25	20	15	20	18	30	19	22.3333	14.82	11.52	8.25	11.53	9.34	14.25	9.75	11.1133	-	-	-	-	-	-	-
Solyc01g033990.1	0	0	0	0	0	0	0	0	0	0	0	0	0	0	0	0	-	BnaA10g09190D [Brassica napus]	-	-	-	-	-
Solyc01g034000.1	3	0	1	1.33333	1	0	1	0.666667	0.21	0	0.07	0.0933333	0.06	0	0.06	0.04	-	PREDICTED: uncharacterized protein LOC107022340 [Solanum pennellii]	-	-	-	GO:0008270//zinc ion binding;GO:0003676//nucleic acid binding	-
Solyc01g034010.1	0	0	0	0	0	1	0	0.333333	0	0	0	0	0	0.08	0	0.0266667	At1g48120	PREDICTED: serine/threonine-protein phosphatase 7 long form homolog [Solanum lycopersicum]	-	-	-	-	-
Solyc01g034020.2	290	415	436	380.333	364	568	482	471.333	34.58	47.29	47.89	43.2533	36.65	55.18	47.47	46.4333	At1g48120	PREDICTED: serine/threonine-protein phosphatase PP2A catalytic subunit [Solanum lycopersicum]	-	-	-	GO:0004721//phosphoprotein phosphatase activity	-
Solyc01g034030.1	0	0	0	0	0	0	0	0	0	0	0	0	0	0	0	0	-	PREDICTED: uncharacterized protein LOC107062499 [Solanum tuberosum]	-	-	-	-	-
Solyc01g034040.1	0	0	0	0	0	0	0	0	0	0	0	0	0	0	0	0	-	PREDICTED: uncharacterized protein LOC104646478 [Solanum lycopersicum]	-	-	-	-	-
Solyc01g034050.1	0	0	0	0	0	0	0	0	0	0	0	0	0	0	0	0	ASHR1	PREDICTED: histone-lysine N-methyltransferase ASHR1 isoform X1 [Solanum pennellii]	-	-	-	-	-
Solyc01g034060.1	2	0	0	0.666667	0	0	0	0	4.21	0	0	1.40333	0	0	0	0	-	PREDICTED: rhamnogalacturonate lyase-like [Solanum pennellii]	-	-	-	-	-
Solyc01g034070.1	0	0	0	0	0	0	0	0	0	0	0	0	0	0	0	0	-	PREDICTED: uncharacterized protein LOC107011547 [Solanum pennellii]	-	-	-	-	-
Solyc01g034080.1	16	8	9	11	11	9	12	10.6667	1.88	0.9	0.97	1.25	1.09	0.86	1.16	1.03667	At3g13620	PREDICTED: probable polyamine transporter At3g13620 [Solanum lycopersicum]	-	-	GO:0016021//integral component of membrane	GO:0015171//amino acid transmembrane transporter activity	-
Solyc01g034090.1	0	0	0	0	0	0	0	0	0	0	0	0	0	0	0	0	At3g13620	Zinc finger, CCHC-type [Corchorus capsularis]	-	-	-	-	-
Solyc01g034100.1	0	0	0	0	0	0	0	0	0	0	0	0	0	0	0	0	-	PREDICTED: uncharacterized protein LOC107025208 [Solanum pennellii]	-	-	-	GO:0008234//cysteine-type peptidase activity	-
Solyc01g034110.1	0	0	0	0	0	0	0	0	0	0	0	0	0	0	0	0	-	MuDR family transposase containing protein [Solanum demissum]	-	-	-	-	-
Solyc01g034120.2	0	1	0	0.333333	0	0	1	0.333333	0	0.74	0	0.246667	0	0	0.67	0.223333	-	PREDICTED: protein FAR-RED IMPAIRED RESPONSE 1-like [Solanum pennellii]	-	-	-	GO:0008270//zinc ion binding;GO:0003676//nucleic acid binding	-
Solyc01g034130.1	0	0	0	0	0	0	0	0	0	0	0	0	0	0	0	0	-	PREDICTED: uncharacterized protein LOC107032326 [Solanum pennellii]	-	-	-	-	-
Solyc01g034140.1	0	0	0	0	0	0	0	0	0	0	0	0	0	0	0	0	-	-	-	-	-	-	-
Solyc01g034150.2	85	87	142	104.667	140	125	122	129	5.72	5.59	8.79	6.7	7.93	6.87	6.75	7.18333	POLH	PREDICTED: DNA polymerase eta isoform X8 [Solanum lycopersicum]	-	-	-	GO:0003887//DNA-directed DNA polymerase activity;GO:0003684//damaged DNA binding	GO:0006261//DNA-dependent DNA replication;GO:0010224//response to UV-B;GO:0042732//D-xylose metabolic process;GO:0009650//UV protection;GO:0042276//error-prone translesion synthesis
Solyc01g034160.1	32	47	36	38.3333	42	44	32	39.3333	7.07	9.97	7.34	8.12667	7.9	7.9	5.9	7.23333	POLH	Retrovirus-related Pol polyprotein from transposon TNT 1-94 [Cajanus cajan]	-	-	-	-	-
Solyc01g034170.1	0	0	0	0	0	0	0	0	0	0	0	0	0	0	0	0	-	-	-	-	-	-	-
Solyc01g034180.1	0	0	0	0	0	0	0	0	0	0	0	0	0	0	0	0	-	-	-	-	GO:0016020//membrane	GO:0015655//alanine:sodium symporter activity	-
Solyc01g034190.1	0	0	0	0	0	0	0	0	0	0	0	0	0	0	0	0	VRN1	PREDICTED: B3 domain-containing protein At1g49475-like [Solanum lycopersicum]	-	-	GO:0005634//nucleus	GO:0003677//DNA binding	GO:0006351//transcription, DNA-templated;GO:0006355//regulation of transcription, DNA-templated
Solyc01g034200.1	0	0	0	0	0	0	0	0	0	0	0	0	0	0	0	0	AtMg00820	Reverse transcriptase, RNA-dependent DNA polymerase [Corchorus capsularis]	-	-	-	-	-
Solyc01g034210.1	0	0	0	0	0	0	0	0	0	0	0	0	0	0	0	0	-	purine permease 1 [Nicotiana attenuata]	-	-	-	-	-
Solyc01g034220.1	0	0	0	0	0	0	0	0	0	0	0	0	0	0	0	0	-	-	-	-	GO:0016020//membrane	GO:0016740//transferase activity;GO:0015655//alanine:sodium symporter activity	-
Solyc01g035220.1	0	0	0	0	0	0	0	0	0	0	0	0	0	0	0	0	ndhB2	NADH-plastoquinone oxidoreductase subunit 2, partial (chloroplast) [Enantiophylla heydeana]	-	-	-	-	-
Solyc01g038220.1	0	0	0	0	0	0	0	0	0	0	0	0	0	0	0	0	-	PREDICTED: uncharacterized protein LOC104087515 [Nicotiana tomentosiformis]	-	-	-	-	-
Solyc01g038230.1	0	0	0	0	0	0	0	0	0	0	0	0	0	0	0	0	-	-	-	-	-	-	-
Solyc01g044240.2	78	35	29	47.3333	73	15	19	35.6667	4.33	1.85	1.48	2.55333	3.41	0.68	0.87	1.65333	-	-	-	-	-	-	-
Solyc01g044250.1	10	15	5	10	7	9	1	5.66667	225.62	341.82	136.81	234.75	178.87	145.49	30.65	118.337	psbC	PsbC, partial (chloroplast) [Trigonia sp. CCD-2012]	-	-	GO:0016021//integral component of membrane;GO:0009521	GO:0016168//chlorophyll binding	GO:0009767//photosynthetic electron transport chain;GO:0018298//protein-chromophore linkage
Solyc01g044270.2	194	170	201	188.333	189	200	185	191.333	10.31	8.62	9.83	9.58667	8.44	8.68	8.07	8.39667	DnaJ-1	DnaJ subfamily B member 12 [Gossypium arboreum]	-	-	-	-	-
Solyc01g044290.1	0	0	0	0	1	1	0	0.666667	0	0	0	0	0.05	0.05	0	0.0333333	-	Ulp1 protease family, C-terminal catalytic domain containing protein [Solanum demissum]	-	-	-	GO:0008234//cysteine-type peptidase activity	-
Solyc01g044300.1	0	0	0	0	0	0	0	0	0	0	0	0	0	0	0	0	-	-	-	-	-	-	-
Solyc01g044320.1	0	0	0	0	0	0	0	0	0	0	0	0	0	0	0	0	-	PREDICTED: uncharacterized protein LOC107025208 [Solanum pennellii]	-	-	-	GO:0008234//cysteine-type peptidase activity	-
Solyc01g044330.1	10	9	8	9	9	9	12	10	1.02	0.88	0.75	0.883333	0.78	0.75	1.01	0.846667	-	Ulp1 protease family, C-terminal catalytic domain containing protein [Solanum demissum]	-	-	-	-	-
Solyc01g044340.2	29	17	11	19	21	49	32	34	8.71	4.91	3.05	5.55667	5.4	11.91	8.08	8.46333	ARI7	PREDICTED: probable E3 ubiquitin-protein ligase ARI7 [Solanum lycopersicum]	-	-	-	-	-
Solyc01g044350.2	171	154	208	177.667	174	214	206	198	6.84	5.87	7.65	6.78667	5.84	6.99	6.75	6.52667	-	PREDICTED: probable E3 ubiquitin-protein ligase ARI7 [Solanum lycopersicum]	-	-	-	GO:0008270//zinc ion binding	-
Solyc01g044360.2	1299	1293	1485	1359	1602	1771	1596	1656.33	48.16	45.69	50.65	48.1667	49.86	53.65	48.49	50.6667	Ipo5	PREDICTED: importin-5 [Solanum lycopersicum]	-	-	GO:0005829//cytosol;GO:0005618//cell wall	-	GO:0006886//intracellular protein transport;GO:0009165//nucleotide biosynthetic process;GO:0052546//cell wall pectin metabolic process;GO:0052541//plant-type cell wall cellulose metabolic process
Solyc01g044370.1	0	0	0	0	0	0	0	0	0	0	0	0	0	0	0	0	2017-03-02	PREDICTED: mitochondrial amidoxime-reducing component 1-like [Solanum pennellii]	-	-	-	GO:0030170//pyridoxal phosphate binding;GO:0003824//catalytic activity;GO:0030151//molybdenum ion binding	-
Solyc01g044380.1	0	0	0	0	0	0	0	0	0	0	0	0	0	0	0	0	-	-	-	-	-	-	-
Solyc01g044390.1	0	0	0	0	0	0	0	0	0	0	0	0	0	0	0	0	-	PREDICTED: uncharacterized protein LOC107016603, partial [Solanum pennellii]	-	-	-	-	-
Solyc01g044400.1	0	0	0	0	0	0	0	0	0	0	0	0	0	0	0	0	-	PREDICTED: uncharacterized protein LOC107009793 [Solanum pennellii]	-	-	-	-	-
Solyc01g044410.1	0	0	0	0	0	0	0	0	0	0	0	0	0	0	0	0	-	-	-	-	-	-	-
Solyc01g044420.2	0	0	0	0	0	0	0	0	0	0	0	0	0	0	0	0	-	PREDICTED: IQ domain-containing protein IQM2-like isoform X2 [Solanum lycopersicum]	-	-	-	-	-
Solyc01g044430.1	0	0	0	0	0	1	1	0.666667	0	0	0	0	0	0.11	0.11	0.0733333	-	PREDICTED: uncharacterized protein LOC107030057 [Solanum pennellii]	-	-	-	GO:0008234//cysteine-type peptidase activity	-
Solyc01g044440.1	0	0	0	0	0	0	0	0	0	0	0	0	0	0	0	0	-	PREDICTED: uncharacterized protein LOC107013529 [Solanum pennellii]	-	-	-	GO:0003677//DNA binding;GO:0004803//transposase activity	GO:0006313//transposition, DNA-mediated
Solyc01g044460.1	0	0	0	0	0	0	0	0	0	0	0	0	0	0	0	0	-	PREDICTED: uncharacterized protein LOC107028208 [Solanum pennellii]	-	-	-	-	-
Solyc01g044470.1	0	0	0	0	0	0	0	0	0	0	0	0	0	0	0	0	-	-	-	-	-	-	-
Solyc01g044480.2	48	75	81	68	75	144	108	109	0.57	0.84	0.88	0.763333	0.74	1.39	1.04	1.05667	efp	PREDICTED: elongation factor P isoform X3 [Solanum pennellii]	-	-	-	GO:0003746//translation elongation factor activity	-
Solyc01g044490.2	165	207	216	196	148	220	239	202.333	24.91	29.9	30.05	28.2867	18.91	27.03	29.9	25.28	efp	PREDICTED: elongation factor P isoform X1 [Solanum pennellii]	-	-	GO:0005737//cytoplasm	-	GO:0043043//peptide biosynthetic process
Solyc01g044500.1	0	0	0	0	0	0	0	0	0	0	0	0	0	0	0	0	-	Transposase-related protein, putative [Solanum bulbocastanum]	-	-	-	-	-
Solyc01g044510.1	0	0	0	0	0	0	0	0	0	0	0	0	0	0	0	0	-	PREDICTED: histone H3.v1-like [Solanum tuberosum]	-	-	-	-	-
Solyc01g044520.1	13	3	5	7	10	1	12	7.66667	7.22	1.62	2.58	3.80667	4.85	0.45	5.75	3.68333	LBD1	PREDICTED: LOB domain-containing protein 1-like [Solanum lycopersicum]	-	-	-	-	-
Solyc01g044540.1	0	0	0	0	0	0	0	0	0	0	0	0	0	0	0	0	-	-	-	-	-	-	-
Solyc01g044550.1	0	0	0	0	0	0	0	0	0	0	0	0	0	0	0	0	F6'H1	PREDICTED: feruloyl CoA ortho-hydroxylase 1-like [Solanum lycopersicum]	-	-	-	-	-
Solyc01g044560.1	0	0	0	0	0	0	0	0	0	0	0	0	0	0	0	0	F6'H2	PREDICTED: feruloyl CoA ortho-hydroxylase 1-like [Solanum lycopersicum]	-	-	-	GO:0016706//oxidoreductase activity, acting on paired donors, with incorporation or reduction of molecular oxygen, 2-oxoglutarate as one donor, and incorporation of one atom each of oxygen into both donors	-
Solyc01g045570.1	0	0	0	0	0	0	0	0	0	0	0	0	0	0	0	0	-	Ulp1 protease family, C-terminal catalytic domain containing protein [Solanum demissum]	-	-	-	-	-
Solyc01g045580.1	0	0	0	0	0	0	0	0	0	0	0	0	0	0	0	0	-	Ulp1 protease family, C-terminal catalytic domain containing protein [Solanum demissum]	-	-	-	-	-
Solyc01g047580.1	0	0	0	0	0	0	0	0	0	0	0	0	0	0	0	0	-	PREDICTED: signal recognition particle subunit SRP72 [Solanum pennellii]	-	-	GO:0048500//signal recognition particle	GO:0008312//7S RNA binding	GO:0006614//SRP-dependent cotranslational protein targeting to membrane
Solyc01g047590.1	0	0	0	0	0	0	1	0.333333	0	0	0	0	0	0	0.12	0.04	SRP72	PREDICTED: signal recognition particle subunit SRP72 [Capsicum annuum]	-	-	-	-	GO:0006614//SRP-dependent cotranslational protein targeting to membrane
Solyc01g048590.1	32	16	16	21.3333	11	24	14	16.3333	299.52	153.08	173.77	208.79	114.05	164.91	175.02	151.327	psbA	PsbA, partial (chloroplast) [Encephalartos gratus]	-	-	-	GO:0045156//electron transporter, transferring electrons within the cyclic electron transport pathway of photosynthesis activity	GO:0009772//photosynthetic electron transport in photosystem II
Solyc01g048600.1	0	0	0	0	0	0	0	0	0	0	0	0	0	0	0	0	-	PREDICTED: uncharacterized protein LOC109119500 [Solanum lycopersicum]	-	-	-	-	-
Solyc01g048610.1	0	0	0	0	0	0	0	0	0	0	0	0	0	0	0	0	-	PREDICTED: uncharacterized protein LOC109119500 [Solanum lycopersicum]	-	-	-	-	-
Solyc01g049610.1	0	0	0	0	0	0	0	0	0	0	0	0	0	0	0	0	-	PREDICTED: probable WRKY transcription factor protein 1 [Solanum pennellii]	-	-	-	-	-
Solyc01g049630.1	0	0	0	0	0	0	0	0	0	0	0	0	0	0	0	0	-	-	-	-	-	-	-
Solyc01g049640.1	0	0	0	0	0	0	0	0	0	0	0	0	0	0	0	0	-	PREDICTED: cytochrome P450 CYP736A12-like [Solanum pennellii]	-	-	-	-	-
Solyc01g049650.2	129	251	292	224	192	438	295	308.333	10.95	20.34	22.82	18.0367	13.73	30.33	20.62	21.56	psbA	PREDICTED: pyruvate kinase, cytosolic isozyme [Solanum lycopersicum]	Nucleotide metabolism;Carbohydrate metabolism;Overview	ko01100//Metabolic pathways;ko01110//Biosynthesis of secondary metabolites;ko00230//Purine metabolism;ko00010//Glycolysis / Gluconeogenesis;ko00710//Carbon fixation in photosynthetic organisms;ko00620//Pyruvate metabolism	-	GO:0000287//magnesium ion binding;GO:0004743//pyruvate kinase activity;GO:0030955//potassium ion binding	GO:0006096//glycolytic process
Solyc01g049660.1	0	0	0	0	0	0	0	0	0	0	0	0	0	0	0	0	At3g06240	PREDICTED: F-box/kelch-repeat protein At3g06240-like [Solanum pennellii]	-	-	-	-	-
Solyc01g049670.1	0	0	0	0	0	0	0	0	0	0	0	0	0	0	0	0	-	-	-	-	-	-	-
Solyc01g049680.2	256	326	346	309.333	301	341	417	353	39.27	47.85	48.92	45.3467	39.09	42.57	53.02	44.8933	PURA1	PREDICTED: transcription factor Pur-alpha 1 isoform X1 [Solanum lycopersicum]	-	-	-	-	-
Solyc01g049690.2	156	179	190	175	204	261	234	233	78.79	87.59	88.93	85.1033	89.58	106	101.45	99.01	PURA1	PREDICTED: transcription factor Pur-alpha 1 isoform X1 [Solanum lycopersicum]	-	-	-	-	-
Solyc01g049700.2	9	12	21	14	33	20	16	23	2.4	3.07	5.17	3.54667	7.51	4.32	3.58	5.13667	-	gag-pol polyprotein [Solanum lycopersicum]	-	-	-	-	-
Solyc01g049710.1	2	0	0	0.666667	0	0	0	0	0.47	0	0	0.156667	0	0	0	0	-	PREDICTED: uncharacterized protein LOC107030060 [Solanum pennellii]	-	-	-	-	-
Solyc01g049720.1	0	0	0	0	0	0	0	0	0	0	0	0	0	0	0	0	-	-	-	-	-	-	-
Solyc01g049740.1	0	0	0	0	0	0	0	0	0	0	0	0	0	0	0	0	CLSY3	PREDICTED: SNF2 domain-containing protein CLASSY 3-like [Solanum pennellii]	-	-	-	GO:0005524//ATP binding;GO:0003677//DNA binding	-
Solyc01g049750.1	0	0	0	0	0	0	0	0	0	0	0	0	0	0	0	0	-	-	-	-	-	-	-
Solyc01g049760.1	0	0	0	0	0	0	0	0	0	0	0	0	0	0	0	0	UGT75L6	PREDICTED: cinnamate beta-D-glucosyltransferase-like [Solanum tuberosum]	-	-	-	-	-
Solyc01g049770.2	10	16	14	13.3333	16	13	18	15.6667	6.26	9.75	8.14	8.05	8.79	6.52	9.79	8.36667	-	-	-	-	-	-	-
Solyc01g049780.1	0	0	0	0	0	0	0	0	0	0	0	0	0	0	0	0	-	PREDICTED: uncharacterized protein LOC107058609 [Solanum tuberosum]	-	-	-	-	-
Solyc01g049790.1	0	0	0	0	0	0	0	0	0	0	0	0	0	0	0	0	HGT8	PREDICTED: crocetin glucosyltransferase, chloroplastic-like [Solanum pennellii]	-	-	-	-	-
Solyc01g049800.1	0	0	0	0	0	0	0	0	0	0	0	0	0	0	0	0	-	-	-	-	-	-	-
Solyc01g049810.2	5	4	0	3	11	2	3	5.33333	0.41	0.32	0	0.243333	0.77	0.14	0.2	0.37	PCMP-E13	PREDICTED: pentatricopeptide repeat-containing protein At5g56310 [Solanum lycopersicum]	-	-	-	GO:0005515//protein binding	-
Solyc01g049820.2	0	0	0	0	1	0	1	0.666667	0	0	0	0	0.08	0	0.08	0.0533333	-	PREDICTED: kinesin-like protein KIF22 [Solanum pennellii]	-	-	-	-	-
Solyc01g049830.2	0	0	0	0	0	0	0	0	0	0	0	0	0	0	0	0	KP1	PREDICTED: kinesin-related protein 3-like [Solanum tuberosum]	-	-	GO:0005874//microtubule;GO:0005871//kinesin complex	GO:0005524//ATP binding;GO:0003777//microtubule motor activity	GO:0007018//microtubule-based movement
Solyc01g049840.1	0	0	0	0	0	0	0	0	0	0	0	0	0	0	0	0	KIFC2	PREDICTED: LOW QUALITY PROTEIN: kinesin-like protein KIFC3 [Solanum lycopersicum]	-	-	GO:0005874//microtubule;GO:0005871//kinesin complex	GO:0005524//ATP binding;GO:0003777//microtubule motor activity	GO:0007018//microtubule-based movement
Solyc01g049850.1	0	0	0	0	0	0	0	0	0	0	0	0	0	0	0	0	-	PREDICTED: rhamnogalacturonate lyase-like [Solanum pennellii]	-	-	-	GO:0008234//cysteine-type peptidase activity	-
Solyc01g049860.1	0	0	0	0	0	0	0	0	0	0	0	0	0	0	0	0	-	PREDICTED: uncharacterized protein LOC101244070 [Solanum lycopersicum]	-	-	-	GO:0008270//zinc ion binding	-
Solyc01g049880.2	10	13	12	11.6667	15	12	16	14.3333	3.59	4.5	3.99	4.02667	4.63	3.48	4.86	4.32333	-	PREDICTED: uncharacterized protein LOC101250021 [Solanum lycopersicum]	-	-	-	-	-
Solyc01g049890.2	626	835	833	764.667	815	996	1062	957.667	102.64	131.06	125.9	119.867	113.23	132.85	144.47	130.183	-	PREDICTED: uncharacterized protein LOC101267442 isoform X2 [Solanum lycopersicum]	-	-	GO:0005783//endoplasmic reticulum	-	GO:0009651//response to salt stress;GO:0007030//Golgi organization;GO:0016049//cell growth;GO:0048193//Golgi vesicle transport;GO:0006816//calcium ion transport;GO:0007033//vacuole organization;GO:0000902//cell morphogenesis
Solyc01g049900.2	17	13	19	16.3333	24	21	21	22	2.03	1.48	2.08	1.86333	2.41	2.04	2.07	2.17333	S2P	PREDICTED: membrane-bound transcription factor site-2 protease homolog isoform X2 [Solanum pennellii]	-	-	GO:0016020//membrane	GO:0004222//metalloendopeptidase activity	-
Solyc01g049910.2	0	0	0	0	0	0	0	0	0	0	0	0	0	0	0	0	-	PREDICTED: membrane-bound transcription factor site-2 protease homolog isoform X1 [Nicotiana tomentosiformis]	-	-	-	-	-
Solyc01g049920.1	2	0	1	1	0	0	0	0	45.12	0	27.36	24.16	0	0	0	0	-	-	-	-	-	-	-
Solyc01g049930.2	0	2	1	1	1	4	4	3	0	3.2	1.52	1.57333	1.5	4.92	6.2	4.20667	-	-	-	-	-	-	-
Solyc01g049950.1	0	0	0	0	0	0	0	0	0	0	0	0	0	0	0	0	RPL5	ribosomal protein subunit 5, partial (mitochondrion) [Solanum tuberosum]	-	-	-	-	-
Solyc01g049960.2	190	177	227	198	181	240	234	218.333	65.8	59.05	72.67	65.84	53.84	67.19	68.46	63.1633	-	PREDICTED: uncharacterized protein LOC101267925 [Solanum lycopersicum]	-	-	GO:0005739//mitochondrion	-	-
Solyc01g049970.1	0	0	0	0	0	0	0	0	0	0	0	0	0	0	0	0	-	PREDICTED: uncharacterized protein LOC107030209 [Solanum pennellii]	-	-	-	-	-
Solyc01g049980.2	3	5	0	2.66667	14	2	2	6	1	1.61	0	0.87	4.02	0.54	0.57	1.71	-	-	-	-	-	-	-
Solyc01g049990.1	0	0	0	0	0	0	0	0	0	0	0	0	0	0	0	0	-	-	-	-	-	-	-
Solyc01g050000.2	2	3	1	2	1	8	0	3	0.43	0.62	0.2	0.416667	0.18	1.39	0	0.523333	Os03g0733400	zinc finger BED domain-containing protein RICESLEEPER 2-like [Dorcoceras hygrometricum]	-	-	-	GO:0003676//nucleic acid binding	-
Solyc01g050010.2	0	1	2	1	0	0	1	0.333333	0	0.48	0.91	0.463333	0	0	0.42	0.14	HAT	PREDICTED: zinc finger BED domain-containing protein DAYSLEEPER-like [Solanum pennellii]	-	-	-	GO:0003677//DNA binding	-
Solyc01g050020.1	0	0	0	0	0	0	0	0	0	0	0	0	0	0	0	0	psbB	chlorophyll-A binding protein P5, partial (chloroplast) [Tetracera asiatica]	-	-	GO:0016021//integral component of membrane;GO:0009522//photosystem I	GO:0016168//chlorophyll binding	GO:0009767//photosynthetic electron transport chain
Solyc01g050040.2	47	53	70	56.6667	75	57	85	72.3333	6.6	7.12	9.06	7.59333	8.91	6.52	9.88	8.43667	RING1	PREDICTED: LOW QUALITY PROTEIN: E3 ubiquitin-protein ligase RING1 [Solanum lycopersicum]	-	-	-	GO:0008270//zinc ion binding	-
Solyc01g050050.1	0	0	0	0	0	0	0	0	0	0	0	0	0	0	0	0	-	-	-	-	-	-	-
Solyc01g050060.1	0	0	0	0	0	0	0	0	0	0	0	0	0	0	0	0	-	mitotic spindle checkpoint protein mad1 [Nicotiana attenuata]	-	-	-	-	-
Solyc01g050070.2	55	68	77	66.6667	84	87	44	71.6667	10.09	11.94	13.02	11.6833	13.07	12.97	6.71	10.9167	-	PREDICTED: uncharacterized protein LOC101268790 isoform X1 [Solanum lycopersicum]	-	-	-	-	-
Solyc01g050080.1	0	0	0	0	0	0	0	0	0	0	0	0	0	0	0	0	-	PREDICTED: uncharacterized protein LOC107006292 [Solanum pennellii]	-	-	-	-	-
Solyc01g055160.1	0	0	0	0	1	0	0	0.333333	0	0	0	0	0.13	0	0	0.0433333	CPR30	S-locus F-box protein type-1 [Solanum lycopersicum]	-	-	-	GO:0005515//protein binding	-
Solyc01g055170.1	0	0	0	0	0	0	0	0	0	0	0	0	0	0	0	0	-	PREDICTED: flocculation protein FLO11-like [Nicotiana attenuata]	-	-	-	-	-
Solyc01g055200.1	0	0	0	0	0	0	0	0	0	0	0	0	0	0	0	0	S3	PREDICTED: ribonuclease S-3 [Solanum lycopersicum]	-	-	-	GO:0003723//RNA binding;GO:0033897//ribonuclease T2 activity	-
Solyc01g056200.1	0	0	0	0	0	0	0	0	0	0	0	0	0	0	0	0	-	PREDICTED: WPP domain-interacting protein 2 [Solanum tuberosum]	-	-	-	-	-
Solyc01g056210.1	0	0	0	0	0	0	0	0	0	0	0	0	0	0	0	0	-	PREDICTED: histone-lysine N-methyltransferase, H3 lysine-79 specific-like [Solanum pennellii]	-	-	-	-	-
Solyc01g056220.2	0	0	0	0	1	1	0	0.666667	0	0	0	0	0.2	0.19	0	0.13	CPR30	S-locus F-box protein type-2 [Solanum pimpinellifolium]	-	-	-	GO:0005515//protein binding	-
Solyc01g056230.1	0	0	0	0	0	0	0	0	0	0	0	0	0	0	0	0	-	PREDICTED: uncharacterized protein LOC107807973 [Nicotiana tabacum]	-	-	-	-	-
Solyc01g056240.1	0	0	0	0	0	0	0	0	0	0	0	0	0	0	0	0	At3g06240	PREDICTED: F-box protein CPR30-like [Solanum tuberosum]	-	-	-	-	-
Solyc01g056250.2	0	0	0	0	0	0	0	0	0	0	0	0	0	0	0	0	CPR30	S-locus F-box protein type-4 [Solanum peruvianum]	-	-	-	GO:0005515//protein binding	-
Solyc01g056260.1	0	0	0	0	0	0	0	0	0	0	0	0	0	0	0	0	-	PREDICTED: uncharacterized protein LOC104235009 [Nicotiana sylvestris]	-	-	-	-	-
Solyc01g056270.2	1	1	2	1.33333	3	2	0	1.66667	0.31	0.3	0.58	0.396667	0.81	0.51	0	0.44	-	PREDICTED: uncharacterized protein LOC107062652 [Solanum tuberosum]	-	-	-	-	-
Solyc01g056280.2	0	0	0	0	0	1	0	0.333333	0	0	0	0	0	0.12	0	0.04	CPR30	TPA_exp: S-locus F-box protein 10 [Solanum pennellii]	-	-	-	GO:0005515//protein binding	-
Solyc01g056290.2	0	0	0	0	0	0	0	0	0	0	0	0	0	0	0	0	-	PREDICTED: uncharacterized protein LOC109120431 [Solanum lycopersicum]	-	-	-	-	-
Solyc01g056300.1	0	0	0	0	0	0	0	0	0	0	0	0	0	0	0	0	-	PREDICTED: uncharacterized protein LOC107062775 [Solanum tuberosum]	-	-	-	-	-
Solyc01g056310.2	2010	2710	1313	2011	904	640	1165	903	144.86	197.45	92.27	144.86	56.52	39.87	73.16	56.5167	CPR30	PREDICTED: L-ascorbate oxidase homolog [Solanum lycopersicum]	Carbohydrate metabolism	ko01100//Metabolic pathways;ko00053//Ascorbate and aldarate metabolism	-	GO:0016491//oxidoreductase activity;GO:0005507//copper ion binding	-
Solyc01g056320.1	0	0	0	0	0	0	0	0	0	0	0	0	0	0	0	0	-	-	-	-	-	-	-
Solyc01g056330.1	0	0	2	0.666667	0	0	0	0	0	0	2.3	0.766667	0	0	0	0	rpoC2	RNA polymerase beta'' subunit [Solanum tuberosum]	-	-	-	-	-
Solyc01g056340.2	207	198	264	223	256	290	296	280.667	15	13.69	17.6	15.43	15.61	17.14	17.63	16.7933	DET1	light-mediated development protein DET1 [Solanum lycopersicum]	Folding, sorting and degradation	ko04120//Ubiquitin mediated proteolysis	GO:0005634//nucleus	GO:0003824//catalytic activity	GO:0006281//DNA repair;GO:0010100//negative regulation of photomorphogenesis;GO:0009585//red, far-red light phototransduction;GO:0048608//reproductive structure development
Solyc01g056350.1	0	0	0	0	0	0	0	0	0	0	0	0	0	0	0	0	-	-	-	-	-	-	-
Solyc01g056360.2	10	2	2	4.66667	20	3	0	7.66667	8.87	1.74	1.66	4.09	15.88	2.11	0	5.99667	-	PREDICTED: protein SRC1-like [Solanum lycopersicum]	-	-	-	-	-
Solyc01g056370.2	0	0	0	0	0	0	0	0	0	0	0	0	0	0	0	0	-	-	-	-	-	-	-
Solyc01g056380.1	0	0	0	0	0	0	0	0	0	0	0	0	0	0	0	0	-	PREDICTED: protein fluG-like [Solanum lycopersicum]	-	-	-	-	-
Solyc01g056390.1	0	0	0	0	0	0	0	0	0	0	0	0	0	0	0	0	-	PREDICTED: protein fluG-like [Solanum tuberosum]	-	-	-	-	-
Solyc01g056400.1	0	0	0	0	0	0	0	0	0	0	0	0	0	0	0	0	fluG	PREDICTED: protein fluG-like [Solanum tuberosum]	-	-	-	-	-
Solyc01g056410.1	0	0	0	0	0	0	0	0	0	0	0	0	0	0	0	0	-	PREDICTED: protein fluG-like [Solanum tuberosum]	-	-	-	-	-
Solyc01g056420.1	0	0	0	0	0	0	0	0	0	0	0	0	0	0	0	0	-	RVT_3 domain-containing protein, partial [Cephalotus follicularis]	-	-	-	GO:0003676//nucleic acid binding	-
Solyc01g056430.1	0	0	0	0	0	0	0	0	0	0	0	0	0	0	0	0	fluG	PREDICTED: protein fluG-like [Solanum lycopersicum]	-	-	-	GO:0003824//catalytic activity	-
Solyc01g056440.1	0	0	0	0	0	0	0	0	0	0	0	0	0	0	0	0	-	PREDICTED: protein fluG-like [Solanum lycopersicum]	-	-	-	-	-
Solyc01g056450.1	0	0	0	0	0	0	0	0	0	0	0	0	0	0	0	0	glnA	PREDICTED: protein fluG-like [Solanum pennellii]	-	-	-	GO:0004356//glutamate-ammonia ligase activity	GO:0006807//nitrogen compound metabolic process
Solyc01g056460.1	0	0	0	0	0	0	0	0	0	0	0	0	0	0	0	0	ycf2-A	hypothetical chloroplast RF2 (plastid) [Veronica nakaiana]	-	-	-	-	-
Solyc01g056470.1	0	0	0	0	0	0	0	0	0	0	0	0	0	0	0	0	psbC	photosystem II CP43 protein, partial (chloroplast) [Alstroemeria aurea]	-	-	GO:0016021//integral component of membrane;GO:0009521	GO:0016168//chlorophyll binding	GO:0009767//photosynthetic electron transport chain;GO:0018298//protein-chromophore linkage
Solyc01g056480.2	12	4	14	10	12	5	13	10	5.21	1.68	5.63	4.17333	4.51	1.75	4.81	3.69	-	-	-	-	-	-	-
Solyc01g056490.1	0	0	0	0	0	0	0	0	0	0	0	0	0	0	0	0	-	PREDICTED: uncharacterized protein LOC107029705 [Solanum pennellii]	-	-	-	GO:0008234//cysteine-type peptidase activity	-
Solyc01g056510.1	0	0	0	0	0	0	0	0	0	0	0	0	0	0	0	0	HAT	PREDICTED: zinc finger BED domain-containing protein RICESLEEPER 3-like [Nicotiana sylvestris]	-	-	-	GO:0003676//nucleic acid binding	-
Solyc01g056520.2	220	215	225	220	262	285	228	258.333	8.6	8.01	8.1	8.23667	8.6	9.11	7.31	8.34	XPO7	PREDICTED: exportin-7 isoform X1 [Solanum lycopersicum]	-	-	-	-	GO:0006486//protein glycosylation;GO:0006886//intracellular protein transport;GO:0009630//gravitropism
Solyc01g056530.1	0	0	0	0	0	0	0	0	0	0	0	0	0	0	0	0	OPT7	PREDICTED: oligopeptide transporter 7-like [Solanum pennellii]	-	-	-	-	GO:0055085//transmembrane transport
Solyc01g056550.1	0	0	0	0	0	0	0	0	0	0	0	0	0	0	0	0	-	Ulp1 protease family, C-terminal catalytic domain containing protein [Solanum demissum]	-	-	-	GO:0008234//cysteine-type peptidase activity	-
Solyc01g056560.1	0	0	0	0	0	0	0	0	0	0	0	0	0	0	0	0	-	Ulp1 protease family, C-terminal catalytic domain containing protein [Solanum demissum]	-	-	-	-	-
Solyc01g056570.2	456	543	637	545.333	648	775	733	718.667	18.26	20.72	23.47	20.8167	21.78	25.35	24.06	23.73	IBTK	PREDICTED: uncharacterized protein LOC101261550 [Solanum lycopersicum]	-	-	-	GO:0005515//protein binding	-
Solyc01g056580.2	20	13	30	21	20	25	22	22.3333	2.62	1.63	3.63	2.62667	2.22	2.67	2.39	2.42667	Os02g0134400	PREDICTED: L-aspartate oxidase, chloroplastic-like [Solanum lycopersicum]	-	-	-	GO:0016491//oxidoreductase activity	-
Solyc01g056590.1	0	0	0	0	0	0	0	0	0	0	0	0	0	0	0	0	-	PREDICTED: histone-lysine N-methyltransferase 2D [Solanum lycopersicum]	-	-	-	-	-
Solyc01g056600.2	5	8	10	7.66667	7	10	4	7	4.08	6.4	7.61	6.03	5.09	6.5	2.9	4.83	DRB1	PREDICTED: double-stranded RNA-binding protein 1 isoform X2 [Solanum lycopersicum]	-	-	-	-	-
Solyc01g056610.1	0	0	0	0	0	0	0	0	0	0	0	0	0	0	0	0	-	-	-	-	-	-	-
Solyc01g056620.2	38	43	51	44	37	59	63	53	5.63	6.09	6.96	6.22667	4.64	7.11	7.73	6.49333	DBR4	PREDICTED: double-stranded RNA-binding protein 4 isoform X4 [Solanum lycopersicum]	-	-	-	GO:0003725//double-stranded RNA binding	GO:0035196//production of miRNAs involved in gene silencing by miRNA;GO:0010267//production of ta-siRNAs involved in RNA interference;GO:0060145//viral gene silencing in virus induced gene silencing;GO:0070919//production of siRNA involved in chromatin silencing by small RNA
Solyc01g056640.1	0	0	0	0	0	0	0	0	0	0	0	0	0	0	0	0	-	-	-	-	-	-	-
Solyc01g056650.1	0	0	0	0	0	0	0	0	0	0	0	0	0	0	0	0	SS2	granule-bound starch synthase 2, chloroplastic/amyloplastic precursor [Solanum tuberosum]	-	-	-	-	-
Solyc01g056660.1	0	0	0	0	0	0	0	0	0	0	0	0	0	0	0	0	At3g06240	S-locus F-box protein type-9 [Solanum lycopersicum]	-	-	-	GO:0005515//protein binding	-
Solyc01g056670.1	0	0	0	0	0	0	0	0	0	0	0	0	0	0	0	0	ND4L	NADH dehydrogenase subunit 4L, partial (mitochondrion) [Dasiphora fruticosa subsp. floribunda] [Dasiphora fruticosa]	-	-	-	GO:0016651//oxidoreductase activity, acting on NAD(P)H	GO:0042773//ATP synthesis coupled electron transport
Solyc01g056680.1	0	0	0	0	0	0	0	0	0	0	0	0	0	0	0	0	-	PREDICTED: protein PHOTOPERIOD-INDEPENDENT EARLY FLOWERING 1-like [Nicotiana tabacum]	-	-	-	-	-
Solyc01g056690.2	103	116	173	130.667	131	267	242	213.333	7.11	7.64	10.99	8.58	7.61	15.04	13.73	12.1267	At2g40860/At2g40870	protein kinase and PP2C-like domain-containing protein [Solanum lycopersicum]	-	-	-	GO:0005524//ATP binding;GO:0004672//protein kinase activity	-
Solyc01g056700.1	0	0	0	0	0	0	0	0	0	0	0	0	0	0	0	0	-	-	-	-	-	-	-
Solyc01g056710.1	0	0	0	0	0	0	0	0	0	0	0	0	0	0	0	0	-	-	-	-	-	-	-
Solyc01g056720.2	243	290	327	286.667	404	338	385	375.667	36.89	42.13	45.76	41.5933	51.93	41.76	48.44	47.3767	SIP2-1	probable aquaporin SIP2-1 [Solanum lycopersicum]	-	-	GO:0016021//integral component of membrane	GO:0005215//transporter activity	-
Solyc01g056730.1	0	0	0	0	0	0	0	0	0	0	0	0	0	0	0	0	-	PREDICTED: DNA-binding protein HEXBP-like isoform X5 [Nicotiana attenuata]	-	-	-	-	-
Solyc01g056740.1	0	0	0	0	1	0	0	0.333333	0	0	0	0	0.2	0	0	0.0666667	-	PREDICTED: uncharacterized protein LOC107031135 [Solanum pennellii]	-	-	-	GO:0003676//nucleic acid binding	-
Solyc01g056750.1	0	0	0	0	0	0	0	0	0	0	0	0	0	0	0	0	-	PREDICTED: zinc finger CCHC domain-containing protein 7-like isoform X2 [Nicotiana tomentosiformis]	-	-	-	GO:0008270//zinc ion binding;GO:0003676//nucleic acid binding	-
Solyc01g056760.2	0	0	0	0	0	0	0	0	0	0	0	0	0	0	0	0	HEXBP	PREDICTED: DNA-binding protein HEXBP-like isoform X1 [Solanum tuberosum]	-	-	-	GO:0008270//zinc ion binding;GO:0003676//nucleic acid binding	-
Solyc01g056770.1	0	0	0	0	0	0	0	0	0	0	0	0	0	0	0	0	-	PREDICTED: DNA-binding protein HEXBP-like isoform X1 [Solanum tuberosum]	-	-	-	-	-
Solyc01g056780.2	10	26	14	16.6667	30	34	26	30	3.15	7.89	4.08	5.04	8.1	8.67	6.9	7.89	RPL34	PREDICTED: 50S ribosomal protein L34, chloroplastic [Solanum lycopersicum]	Translation	-	GO:0005840//ribosome	GO:0003735//structural constituent of ribosome	GO:0006412//translation
Solyc01g056790.2	4	7	7	6	9	9	9	9	1.22	2.05	1.97	1.74667	2.35	2.22	2.31	2.29333	-	PREDICTED: LOW QUALITY PROTEIN: probable glycosyltransferase At3g07620 [Solanum lycopersicum]	-	-	-	-	-
Solyc01g056800.1	7	4	11	7.33333	5	8	4	5.66667	4.32	2.4	6.3	4.34	2.71	3.96	2.14	2.93667	At5g03795	PREDICTED: probable glycosyltransferase At5g03795 [Solanum pennellii]	-	-	-	-	-
Solyc01g056810.2	10	16	24	16.6667	11	32	38	27	2.6	3.99	5.76	4.11667	2.44	6.74	8.27	5.81667	SYP132	PREDICTED: syntaxin-132-like [Solanum lycopersicum]	-	-	GO:0016020//membrane	-	GO:0006886//intracellular protein transport;GO:0016192//vesicle-mediated transport;GO:0061025//membrane fusion
Solyc01g056820.1	0	0	1	0.333333	0	0	0	0	0	0	0.4	0.133333	0	0	0	0	-	PREDICTED: THO complex subunit 2-like, partial [Nicotiana tabacum]	-	-	-	-	-
Solyc01g056830.2	3	3	5	3.66667	2	2	0	1.33333	3.04	3	4.74	3.59333	1.83	1.6	0	1.14333	SYP132	PREDICTED: syntaxin-132-like [Solanum lycopersicum]	-	-	-	-	-
Solyc01g056840.1	0	0	0	0	0	0	0	0	0	0	0	0	0	0	0	0	rpoC2	RNA polymerase beta' subunit 2 (chloroplast) [Boswellia sacra]	-	-	-	-	-
Solyc01g056850.2	5	71	165	80.3333	26	151	227	134.667	0.33	4.46	10.01	4.93333	1.44	8.12	12.29	7.28333	ctps	PREDICTED: CTP synthase-like isoform X1 [Solanum lycopersicum]	-	-	-	GO:0005524//ATP binding;GO:0003883//CTP synthase activity	GO:0006541//glutamine metabolic process;GO:0044210//'de novo' CTP biosynthetic process
Solyc01g056860.1	0	0	0	0	0	0	3	1	0	0	0	0	0	0	1.2	0.4	ctps	Retrovirus-related Pol polyprotein from transposon TNT 1-94 [Cajanus cajan]	-	-	-	-	-
Solyc01g056870.1	0	0	0	0	0	0	0	0	0	0	0	0	0	0	0	0	ycf2-A	YCF2 protein, partial [Olea europaea]	-	-	-	-	-
Solyc01g056880.1	0	0	0	0	0	0	0	0	0	0	0	0	0	0	0	0	At3g10130	PREDICTED: heme-binding-like protein At3g10130, chloroplastic [Solanum lycopersicum]	-	-	-	-	-
Solyc01g056890.1	0	0	0	0	0	0	0	0	0	0	0	0	0	0	0	0	-	PREDICTED: protein CURVATURE THYLAKOID 1A, chloroplastic-like [Solanum pennellii]	-	-	-	-	-
Solyc01g056900.1	0	0	0	0	0	0	0	0	0	0	0	0	0	0	0	0	-	PREDICTED: protein CURVATURE THYLAKOID 1A, chloroplastic-like [Solanum pennellii]	-	-	-	-	-
Solyc01g056910.1	0	0	0	0	0	0	0	0	0	0	0	0	0	0	0	0	DEGP7	PREDICTED: LOW QUALITY PROTEIN: protease Do-like 7 [Solanum tuberosum]	-	-	-	-	-
Solyc01g056930.1	1	0	0	0.333333	0	1	0	0.333333	6.61	0	0	2.20333	0	4.86	0	1.62	TIC214	Ycf1 (chloroplast) [Solanum neorickii]	-	-	-	-	-
Solyc01g056940.2	566	873	888	775.667	736	978	1133	949	157.2	233.04	227.75	205.997	174.69	220.11	264.03	219.61	UBI3	ubiquitin-40S ribosomal protein S27a [Solanum lycopersicum]	Translation	ko03010//Ribosome	GO:0005840//ribosome	GO:0003735//structural constituent of ribosome	GO:0006412//translation
Solyc01g056950.1	0	0	0	0	0	0	0	0	0	0	0	0	0	0	0	0	-	persulfide dioxygenase ethe1 -like, mitochondrial [Nicotiana attenuata]	-	-	-	-	-
Solyc01g056960.1	0	0	0	0	0	0	0	0	0	0	0	0	0	0	0	0	-	PREDICTED: F-box/LRR-repeat protein 25-like [Solanum tuberosum]	-	-	-	-	-
Solyc01g056970.1	0	0	0	0	0	0	0	0	0	0	0	0	0	0	0	0	-	PREDICTED: periaxin-like [Solanum lycopersicum]	-	-	-	-	-
Solyc01g056980.2	8	9	10	9	12	24	6	14	9.18	10.25	10.8	10.0767	12.61	21.66	6.35	13.54	-	-	-	-	-	-	-
Solyc01g056990.2	0	0	1	0.333333	0	2	2	1.33333	0	0	0.14	0.0466667	0	0.25	0.25	0.166667	-	PREDICTED: uncharacterized protein LOC101257802 isoform X1 [Solanum lycopersicum]	-	-	-	-	GO:0009909//regulation of flower development;GO:0051567//histone H3-K9 methylation;GO:0006306//DNA methylation;GO:0006261//DNA-dependent DNA replication;GO:0008283//cell proliferation
Solyc01g057000.2	2	21	6	9.66667	64	3	0	22.3333	0.21	2.1	0.58	0.963333	5.65	0.26	0	1.97	At3g01520	universal stress protein isoform 1 [Solanum lycopersicum]	-	-	-	-	GO:0006950//response to stress
Solyc01g057010.1	0	0	0	0	0	0	0	0	0	0	0	0	0	0	0	0	CPR30	S-locus F-box protein type-11 [Solanum lycopersicum]	-	-	-	-	-
Solyc01g057020.2	37	32	50	39.6667	43	86	76	68.3333	13.67	11.4	17.08	14.05	13.66	25.66	23.77	21.03	TGD4	PREDICTED: protein TRIGALACTOSYLDIACYLGLYCEROL 4, chloroplastic [Solanum lycopersicum]	-	-	-	-	-
Solyc01g057030.1	0	0	0	0	0	0	0	0	0	0	0	0	0	0	0	0	-	-	-	-	-	-	-
Solyc01g057040.2	103	121	124	116	116	149	187	150.667	14.53	16.33	16.12	15.66	13.84	17.11	21.84	17.5967	TGD4	PREDICTED: protein TRIGALACTOSYLDIACYLGLYCEROL 4, chloroplastic [Solanum lycopersicum]	-	-	-	-	-
Solyc01g057060.1	0	0	0	0	0	0	0	0	0	0	0	0	0	0	0	0	-	RNA methyltransferase, RsmD [Cynara cardunculus var. scolymus] [Cynara cardunculus]	-	-	-	GO:0008168//methyltransferase activity	GO:0031167//rRNA methylation
Solyc01g057070.1	0	0	0	0	0	0	0	0	0	0	0	0	0	0	0	0	-	RNA methyltransferase, RsmD [Corchorus olitorius]	-	-	-	-	-
Solyc01g057080.1	0	0	0	0	0	0	0	0	0	0	0	0	0	0	0	0	ERF020	PREDICTED: ethylene-responsive transcription factor ERF020-like [Solanum lycopersicum]	-	-	GO:0005634//nucleus	GO:0003700//sequence-specific DNA binding transcription factor activity;GO:0003677//DNA binding	GO:0006351//transcription, DNA-templated
Solyc01g057090.2	177	190	227	198	240	254	258	250.667	15	15.37	17.71	16.0267	17.13	17.56	18	17.5633	-	DUF2215 domain-containing protein [Cephalotus follicularis]	-	-	-	-	-
Solyc01g057100.1	0	0	0	0	0	0	0	0	0	0	0	0	0	0	0	0	rpoC2	RNA polymerase beta chain, partial (chloroplast) [Leea guineensis]	-	-	-	-	-
Solyc01g057110.1	0	0	0	0	0	0	0	0	0	0	0	0	0	0	0	0	-	-	-	-	-	-	-
Solyc01g057120.1	0	0	0	0	0	0	0	0	0	0	0	0	0	0	0	0	-	-	-	-	-	-	-
Solyc01g057130.1	0	0	0	0	0	0	0	0	0	0	0	0	0	0	0	0	-	-	-	-	-	-	-
Solyc01g057140.1	0	0	0	0	0	0	0	0	0	0	0	0	0	0	0	0	-	PREDICTED: uncharacterized protein LOC107876361 [Capsicum annuum]	-	-	-	-	-
Solyc01g057150.1	0	0	0	0	0	0	0	0	0	0	0	0	0	0	0	0	-	-	-	-	-	-	-
Solyc01g057160.1	0	0	0	0	0	0	0	0	0	0	0	0	0	0	0	0	-	-	-	-	-	-	-
Solyc01g057170.2	0	0	0	0	0	0	0	0	0	0	0	0	0	0	0	0	-	-	-	-	-	-	-
Solyc01g057180.1	0	0	0	0	0	0	0	0	0	0	0	0	0	0	0	0	-	-	-	-	-	-	-
Solyc01g057190.1	0	0	0	0	0	0	0	0	0	0	0	0	0	0	0	0	CPR30	S-locus F-box protein type-12 [Solanum lycopersicum]	-	-	-	GO:0005515//protein binding	-
Solyc01g057200.2	21	37	41	33	28	86	75	63	1.99	3.34	3.57	2.96667	2.23	6.63	5.84	4.9	EMB2750	PREDICTED: pentatricopeptide repeat-containing protein At3g06430, chloroplastic-like [Solanum lycopersicum]	-	-	-	GO:0005515//protein binding	-
Solyc01g057210.2	632	561	785	659.333	758	882	765	801.667	57.23	48.51	65.45	57.0633	57.85	65.14	57.06	60.0167	PDK	uncharacterized LOC101253414 [Solanum lycopersicum]	-	-	-	GO:0016772//transferase activity, transferring phosphorus-containing groups	GO:0016310//phosphorylation
Solyc01g057220.2	48	24	9	27	109	6	4	39.6667	3.58	1.71	0.62	1.97	6.84	0.37	0.25	2.48667	PME13	PREDICTED: pectinesterase-like [Solanum lycopersicum]	-	-	GO:0005618//cell wall	GO:0030599//pectinesterase activity;GO:0004857//enzyme inhibitor activity;GO:0045330	GO:0042545//cell wall modification;GO:0045490//pectin catabolic process
Solyc01g057240.1	0	0	0	0	0	0	0	0	0	0	0	0	0	0	0	0	RPL3B	50s ribosomal protein l3-2, chloroplastic [Nicotiana attenuata]	-	-	GO:0005840//ribosome	GO:0003735//structural constituent of ribosome	GO:0006412//translation
Solyc01g057250.1	0	0	0	0	0	0	0	0	0	0	0	0	0	0	0	0	RPL3B	PREDICTED: 50S ribosomal protein L3-2, chloroplastic [Tarenaya hassleriana]	-	-	GO:0005840//ribosome	GO:0003735//structural constituent of ribosome	GO:0006412//translation
Solyc01g057260.2	5	3	3	3.66667	5	2	1	2.66667	0.55	0.31	0.3	0.386667	0.46	0.18	0.09	0.243333	At3g47200	PREDICTED: UPF0481 protein At3g47200-like [Solanum tuberosum]	-	-	-	-	-
Solyc01g057270.2	3	6	5	4.66667	9	16	10	11.6667	0.14	0.27	0.22	0.21	0.36	0.62	0.39	0.456667	CMTA2	PREDICTED: calmodulin-binding transcription factor SR4 isoform X1 [Solanum lycopersicum]	-	-	GO:0005634//nucleus	GO:0003677//DNA binding	-
Solyc01g057280.1	0	0	0	0	0	1	0	0.333333	0	0	0	0	0	0.3	0	0.1	CG9588	PREDICTED: 26S proteasome non-ATPase regulatory subunit 9 [Solanum pennellii]	-	-	-	GO:0005515//protein binding	-
Solyc01g057300.1	0	0	0	0	0	0	0	0	0	0	0	0	0	0	0	0	BHLH95	PREDICTED: transcription factor bHLH95-like [Solanum lycopersicum]	-	-	-	GO:0046983//protein dimerization activity	-
Solyc01g057310.2	9	12	19	13.3333	15	34	23	24	0.27	0.34	0.53	0.38	0.38	0.84	0.57	0.596667	POK1	PREDICTED: kinesin-like protein KIN-12C isoform X1 [Solanum lycopersicum]	-	-	-	-	-
Solyc01g057320.1	1	3	7	3.66667	4	3	4	3.66667	0.07	0.2	0.45	0.24	0.23	0.17	0.23	0.21	POK1	PREDICTED: kinesin-like protein KIN-12C isoform X2 [Solanum lycopersicum]	-	-	GO:0005874//microtubule;GO:0005871//kinesin complex	GO:0005524//ATP binding;GO:0003777//microtubule motor activity	GO:0007018//microtubule-based movement;GO:0000911//cytokinesis by cell plate formation;GO:0006275//regulation of DNA replication;GO:0010389//regulation of G2/M transition of mitotic cell cycle;GO:0000280//nuclear division;GO:0007000//nucleolus organization
Solyc01g057330.1	0	0	1	0.333333	0	0	0	0	0	0	1.12	0.373333	0	0	0	0	YSL2	PREDICTED: metal-nicotianamine transporter YSL2-like isoform X1 [Solanum lycopersicum]	-	-	-	-	GO:0055085//transmembrane transport
Solyc01g057340.2	0	0	1	0.333333	1	0	0	0.333333	0	0	1.32	0.44	1.3	0	0	0.433333	-	-	-	-	-	-	-
Solyc01g057350.1	0	0	0	0	0	0	0	0	0	0	0	0	0	0	0	0	-	PREDICTED: uncharacterized protein LOC107017582 [Solanum pennellii]	-	-	-	-	-
Solyc01g057360.1	0	0	0	0	0	0	0	0	0	0	0	0	0	0	0	0	SRO3	PREDICTED: probable inactive poly [ADP-ribose] polymerase SRO3 [Solanum lycopersicum]	-	-	-	GO:0003950//NAD+ ADP-ribosyltransferase activity	-
Solyc01g057370.1	0	0	0	0	0	0	0	0	0	0	0	0	0	0	0	0	RCD1	PREDICTED: probable inactive poly [ADP-ribose] polymerase SRO1 [Solanum pennellii]	-	-	-	GO:0003950//NAD+ ADP-ribosyltransferase activity	-
Solyc01g057380.1	0	0	0	0	0	0	0	0	0	0	0	0	0	0	0	0	-	-	-	-	-	-	-
Solyc01g057390.2	0	0	0	0	1	0	0	0.333333	0	0	0	0	0.5	0	0	0.166667	-	PREDICTED: replication protein A 70 kDa DNA-binding subunit B-like [Solanum pennellii]	-	-	-	-	-
Solyc01g057400.1	0	0	0	0	0	0	0	0	0	0	0	0	0	0	0	0	pif1	PREDICTED: ATP-dependent DNA helicase PIF1-like [Solanum pennellii]	-	-	-	GO:0005524//ATP binding;GO:0004386//helicase activity	-
Solyc01g057410.1	0	0	0	0	0	0	0	0	0	0	0	0	0	0	0	0	-	-	-	-	-	-	-
Solyc01g057420.1	0	0	0	0	0	0	0	0	0	0	0	0	0	0	0	0	-	-	-	-	-	-	-
Solyc01g057430.2	0	0	0	0	0	0	0	0	0	0	0	0	0	0	0	0	CAC3	PREDICTED: acetyl-coenzyme A carboxylase carboxyl transferase subunit alpha, chloroplastic-like isoform X2 [Solanum pennellii]	-	-	GO:0009317//acetyl-CoA carboxylase complex	GO:0003989//acetyl-CoA carboxylase activity	GO:0006633//fatty acid biosynthetic process
Solyc01g057440.2	0	0	0	0	0	1	0	0.333333	0	0	0	0	0	23.95	0	7.98333	-	-	-	-	-	-	-
Solyc01g057450.1	0	0	0	0	0	0	0	0	0	0	0	0	0	0	0	0	-	PREDICTED: uncharacterized protein LOC107063266 [Solanum tuberosum]	-	-	-	-	-
Solyc01g057460.2	42	44	66	50.6667	60	62	72	64.6667	21.13	21.45	30.77	24.45	26.24	25.09	31.09	27.4733	MED15A	PREDICTED: mediator of RNA polymerase II transcription subunit 15a [Solanum lycopersicum]	-	-	GO:0005829//cytosol	GO:0003712//transcription cofactor activity	GO:0006355//regulation of transcription, DNA-templated
Solyc01g057470.1	0	0	0	0	0	0	0	0	0	0	0	0	0	0	0	0	-	-	-	-	-	-	-
Solyc01g057480.1	0	0	0	0	0	0	0	0	0	0	0	0	0	0	0	0	pif1	PREDICTED: ATP-dependent DNA helicase pif1-like [Solanum tuberosum]	-	-	-	GO:0005524//ATP binding;GO:0003678//DNA helicase activity	GO:0006281//DNA repair;GO:0000723//telomere maintenance
Solyc01g057490.2	4	2	1	2.33333	1	0	2	1	3.19	1.56	0.74	1.83	0.71	0	1.41	0.706667	-	PREDICTED: mediator of RNA polymerase II transcription subunit 15a [Capsicum annuum]	-	-	-	-	-
Solyc01g057500.1	0	0	0	0	0	0	0	0	0	0	0	0	0	0	0	0	-	PREDICTED: uncharacterized protein LOC107030071 [Solanum pennellii]	-	-	-	-	-
Solyc01g057510.1	0	0	0	0	0	0	0	0	0	0	0	0	0	0	0	0	BI-1	PREDICTED: bax inhibitor 1-like [Solanum pennellii]	-	-	-	-	-
Solyc01g057520.2	117	111	131	119.667	117	204	167	162.667	4.7	4.25	4.84	4.59667	3.94	6.69	5.5	5.37667	At3g59020	PREDICTED: importin beta-like SAD2 homolog [Solanum lycopersicum]	-	-	-	GO:0005488//binding	-
Solyc01g057530.1	0	0	0	0	0	0	0	0	0	0	0	0	0	0	0	0	-	hypothetical protein B456_001G165000 [Gossypium raimondii]	-	-	-	-	-
Solyc01g057540.1	0	0	0	0	0	0	0	0	0	0	0	0	0	0	0	0	-	-	-	-	-	-	-
Solyc01g057550.1	0	0	0	0	0	0	0	0	0	0	0	0	0	0	0	0	pol	PREDICTED: uncharacterized protein LOC107861076 [Capsicum annuum]	-	-	-	-	-
Solyc01g057560.1	0	0	0	0	0	0	0	0	0	0	0	0	0	0	0	0	-	Leucine-rich repeat (LRR) family protein [Arabidopsis thaliana]	-	-	-	-	-
Solyc01g057570.2	75	114	139	109.333	124	173	147	148	9.89	14.37	16.89	13.7167	13.82	18.58	16.03	16.1433	alkbh6	PREDICTED: alpha-ketoglutarate-dependent dioxygenase alkB homolog 6 [Solanum lycopersicum]	-	-	-	GO:0016706//oxidoreductase activity, acting on paired donors, with incorporation or reduction of molecular oxygen, 2-oxoglutarate as one donor, and incorporation of one atom each of oxygen into both donors	-
Solyc01g057580.1	0	0	0	0	0	0	0	0	0	0	0	0	0	0	0	0	ALE2	PREDICTED: serine/threonine-protein kinase BIK1-like [Nicotiana tabacum]	-	-	-	-	-
Solyc01g057590.1	0	0	0	0	1	0	0	0.333333	0	0	0	0	0.47	0	0	0.156667	-	PREDICTED: uncharacterized protein LOC104646719 [Solanum lycopersicum]	-	-	-	-	-
Solyc01g057600.2	0	0	0	0	0	0	0	0	0	0	0	0	0	0	0	0	-	PREDICTED: uncharacterized protein LOC104646718 [Solanum lycopersicum]	-	-	-	-	-
Solyc01g057610.1	0	0	0	0	0	0	0	0	0	0	0	0	0	0	0	0	-	-	-	-	-	-	-
Solyc01g057620.1	0	0	0	0	0	0	0	0	0	0	0	0	0	0	0	0	-	PREDICTED: uncharacterized protein LOC107028241 [Solanum pennellii]	-	-	-	-	-
Solyc01g057630.1	0	0	0	0	0	0	0	0	0	0	0	0	0	0	0	0	-	PREDICTED: uncharacterized protein LOC107062735 [Solanum tuberosum]	-	-	-	-	-
Solyc01g057640.1	0	0	0	0	0	0	0	0	0	0	0	0	0	0	0	0	-	-	-	-	-	-	-
Solyc01g057650.1	0	0	0	0	0	0	0	0	0	0	0	0	0	0	0	0	-	PREDICTED: uncharacterized protein LOC102585411 [Solanum tuberosum]	-	-	-	-	-
Solyc01g057660.1	0	0	0	0	0	0	0	0	0	0	0	0	0	0	0	0	-	PREDICTED: uncharacterized protein LOC102585411 [Solanum tuberosum]	-	-	-	-	-
Solyc01g057670.1	0	0	0	0	0	0	0	0	0	0	0	0	0	0	0	0	-	PREDICTED: uncharacterized protein LOC102585411 [Solanum tuberosum]	-	-	-	-	-
Solyc01g057680.2	0	0	0	0	0	0	0	0	0	0	0	0	0	0	0	0	At4g08850	PREDICTED: probable leucine-rich repeat receptor-like protein kinase At1g35710 [Solanum tuberosum]	-	-	-	-	-
Solyc01g057690.1	0	0	0	0	0	0	0	0	0	0	0	0	0	0	0	0	-	PREDICTED: replication factor A protein 1-like [Nicotiana sylvestris]	-	-	-	-	-
Solyc01g057700.1	0	0	0	0	0	0	0	0	0	0	0	0	0	0	0	0	CPK4	PREDICTED: calcium-dependent protein kinase 11 [Solanum lycopersicum]	-	-	-	GO:0005509//calcium ion binding	-
Solyc01g057710.1	0	0	0	0	0	0	0	0	0	0	0	0	0	0	0	0	-	PREDICTED: ATP-dependent DNA helicase PIF1-like [Solanum lycopersicum]	-	-	-	GO:0003678//DNA helicase activity	GO:0006281//DNA repair;GO:0000723//telomere maintenance
Solyc01g057720.1	0	0	0	0	0	0	0	0	0	0	0	0	0	0	0	0	-	PREDICTED: uncharacterized protein LOC104230189 [Nicotiana sylvestris]	-	-	-	-	-
Solyc01g057730.1	0	0	0	0	0	0	0	0	0	0	0	0	0	0	0	0	-	-	-	-	-	-	-
Solyc01g057740.1	0	0	0	0	0	0	0	0	0	0	0	0	0	0	0	0	-	RNase H family protein [Solanum demissum]	-	-	-	GO:0003676//nucleic acid binding	-
Solyc01g057750.1	0	0	0	0	0	0	0	0	0	0	0	0	0	0	0	0	-	DNAJ heat shock N-terminal domain-containing family protein [Populus trichocarpa]	-	-	-	-	-
Solyc01g057760.2	656	691	730	692.333	850	887	837	858	23.26	23.35	23.81	23.4733	25.3	25.7	24.32	25.1067	RH40	PREDICTED: DEAD-box ATP-dependent RNA helicase 46 [Solanum lycopersicum]	-	-	GO:0005773//vacuole	GO:0005524//ATP binding;GO:0003676//nucleic acid binding;GO:0004386//helicase activity	GO:0006635//fatty acid beta-oxidation;GO:0016558//protein import into peroxisome matrix
Solyc01g057770.2	103	274	183	186.667	51	279	316	215.333	6.01	15.24	9.82	10.3567	2.5	13.28	15.13	10.3033	BOR2	PREDICTED: boron transporter 1 isoform X2 [Solanum lycopersicum]	-	-	GO:0016021//integral component of membrane	GO:0005452//inorganic anion exchanger activity	-
Solyc01g057780.2	143	195	246	194.667	238	344	278	286.667	6.92	9	10.95	8.95667	9.67	13.59	11.03	11.43	VAR3	PREDICTED: zinc finger protein VAR3, chloroplastic [Solanum lycopersicum]	-	-	GO:0009570//chloroplast stroma	GO:0008270//zinc ion binding	GO:0009658//chloroplast organization
Solyc01g057790.1	0	0	0	0	0	0	0	0	0	0	0	0	0	0	0	0	-	PREDICTED: uncharacterized protein LOC107019999 [Solanum pennellii]	-	-	-	-	-
Solyc01g057800.1	0	0	0	0	0	0	0	0	0	0	0	0	0	0	0	0	-	-	-	-	-	-	-
Solyc01g057810.1	0	0	0	0	0	0	0	0	0	0	0	0	0	0	0	0	-	PREDICTED: ring-infected erythrocyte surface antigen-like [Solanum lycopersicum]	-	-	-	-	-
Solyc01g057820.1	0	0	0	0	0	0	0	0	0	0	0	0	0	0	0	0	-	PREDICTED: uncharacterized protein LOC107062512 [Solanum tuberosum]	-	-	-	GO:0016788//hydrolase activity, acting on ester bonds	-
Solyc01g057830.2	143	283	307	244.333	311	493	360	388	15.01	28.38	29.68	24.3567	27.54	42.18	31.17	33.63	RPS1	PREDICTED: 30S ribosomal protein S1, chloroplastic [Solanum lycopersicum]	Translation	ko03010//Ribosome	GO:0005840//ribosome	GO:0003735//structural constituent of ribosome;GO:0003723//RNA binding	GO:0006412//translation
Solyc01g057840.2	201	192	220	204.333	229	230	240	233	16.54	15.08	16.67	16.0967	15.87	15.44	16.25	15.8533	Nemf	PREDICTED: nuclear export mediator factor Nemf [Solanum lycopersicum]	-	-	-	GO:0008270//zinc ion binding;GO:0003676//nucleic acid binding	-
Solyc01g057850.2	122	116	143	127	129	277	166	190.667	9.41	8.54	10.15	9.36667	8.37	17.42	10.53	12.1067	Nemf	PREDICTED: nuclear export mediator factor Nemf [Solanum lycopersicum]	-	-	-	-	-
Solyc01g057860.1	0	0	0	0	0	0	0	0	0	0	0	0	0	0	0	0	-	-	-	-	-	-	-
Solyc01g057870.1	0	0	0	0	0	0	0	0	0	0	0	0	0	0	0	0	-	PREDICTED: uncharacterized protein LOC107025668 [Solanum pennellii]	-	-	-	-	-
Solyc01g057880.1	0	0	0	0	0	0	0	0	0	0	0	0	0	0	0	0	-	PREDICTED: uncharacterized protein LOC107032593 [Solanum pennellii]	-	-	-	GO:0008234//cysteine-type peptidase activity	-
Solyc01g057890.1	0	0	0	0	0	0	0	0	0	0	0	0	0	0	0	0	-	PREDICTED: uncharacterized protein LOC101263842 [Solanum lycopersicum]	-	-	-	-	-
Solyc01g057900.2	548	486	493	509	568	738	644	650	22.24	18.8	18.41	19.8167	19.36	24.47	21.43	21.7533	UPL6	PREDICTED: E3 ubiquitin-protein ligase UPL6 [Solanum lycopersicum]	-	-	-	GO:0016874//ligase activity;GO:0004842//ubiquitin-protein ligase activity	-
Solyc01g057910.2	57	36	31	41.3333	69	19	20	36	7.36	4.45	3.69	5.16667	7.53	2	2.14	3.89	MYB108	PREDICTED: transcription factor MYB108-like [Solanum lycopersicum]	-	-	-	GO:0003677//DNA binding;GO:0003682//chromatin binding	-
Solyc01g057920.1	0	0	0	0	0	0	0	0	0	0	0	0	0	0	0	0	-	PREDICTED: NADH dehydrogenase [ubiquinone] iron-sulfur protein 2-like [Nicotiana tabacum]	-	-	-	-	-
Solyc01g057930.1	0	0	0	0	0	0	0	0	0	0	0	0	0	0	0	0	-	PREDICTED: uncharacterized protein LOC107803178 [Nicotiana tabacum]	-	-	-	-	-
Solyc01g057940.1	0	0	0	0	0	0	0	0	0	0	0	0	0	0	0	0	-	PREDICTED: uncharacterized protein LOC107059696 [Solanum tuberosum]	-	-	-	-	-
Solyc01g057960.1	0	0	0	0	0	0	0	0	0	0	0	0	0	0	0	0	ATHB-15	PREDICTED: homeobox-leucine zipper protein HOX32-like [Solanum pennellii]	-	-	-	-	-
Solyc01g057970.1	0	0	0	0	0	0	0	0	0	0	0	0	0	0	0	0	-	-	-	-	-	-	-
Solyc01g057980.2	0	0	0	0	0	0	0	0	0	0	0	0	0	0	0	0	-	-	-	-	-	-	-
Solyc01g057990.1	0	0	0	0	0	0	0	0	0	0	0	0	0	0	0	0	-	-	-	-	-	-	-
Solyc01g058000.2	0	0	0	0	0	0	0	0	0	0	0	0	0	0	0	0	-	PREDICTED: fruit-specific protein-like [Nicotiana sylvestris]	-	-	-	-	-
Solyc01g058010.2	174	192	162	176	171	297	263	243.667	13.51	14.23	11.58	13.1067	11.18	18.81	16.8	15.5967	INVC	PREDICTED: LOW QUALITY PROTEIN: alkaline/neutral invertase A, mitochondrial [Solanum lycopersicum]	-	-	-	GO:0033926	-
Solyc01g058020.2	69	59	56	61.3333	63	61	95	73	14.31	11.73	10.71	12.25	11.1	10.27	16.41	12.5933	INVH	PREDICTED: LOW QUALITY PROTEIN: alkaline/neutral invertase A, mitochondrial [Solanum lycopersicum]	-	-	-	GO:0033926	-
Solyc01g058030.1	0	3	4	2.33333	0	8	1	3	0	1.02	1.3	0.773333	0	2.28	0.3	0.86	GA2OX2	PREDICTED: gibberellin 2-beta-dioxygenase 2-like [Solanum lycopersicum]	-	-	-	GO:0046872//metal ion binding;GO:0016706//oxidoreductase activity, acting on paired donors, with incorporation or reduction of molecular oxygen, 2-oxoglutarate as one donor, and incorporation of one atom each of oxygen into both donors	-
Solyc01g058040.1	0	1	0	0.333333	0	1	0	0.333333	0	1.4	0	0.466667	0	1.09	0	0.363333	GA2OX2	PREDICTED: gibberellin 2-beta-dioxygenase 2-like [Solanum lycopersicum]	-	-	-	-	-
Solyc01g058050.1	0	0	0	0	0	0	0	0	0	0	0	0	0	0	0	0	-	-	-	-	-	-	-
Solyc01g058060.1	0	0	0	0	0	0	0	0	0	0	0	0	0	0	0	0	-	PREDICTED: 40S ribosomal protein S15 [Solanum lycopersicum]	-	-	-	-	-
Solyc01g058070.1	0	0	0	0	0	0	0	0	0	0	0	0	0	0	0	0	-	PREDICTED: nucleosome assembly protein 1;4-like [Solanum tuberosum]	-	-	-	-	-
Solyc01g058080.1	0	0	0	0	0	0	0	0	0	0	0	0	0	0	0	0	-	PREDICTED: chromodomain-helicase-DNA-binding protein 1-like [Solanum pennellii]	-	-	-	-	-
Solyc01g058090.1	0	0	0	0	0	0	0	0	0	0	0	0	0	0	0	0	-	-	-	-	-	-	-
Solyc01g058100.2	0	1	0	0.333333	0	1	2	1	0	0.96	0	0.32	0	0.77	1.76	0.843333	-	-	-	-	-	-	-
Solyc01g058120.1	0	0	0	0	0	0	0	0	0	0	0	0	0	0	0	0	-	heptahelical transmembrane protein 4 [Nicotiana attenuata]	-	-	-	-	-
Solyc01g058130.1	0	0	0	0	0	0	0	0	0	0	0	0	0	0	0	0	-	PREDICTED: vegetative cell wall protein gp1-like [Nicotiana tabacum]	-	-	-	GO:0046872//metal ion binding	-
Solyc01g058140.2	773	530	731	678	926	725	756	802.333	57.37	37.54	49.94	48.2833	57.85	43.91	46.15	49.3033	SFR2	beta-glycosidase-like [Solanum lycopersicum]	-	-	-	GO:0004553//hydrolase activity, hydrolyzing O-glycosyl compounds	GO:0005975//carbohydrate metabolic process
Solyc01g058150.1	0	0	0	0	0	0	0	0	0	0	0	0	0	0	0	0	-	PREDICTED: uncharacterized protein LOC107004299 [Solanum pennellii]	-	-	-	GO:0008234//cysteine-type peptidase activity	-
Solyc01g058160.2	13	24	33	23.3333	32	45	33	36.6667	1.64	2.9	3.84	2.79333	3.42	4.63	3.45	3.83333	-	PREDICTED: DUF724 domain-containing protein 6-like isoform X1 [Solanum lycopersicum]	-	-	-	-	-
Solyc01g058170.2	11	34	31	25.3333	19	31	26	25.3333	1.72	5.1	4.48	3.76667	2.52	3.95	3.38	3.28333	-	PREDICTED: DUF724 domain-containing protein 3-like [Solanum lycopersicum]	-	-	-	-	-
Solyc01g058190.2	137	144	177	152.667	167	201	174	180.667	20.94	21.07	24.94	22.3167	21.61	25.01	22.05	22.89	rpsF	ribosomal protein S6-like protein [Solanum lycopersicum]	-	-	GO:0005840//ribosome	GO:0003735//structural constituent of ribosome;GO:0019843//rRNA binding	GO:0006412//translation;GO:0019243//methylglyoxal catabolic process to D-lactate
Solyc01g058200.2	8	6	11	8.33333	8	15	7	10	7.92	5.86	10.2	7.99333	7.16	11.74	6.27	8.39	-	-	-	-	-	-	-
Solyc01g058210.1	0	0	1	0.333333	0	1	0	0.333333	0	0	0.18	0.06	0	0.16	0	0.0533333	VLN3	PREDICTED: villin-2-like [Solanum pennellii]	-	-	-	-	GO:0051017//actin filament bundle assembly
Solyc01g058220.1	0	0	0	0	0	0	0	0	0	0	0	0	0	0	0	0	STR11	PREDICTED: rhodanese-like domain-containing protein 11, chloroplastic [Solanum lycopersicum]	-	-	-	-	-
Solyc01g058230.1	0	0	0	0	0	0	0	0	0	0	0	0	0	0	0	0	-	PREDICTED: uncharacterized protein LOC104242498 [Nicotiana sylvestris]	-	-	-	-	-
Solyc01g058240.1	0	0	0	0	0	0	0	0	0	0	0	0	0	0	0	0	-	-	-	-	-	-	-
Solyc01g058250.1	0	0	0	0	1	0	0	0.333333	0	0	0	0	0.15	0	0	0.05	LE	PREDICTED: gibberellin 3-beta-dioxygenase 1-like [Solanum lycopersicum]	Metabolism of terpenoids and polyketides	ko01110//Biosynthesis of secondary metabolites;ko00904//Diterpenoid biosynthesis	-	GO:0046872//metal ion binding;GO:0016706//oxidoreductase activity, acting on paired donors, with incorporation or reduction of molecular oxygen, 2-oxoglutarate as one donor, and incorporation of one atom each of oxygen into both donors	-
Solyc01g058260.2	588	554	616	586	767	683	771	740.333	48.14	43.3	46.43	45.9567	52.89	45.62	51.96	50.1567	PAPS3	PREDICTED: nuclear poly(A) polymerase 3 [Solanum lycopersicum]	-	-	GO:0005634//nucleus	GO:0003723//RNA binding;GO:0004652//polynucleotide adenylyltransferase activity	GO:0043631//RNA polyadenylation
Solyc01g058270.2	6	12	17	11.6667	12	32	39	27.6667	0.44	0.84	1.15	0.81	0.75	1.93	2.37	1.68333	CASD1	PREDICTED: protein REDUCED WALL ACETYLATION 2 [Solanum lycopersicum]	-	-	GO:0005794//Golgi apparatus;GO:0005783//endoplasmic reticulum	-	GO:0009737//response to abscisic acid;GO:0050832//defense response to fungus;GO:0009834//secondary cell wall biogenesis
Solyc01g058280.2	225	210	275	236.667	230	305	262	265.667	60.84	54.57	68.66	61.3567	53.12	66.85	59.4	59.79	EMC6	PREDICTED: ER membrane protein complex subunit 6 [Solanum pennellii]	-	-	GO:0072546//ER membrane protein complex	-	GO:0048193//Golgi vesicle transport;GO:0030244//cellulose biosynthetic process
Solyc01g058290.1	0	0	0	0	0	0	0	0	0	0	0	0	0	0	0	0	-	-	-	-	-	-	-
Solyc01g058300.1	0	0	0	0	0	0	0	0	0	0	0	0	0	0	0	0	-	-	-	-	-	-	-
Solyc01g058310.1	0	0	0	0	0	0	0	0	0	0	0	0	0	0	0	0	-	PREDICTED: topoisomerase I damage affected protein 11-like [Solanum lycopersicum]	-	-	-	-	-
Solyc01g058320.2	33	89	39	53.6667	29	39	80	49.3333	3.74	9.65	4.08	5.82333	2.78	3.61	7.49	4.62667	-	PREDICTED: uncharacterized protein LOC101267838 [Solanum lycopersicum]	-	-	-	-	-
Solyc01g058330.1	0	0	1	0.333333	0	0	0	0	0	0	18.23	6.07667	0	0	0	0	-	PREDICTED: rhamnogalacturonate lyase-like [Solanum pennellii]	-	-	-	-	-
Solyc01g058340.1	0	0	0	0	0	0	0	0	0	0	0	0	0	0	0	0	-	PREDICTED: uncharacterized protein LOC104647591 isoform X2 [Solanum lycopersicum]	-	-	-	-	-
Solyc01g058350.1	0	0	0	0	0	0	0	0	0	0	0	0	0	0	0	0	-	-	-	-	-	-	-
Solyc01g058360.1	0	0	0	0	0	0	0	0	0	0	0	0	0	0	0	0	ZIFL1	PREDICTED: protein ZINC INDUCED FACILITATOR-LIKE 1-like isoform X2 [Solanum tuberosum]	-	-	GO:0016021//integral component of membrane	GO:0022857//transmembrane transporter activity	-
Solyc01g058370.1	0	0	0	0	0	0	0	0	0	0	0	0	0	0	0	0	-	PREDICTED: ATP-dependent DNA helicase PIF1-like [Solanum lycopersicum]	-	-	-	GO:0003678//DNA helicase activity	GO:0006281//DNA repair;GO:0000723//telomere maintenance
Solyc01g058380.1	0	0	0	0	0	0	0	0	0	0	0	0	0	0	0	0	Os07g0201100	Coatomer subunit gamma [Zea mays]	-	-	GO:0030117//membrane coat	-	GO:0006886//intracellular protein transport;GO:0016192//vesicle-mediated transport
Solyc01g058390.2	639	493	632	588	728	535	717	660	51.31	37.79	46.72	45.2733	49.23	35.05	47.38	43.8867	GAL1	PREDICTED: galactokinase [Solanum lycopersicum]	-	-	GO:0005829//cytosol	GO:0005524//ATP binding;GO:0004335//galactokinase activity	GO:0006012//galactose metabolic process
Solyc01g058400.1	0	0	0	0	0	0	0	0	0	0	0	0	0	0	0	0	-	PREDICTED: transcription factor bHLH113-like [Solanum tuberosum]	-	-	-	-	-
Solyc01g058410.1	1	0	1	0.666667	1	0	0	0.333333	0.36	0	0.33	0.23	0.31	0	0	0.103333	-	PREDICTED: LOW QUALITY PROTEIN: cytochrome c oxidase subunit 2 [Nicotiana sylvestris]	-	-	-	-	-
Solyc01g058420.1	0	0	0	0	0	0	0	0	0	0	0	0	0	0	0	0	YRPS3	ribosomal protein S3, partial (mitochondrion) [Simmondsia chinensis]	-	-	-	-	-
Solyc01g058430.1	1	0	1	0.666667	1	0	0	0.333333	0.12	0	0.11	0.0766667	0.1	0	0	0.0333333	-	PREDICTED: uncharacterized protein LOC101244949 [Solanum lycopersicum]	-	-	-	GO:0008270//zinc ion binding;GO:0003676//nucleic acid binding	-
Solyc01g058440.1	0	0	0	0	0	0	0	0	0	0	0	0	0	0	0	0	-	guanine nucleotide-binding protein subunit gamma 1 [Nicotiana attenuata]	-	-	-	-	-
Solyc01g058450.2	278	273	310	287	331	392	392	371.667	15.86	14.86	16.28	15.6667	15.88	18.26	18.37	17.5033	FCA	PREDICTED: flowering time control protein FCA [Solanum lycopersicum]	-	-	-	GO:0000166//nucleotide binding;GO:0003723//RNA binding	-
Solyc01g058460.1	0	0	0	0	0	0	0	0	0	0	0	0	0	0	0	0	-	-	-	-	-	-	-
Solyc01g058470.1	0	0	0	0	0	0	0	0	0	0	0	0	0	0	0	0	-	-	-	-	-	-	-
Solyc01g058480.1	0	0	0	0	0	0	0	0	0	0	0	0	0	0	0	0	FER	PREDICTED: receptor-like protein kinase ANXUR1 [Solanum tuberosum]	-	-	-	-	-
Solyc01g058490.1	0	0	0	0	0	0	0	0	0	0	0	0	0	0	0	0	-	hypothetical protein DCAR_032095 [Daucus carota subsp. sativus] [Daucus carota]	-	-	-	-	-
Solyc01g058500.2	789	197	188	391.333	312	377	187	292	2387.38	626.3	581.75	1198.48	973.94	859.35	644.7	825.997	-	proline rich protein [Santalum album]	-	-	-	-	-
Solyc01g058510.1	0	0	0	0	0	0	0	0	0	0	0	0	0	0	0	0	-	-	-	-	-	-	-
Solyc01g058520.2	4	9	4	5.66667	10	7	8	8.33333	0.59	1.28	0.55	0.806667	1.26	0.85	0.98	1.03	PER40	PREDICTED: peroxidase 40 isoform X1 [Solanum lycopersicum]	-	-	GO:0005576//extracellular region	GO:0020037//heme binding;GO:0046872//metal ion binding;GO:0004601//peroxidase activity	GO:0006979//response to oxidative stress
Solyc01g058530.2	1	2	2	1.66667	4	3	2	3	0.43	0.82	0.79	0.68	1.47	1.03	0.73	1.07667	rpsR	PREDICTED: 30S ribosomal protein S18-like [Malus domestica]	-	-	GO:0005840//ribosome	GO:0003735//structural constituent of ribosome	GO:0006412//translation
Solyc01g058540.2	0	1	1	0.666667	1	4	2	2.33333	0	0.15	0.15	0.1	0.13	0.51	0.26	0.3	WRKY23	PREDICTED: probable WRKY transcription factor 48 [Solanum lycopersicum]	-	-	-	GO:0003700//sequence-specific DNA binding transcription factor activity;GO:0043565//sequence-specific DNA binding	-
Solyc01g058550.1	0	0	0	0	0	0	0	0	0	0	0	0	0	0	0	0	-	PREDICTED: DDT domain-containing protein PTM [Solanum lycopersicum]	-	-	-	-	-
Solyc01g058560.1	0	0	0	0	0	0	0	0	0	0	0	0	0	0	0	0	-	PREDICTED: uncharacterized protein LOC109118889 [Solanum lycopersicum]	-	-	-	-	-
Solyc01g058570.1	0	0	0	0	0	0	0	0	0	0	0	0	0	0	0	0	-	Ulp1 protease family, C-terminal catalytic domain containing protein [Solanum demissum]	-	-	-	-	-
Solyc01g058580.1	0	0	0	0	0	0	0	0	0	0	0	0	0	0	0	0	TY3B-I	PREDICTED: uncharacterized protein LOC104646013 [Solanum lycopersicum]	-	-	-	-	-
Solyc01g058590.1	0	0	0	0	0	0	0	0	0	0	0	0	0	0	0	0	At4g06599	PREDICTED: ubiquitin-like domain-containing CTD phosphatase [Solanum lycopersicum]	-	-	-	GO:0005515//protein binding	-
Solyc01g058600.1	0	0	0	0	0	0	0	0	0	0	0	0	0	0	0	0	-	-	-	-	-	-	-
Solyc01g058610.1	0	0	0	0	0	0	0	0	0	0	0	0	0	0	0	0	-	PREDICTED: uncharacterized protein LOC107004414 [Solanum pennellii]	-	-	-	-	-
Solyc01g058620.1	0	0	0	0	0	0	0	0	0	0	0	0	0	0	0	0	-	PREDICTED: uncharacterized protein LOC107022256 [Solanum pennellii]	-	-	-	-	-
Solyc01g058630.1	0	0	0	0	0	0	0	0	0	0	0	0	0	0	0	0	-	PREDICTED: uncharacterized protein LOC107001445 [Solanum pennellii]	-	-	-	-	-
Solyc01g058640.1	0	0	0	0	0	0	0	0	0	0	0	0	0	0	0	0	-	PREDICTED: uncharacterized protein LOC109118889 [Solanum lycopersicum]	-	-	-	-	-
Solyc01g058650.2	0	0	0	0	0	0	0	0	0	0	0	0	0	0	0	0	At5g49510	PREDICTED: probable prefoldin subunit 3, partial [Solanum pennellii]	-	-	-	-	-
Solyc01g058660.1	0	0	0	0	0	0	0	0	0	0	0	0	0	0	0	0	-	-	-	-	-	-	-
Solyc01g058670.2	424	1085	1168	892.333	603	1263	1566	1144	57.03	139.57	144.76	113.787	68.58	138.35	174.26	127.063	BHLH147	PREDICTED: transcription factor bHLH148-like [Solanum lycopersicum]	-	-	-	GO:0046983//protein dimerization activity	-
Solyc01g058680.1	0	0	0	0	0	0	0	0	0	0	0	0	0	0	0	0	-	PREDICTED: sister chromatid cohesion 1 protein 3-like [Solanum pennellii]	-	-	-	-	-
Solyc01g058690.1	0	0	0	0	0	0	0	0	0	0	0	0	0	0	0	0	At3g27700	PREDICTED: zinc finger CCCH domain-containing protein 41 isoform X1 [Solanum pennellii]	-	-	-	GO:0000166//nucleotide binding	-
Solyc01g058700.1	0	0	0	0	0	0	0	0	0	0	0	0	0	0	0	0	-	PREDICTED: sister chromatid cohesion 1 protein 3-like [Solanum pennellii]	-	-	-	-	-
Solyc01g058710.1	0	0	0	0	0	0	0	0	0	0	0	0	0	0	0	0	-	ring-h2 finger protein atl16 [Nicotiana attenuata]	-	-	-	-	-
Solyc01g058720.2	260	183	266	236.333	242	281	284	269	76.86	52.02	72.63	67.17	61.21	67.27	70.56	66.3467	CML5	PREDICTED: calmodulin [Solanum lycopersicum]	-	-	GO:0005829//cytosol	GO:0005509//calcium ion binding	-
Solyc01g058730.2	623	975	969	855.667	823	1477	1364	1221.33	33.65	50.22	48.16	44.01	37.36	65.14	60.47	54.3233	-	phosphatase 2C (PP2C)-like protein, partial [Corchorus capsularis]	-	-	-	-	-
Solyc01g058740.2	0	0	0	0	0	0	0	0	0	0	0	0	0	0	0	0	-	PREDICTED: ninja-family protein AFP3-like [Solanum pennellii]	-	-	-	-	-
Solyc01g059740.1	0	0	0	0	0	0	0	0	0	0	0	0	0	0	0	0	-	PREDICTED: ninja-family protein AFP3-like [Solanum lycopersicum]	-	-	-	-	-
Solyc01g059750.1	0	0	0	0	0	0	0	0	0	0	0	0	0	0	0	0	-	PREDICTED: ras GTPase-activating protein-binding protein 2-like [Solanum tuberosum]	-	-	-	-	-
Solyc01g059760.1	0	0	0	0	0	0	0	0	0	0	0	0	0	0	0	0	ESD4	PREDICTED: uncharacterized protein LOC107020122 [Solanum pennellii]	-	-	-	GO:0008234//cysteine-type peptidase activity	-
Solyc01g059780.1	0	0	0	0	0	0	0	0	0	0	0	0	0	0	0	0	-	PREDICTED: ninja-family protein 1-like [Solanum lycopersicum]	-	-	-	-	-
Solyc01g059790.1	0	0	0	0	0	0	0	0	0	0	0	0	0	0	0	0	-	-	-	-	-	-	-
Solyc01g059800.1	0	0	0	0	0	0	0	0	0	0	0	0	0	0	0	0	-	-	-	-	-	-	-
Solyc01g059810.1	0	0	0	0	0	0	0	0	0	0	0	0	0	0	0	0	-	-	-	-	-	-	-
Solyc01g059820.1	0	0	0	0	0	0	0	0	0	0	0	0	0	0	0	0	-	PREDICTED: leucine-rich repeat extensin-like protein 3 [Solanum tuberosum]	-	-	-	-	-
Solyc01g059830.2	256	323	349	309.333	353	360	415	376	34.68	41.85	43.56	40.03	40.44	39.71	46.51	42.22	crt	PREDICTED: probable enoyl-CoA hydratase 1, peroxisomal [Solanum lycopersicum]	-	-	GO:0005777//peroxisome	GO:0003824//catalytic activity	GO:0006635//fatty acid beta-oxidation
Solyc01g059840.1	0	0	0	0	0	0	0	0	0	0	0	0	0	0	0	0	At4g16230	PREDICTED: GDSL esterase/lipase At4g16230-like [Solanum pennellii]	-	-	-	GO:0016788//hydrolase activity, acting on ester bonds	-
Solyc01g059850.2	0	0	0	0	0	0	0	0	0	0	0	0	0	0	0	0	At4g16230	PREDICTED: vacuolar-processing enzyme beta-isozyme [Capsicum annuum]	-	-	-	-	-
Solyc01g059860.2	411	274	452	379	646	459	501	535.333	21.02	13.36	21.27	18.55	27.77	19.17	21.03	22.6567	EDR1	PREDICTED: probable serine/threonine-protein kinase DDB_G0272254 [Solanum lycopersicum]	-	-	-	GO:0005524//ATP binding;GO:0000155//phosphorelay sensor kinase activity	-
Solyc01g059870.2	679	525	1072	758.667	852	1132	931	971.667	26.21	19.32	38.07	27.8667	27.61	35.7	29.45	30.92	PHYB1	phytochrome B1 [Solanum lycopersicum]	-	-	GO:0016020//membrane	GO:0000155//phosphorelay sensor kinase activity;GO:0009881//photoreceptor activity	GO:0006351//transcription, DNA-templated;GO:0006355//regulation of transcription, DNA-templated;GO:0018298//protein-chromophore linkage;GO:0009584//detection of visible light;GO:0017006;GO:0009585//red, far-red light phototransduction
Solyc01g059880.2	1335	1402	1925	1554	1558	2358	1954	1956.67	91.07	91.25	120.87	101.063	89.42	131.29	109.56	110.09	ACLB-1	PREDICTED: ATP-citrate synthase beta chain protein 2-like [Solanum lycopersicum]	Carbohydrate metabolism	ko01100//Metabolic pathways;ko01110//Biosynthesis of secondary metabolites;ko00020//Citrate cycle (TCA cycle)	-	GO:0003878//ATP citrate synthase activity;GO:0004775//succinate-CoA ligase (ADP-forming) activity	GO:0044262//cellular carbohydrate metabolic process
Solyc01g059890.1	0	0	0	0	0	0	0	0	0	0	0	0	0	0	0	0	-	unknown [Solanum lycopersicum]	-	-	-	-	-
Solyc01g059900.2	0	0	0	0	0	0	0	0	0	0	0	0	0	0	0	0	DIR11	PREDICTED: dirigent protein 11-like [Solanum lycopersicum]	-	-	-	-	-
Solyc01g059910.2	37	34	21	30.6667	64	23	23	36.6667	2.07	1.81	1.08	1.65333	3.01	1.05	1.06	1.70667	ANX1	PREDICTED: receptor-like protein kinase ANXUR1 [Solanum lycopersicum]	-	-	-	GO:0005524//ATP binding;GO:0004674//protein serine/threonine kinase activity	-
Solyc01g059920.2	11	30	24	21.6667	16	43	26	28.3333	0.77	2.01	1.55	1.44333	0.94	2.46	1.5	1.63333	-	PREDICTED: uncharacterized protein LOC101245489 isoform X1 [Solanum lycopersicum]	-	-	-	-	GO:0006261//DNA-dependent DNA replication;GO:0009560//embryo sac egg cell differentiation
Solyc01g059930.2	1066	1141	1227	1144.67	1335	1097	1287	1239.67	217.29	222.95	230.69	223.643	231.27	181.66	218.51	210.48	At3g01520	PREDICTED: universal stress protein PHOS32 [Solanum lycopersicum]	-	-	GO:0005886//plasma membrane	-	GO:0006950//response to stress;GO:0006623//protein targeting to vacuole;GO:0002238//response to molecule of fungal origin
Solyc01g059940.2	36	28	13	25.6667	99	8	9	38.6667	6.05	4.51	2.01	4.19	14.11	1.09	1.26	5.48667	PECS-1.1	PREDICTED: pectinesterase 2-like [Solanum lycopersicum]	-	-	-	GO:0030599//pectinesterase activity;GO:0004857//enzyme inhibitor activity	-
Solyc01g059950.1	0	0	0	0	0	0	0	0	0	0	0	0	0	0	0	0	GAI1	PREDICTED: DELLA protein RGL2-like [Solanum pennellii]	-	-	-	-	GO:0006351//transcription, DNA-templated;GO:0006355//regulation of transcription, DNA-templated
Solyc01g059960.1	0	0	0	0	0	0	0	0	0	0	0	0	0	0	0	0	RGL2	PREDICTED: DELLA protein RGL2-like [Solanum lycopersicum]	-	-	-	-	GO:0006351//transcription, DNA-templated;GO:0006355//regulation of transcription, DNA-templated
Solyc01g059970.1	0	0	0	0	0	0	0	0	0	0	0	0	0	0	0	0	-	transposase [Solanum demissum]	-	-	-	GO:0008270//zinc ion binding	-
Solyc01g059980.2	505	823	187	505	6	1	8	5	2.81	4.58	1.01	2.8	0.02	0	0.04	0.02	RGL2	glucan endo-1,3-beta-glucosidase B precursor [Solanum lycopersicum]	-	-	GO:0005773//vacuole;GO:0005773//vacuole	GO:0042973//glucan endo-1,3-beta-D-glucosidase activity;GO:0042973//glucan endo-1,3-beta-D-glucosidase activity	GO:0005975//carbohydrate metabolic process;GO:0006952//defense response;GO:0005975//carbohydrate metabolic process;GO:0006952//defense response
Solyc01g059990.2	255	408	105	256	2	0	5	2.33333	2.51	4.02	1	2.51	0.02	0	0.04	0.02	At1g48120	PREDICTED: serine/threonine-protein phosphatase 7 long form homolog [Solanum pennellii]	-	-	-	-	-
Solyc01g060000.1	0	0	0	0	0	0	0	0	0	0	0	0	0	0	0	0	-	histone-lysine n-methyltransferase atx3 [Nicotiana attenuata]	-	-	-	GO:0008270//zinc ion binding;GO:0003676//nucleic acid binding	-
Solyc01g060010.1	0	0	0	0	0	0	0	0	0	0	0	0	0	0	0	0	GLUB2	PREDICTED: glucan endo-1,3-beta-glucosidase, basic isoform 1-like [Solanum pennellii]	-	-	-	GO:0004553//hydrolase activity, hydrolyzing O-glycosyl compounds	GO:0005975//carbohydrate metabolic process
Solyc01g060020.2	256	419	92	255.667	2	0	4	2	27.92	46.09	9.75	27.92	0.19	0	0.38	0.19	GLUB2	glucan endo-1,3-beta-glucosidase B precursor [Solanum lycopersicum]	-	-	GO:0005773//vacuole;GO:0005773//vacuole	GO:0042973//glucan endo-1,3-beta-D-glucosidase activity;GO:0042973//glucan endo-1,3-beta-D-glucosidase activity	GO:0005975//carbohydrate metabolic process;GO:0006952//defense response;GO:0005975//carbohydrate metabolic process;GO:0006952//defense response
Solyc01g060030.2	470	389	533	464	547	473	487	502.333	73.45	58.18	76.77	69.4667	72.39	60.15	63.1	65.2133	Zcchc10	PREDICTED: zinc finger CCHC domain-containing protein 10 [Solanum lycopersicum]	-	-	-	GO:0008270//zinc ion binding;GO:0003676//nucleic acid binding	-
Solyc01g060040.2	241	263	340	281.333	335	461	420	405.333	9.64	10.03	12.51	10.7267	11.25	15.07	13.77	13.3633	BRWD1	PREDICTED: bromodomain and WD repeat-containing protein 3 [Solanum lycopersicum]	-	-	-	GO:0005515//protein binding	-
Solyc01g060050.1	24	28	44	32	26	90	60	58.6667	2.06	2.3	3.48	2.61333	1.88	6.31	4.25	4.14667	PHIP	PREDICTED: bromodomain and WD repeat-containing protein 3 [Solanum lycopersicum]	-	-	-	GO:0005515//protein binding	-
Solyc01g060070.2	33	41	70	48	47	72	69	62.6667	7.47	8.9	14.62	10.33	9.06	13.23	13.04	11.7767	OEP162	PREDICTED: outer envelope pore protein 16-2, chloroplastic [Solanum lycopersicum]	-	-	GO:0031359//integral component of chloroplast outer membrane	GO:0015171//amino acid transmembrane transporter activity	-
Solyc01g060080.2	311	323	352	328.667	378	416	416	403.333	18.13	17.96	18.89	18.3267	18.53	19.8	19.92	19.4167	smek1	PREDICTED: serine/threonine-protein phosphatase 4 regulatory subunit 3-like [Solanum lycopersicum]	-	-	-	GO:0005488//binding	-
Solyc01g060090.1	9	9	14	10.6667	14	23	10	15.6667	5.97	5.82	8.63	6.80667	8.17	12.2	5.79	8.72	smkA	PREDICTED: serine/threonine-protein phosphatase 4 regulatory subunit 3-like isoform X4 [Capsicum annuum]	-	-	-	-	-
Solyc01g060100.2	0	0	0	0	0	0	0	0	0	0	0	0	0	0	0	0	-	-	-	-	-	-	-
Solyc01g060110.1	0	0	0	0	0	0	0	0	0	0	0	0	0	0	0	0	-	PREDICTED: uncharacterized protein LOC101248328 [Solanum lycopersicum]	-	-	-	GO:0008270//zinc ion binding	-
Solyc01g060120.1	0	0	0	0	0	0	0	0	0	0	0	0	0	0	0	0	-	Ulp1 protease family, C-terminal catalytic domain containing protein [Solanum demissum]	-	-	-	-	-
Solyc01g060130.2	268	836	379	494.333	376	641	652	556.333	51.18	152.99	66.75	90.3067	60.97	99.5	103.59	88.02	SAR2	GTP-binding protein SAR2 [Solanum lycopersicum]	Folding, sorting and degradation	ko04141//Protein processing in endoplasmic reticulum	GO:0005794//Golgi apparatus;GO:0005783//endoplasmic reticulum	GO:0005525//GTP binding	GO:0006886//intracellular protein transport;GO:0016192//vesicle-mediated transport
Solyc01g060140.2	735	631	792	719.333	1044	810	828	894	48.84	40	48.44	45.76	58.36	43.93	45.22	49.17	CMTA5	calmodulin-binding transcription factor SR3 [Solanum lycopersicum]	-	-	-	GO:0005515//protein binding	-
Solyc01g060150.2	45	59	62	55.3333	109	70	49	76	0.53	0.67	0.68	0.626667	1.08	0.68	0.48	0.746667	CMTA5	calmodulin-binding transcription factor SR3 [Solanum lycopersicum]	-	-	-	-	-
Solyc01g060160.1	4	1	2	2.33333	2	3	2	2.33333	0.72	0.17	0.33	0.406667	0.31	0.44	0.3	0.35	-	protein detoxification 44, chloroplastic [Nicotiana attenuata]	-	-	-	-	-
Solyc01g060170.2	63	40	53	52	83	113	77	91	15.33	9.34	11.9	12.19	17.21	22.3	15.66	18.39	CMTA5	PREDICTED: calmodulin-binding transcription activator 5-like [Solanum tuberosum]	-	-	GO:0005634//nucleus	GO:0003677//DNA binding	-
Solyc01g060180.2	148	208	187	181	298	211	227	245.333	10.82	14.51	12.58	12.6367	18.33	12.58	13.64	14.85	AAE7	PREDICTED: acetate/butyrate--CoA ligase AAE7, peroxisomal [Solanum lycopersicum]	-	-	-	GO:0003824//catalytic activity	-
Solyc01g060190.1	6	4	15	8.33333	6	9	4	6.33333	1.15	0.74	2.66	1.51667	0.98	1.41	0.64	1.01	-	PREDICTED: uncharacterized protein LOC107006243 [Solanum pennellii]	-	-	-	GO:0008270//zinc ion binding	-
Solyc01g060200.1	4	1	6	3.66667	2	2	3	2.33333	1.06	0.26	1.47	0.93	0.45	0.43	0.67	0.516667	Exd1	PREDICTED: ribonuclease D-like isoform X2 [Solanum tuberosum]	-	-	-	GO:0003676//nucleic acid binding;GO:0008408//3'-5' exonuclease activity	-
Solyc01g060210.2	6	5	9	6.66667	6	8	8	7.33333	2.14	1.72	2.97	2.27667	1.84	2.31	2.42	2.19	IDN2	PREDICTED: factor of DNA methylation 4 [Solanum tuberosum]	-	-	-	-	GO:0031047//gene silencing by RNA
Solyc01g060220.1	0	0	0	0	0	0	0	0	0	0	0	0	0	0	0	0	-	-	-	-	-	-	-
Solyc01g060230.1	0	0	0	0	0	0	0	0	0	0	0	0	0	0	0	0	-	PREDICTED: myb-like protein I [Solanum tuberosum]	-	-	-	GO:0008270//zinc ion binding;GO:0003676//nucleic acid binding	-
Solyc01g060240.2	114	141	146	133.667	182	193	151	175.333	67.27	80.85	79.94	76.02	93.97	91.3	77.15	87.4733	-	PREDICTED: uncharacterized protein LOC101259189 isoform X1 [Solanum lycopersicum]	-	-	-	-	-
Solyc01g060250.2	1	1	0	0.666667	0	1	0	0.333333	1.21	1.2	0	0.803333	0	0.95	0	0.316667	-	PREDICTED: putative pentatricopeptide repeat-containing protein At3g16890, mitochondrial [Solanum lycopersicum]	-	-	-	-	-
Solyc01g060260.2	0	2	0	0.666667	3	1	3	2.33333	0	0.41	0	0.136667	0.55	0.17	0.54	0.42	-	PREDICTED: uncharacterized protein LOC101258403 isoform X2 [Solanum lycopersicum]	-	-	-	-	-
Solyc01g060270.1	0	0	0	0	0	0	0	0	0	0	0	0	0	0	0	0	TBL4	PREDICTED: protein trichome birefringence-like 4 [Solanum lycopersicum]	-	-	-	-	-
Solyc01g060280.2	224	228	230	227.333	253	295	308	285.333	17.98	17.46	16.99	17.4767	17.1	19.31	20.34	18.9167	AMSH3	PREDICTED: AMSH-like ubiquitin thioesterase 3 [Solanum lycopersicum]	Transport and catabolism	ko04144//Endocytosis	GO:0016021//integral component of membrane	-	GO:0046907//intracellular transport;GO:0007033//vacuole organization;GO:0071108//protein K48-linked deubiquitination;GO:0070536//protein K63-linked deubiquitination;GO:0044090//positive regulation of vacuole organization;GO:0090316//positive regulation of intracellular protein transport
Solyc01g060290.1	0	0	0	0	0	0	0	0	0	0	0	0	0	0	0	0	-	Magnesium transporter 2 isoform 2 [Dorcoceras hygrometricum]	-	-	-	-	-
Solyc01g060300.1	0	0	0	0	0	0	0	0	0	0	0	0	0	0	0	0	AGL62	PREDICTED: agamous-like MADS-box protein AGL62 [Solanum lycopersicum]	-	-	GO:0005634//nucleus	GO:0003677//DNA binding	GO:0006351//transcription, DNA-templated;GO:0006355//regulation of transcription, DNA-templated
Solyc01g060310.1	0	0	0	0	0	0	0	0	0	0	0	0	0	0	0	0	AGL62	PREDICTED: agamous-like MADS-box protein AGL62 [Solanum lycopersicum]	-	-	GO:0005634//nucleus	GO:0003677//DNA binding	GO:0006351//transcription, DNA-templated;GO:0006355//regulation of transcription, DNA-templated
Solyc01g060320.1	0	0	0	0	0	0	0	0	0	0	0	0	0	0	0	0	-	Magnesium transporter 2 isoform 2 [Dorcoceras hygrometricum]	-	-	-	-	-
Solyc01g060330.1	0	0	0	0	0	0	0	0	0	0	0	0	0	0	0	0	-	Ulp1 protease family, C-terminal catalytic domain containing protein [Solanum demissum]	-	-	-	-	-
Solyc01g060340.1	0	0	0	0	0	0	0	0	0	0	0	0	0	0	0	0	KOR	PREDICTED: endoglucanase 12-like [Nicotiana tomentosiformis]	-	-	-	-	-
Solyc01g060350.1	0	0	0	0	0	0	0	0	0	0	0	0	0	0	0	0	-	-	-	-	-	-	-
Solyc01g060360.1	0	0	0	0	0	0	0	0	0	0	0	0	0	0	0	0	-	PREDICTED: uncharacterized protein LOC107062499 [Solanum tuberosum]	-	-	-	-	-
Solyc01g060370.1	0	0	0	0	0	0	0	0	0	0	0	0	0	0	0	0	Os04g0386900	PREDICTED: B3 domain-containing protein Os04g0386900-like [Solanum lycopersicum]	-	-	GO:0005634//nucleus	GO:0003677//DNA binding	GO:0006351//transcription, DNA-templated;GO:0006355//regulation of transcription, DNA-templated
Solyc01g060380.1	0	0	0	0	0	0	0	0	0	0	0	0	0	0	0	0	UBC23	PREDICTED: probable ubiquitin-conjugating enzyme E2 23 [Solanum pennellii]	-	-	-	-	-
Solyc01g060390.1	0	8	5	4.33333	6	16	8	10	0	9.97	5.91	5.29333	6.93	15.69	9.36	10.66	-	PREDICTED: probable ubiquitin-conjugating enzyme E2 23 [Solanum pennellii]	-	-	-	-	-
Solyc01g060400.1	0	0	0	0	0	0	0	0	0	0	0	0	0	0	0	0	MED37F	PREDICTED: luminal-binding protein 5-like [Nicotiana attenuata]	-	-	-	-	-
Solyc01g060410.2	1	6	12	6.33333	4	26	19	16.3333	0.05	0.29	0.55	0.296667	0.17	1.06	0.78	0.67	-	PREDICTED: serine-rich adhesin for platelets-like [Solanum pennellii]	-	-	-	-	-
Solyc01g060420.2	0	0	0	0	0	0	0	0	0	0	0	0	0	0	0	0	ZFP6	PREDICTED: zinc finger protein 6-like [Solanum lycopersicum]	-	-	-	GO:0046872//metal ion binding;GO:0003676//nucleic acid binding	-
Solyc01g060430.1	0	0	0	0	0	0	0	0	0	0	0	0	0	0	0	0	-	PREDICTED: B-cell receptor-associated protein 31-like [Malus domestica]	-	-	-	-	-
Solyc01g060440.1	0	0	0	0	0	0	0	0	0	0	0	0	0	0	0	0	-	PREDICTED: rhamnogalacturonate lyase-like [Solanum pennellii]	-	-	-	-	-
Solyc01g060450.2	1	3	3	2.33333	0	3	4	2.33333	0.2	0.57	0.54	0.436667	0	0.48	0.66	0.38	-	PREDICTED: uncharacterized protein LOC101257800 [Solanum lycopersicum]	-	-	-	-	-
Solyc01g060460.1	0	0	0	0	0	0	0	0	0	0	0	0	0	0	0	0	CLSY3	PREDICTED: SNF2 domain-containing protein CLASSY 4-like [Solanum lycopersicum]	-	-	-	GO:0005524//ATP binding;GO:0003677//DNA binding	-
Solyc01g060470.2	1229	1105	1339	1224.33	1359	1462	1478	1433	88.79	76.18	89.05	84.6733	82.63	86.2	87.8	85.5433	IMPA2	PREDICTED: importin subunit alpha-2 [Solanum lycopersicum]	-	-	GO:0005634//nucleus;GO:0005737//cytoplasm	GO:0008565//protein transporter activity	GO:0006606//protein import into nucleus
Solyc01g060480.1	0	0	0	0	0	0	0	0	0	0	0	0	0	0	0	0	-	PREDICTED: uncharacterized protein LOC109119999 [Solanum lycopersicum]	-	-	-	-	-
Solyc01g060490.2	0	0	0	0	0	0	2	0.666667	0	0	0	0	0	0	0.49	0.163333	GATA16	PREDICTED: GATA transcription factor 16 [Solanum lycopersicum]	-	-	-	GO:0003700//sequence-specific DNA binding transcription factor activity;GO:0008270//zinc ion binding;GO:0043565//sequence-specific DNA binding	-
Solyc01g065490.2	94	101	115	103.333	144	109	124	125.667	13.63	14.02	15.37	14.34	17.67	12.87	14.9	15.1467	OsI_15387	PREDICTED: probable aldo-keto reductase 2 [Solanum pennellii]	-	-	-	-	-
Solyc01g065500.2	17	89	68	58	16	126	85	75.6667	0.72	3.6	2.66	2.32667	0.57	4.37	2.96	2.63333	QKY	PREDICTED: protein QUIRKY [Solanum lycopersicum]	-	-	GO:0005886//plasma membrane;GO:0009506//plasmodesma;GO:0005783//endoplasmic reticulum	-	GO:0009855//determination of bilateral symmetry;GO:0010075//regulation of meristem growth;GO:0010014//meristem initiation;GO:0009944//polarity specification of adaxial/abaxial axis
Solyc01g065510.2	18	301	234	184.333	26	308	293	209	3.6	57.75	43.2	34.85	4.42	50.09	48.83	34.4467	-	PREDICTED: leucine-rich repeat extensin-like protein 6 [Solanum lycopersicum]	-	-	-	-	-
Solyc01g065520.1	0	0	0	0	0	0	0	0	0	0	0	0	0	0	0	0	-	PREDICTED: allergen Asp f 7 homolog [Solanum pennellii]	-	-	-	-	-
Solyc01g065530.2	1028	838	596	820.667	531	594	957	694	64.48	50.14	34.41	49.6767	28.01	30.42	49.32	35.9167	COBL7	PREDICTED: COBRA-like protein 7 [Solanum lycopersicum]	-	-	GO:0031225//anchored component of membrane	-	GO:0016049//cell growth;GO:0010215//cellulose microfibril organization
Solyc01g065540.2	87	94	118	99.6667	158	166	160	161.333	5.41	5.57	6.75	5.91	8.26	8.43	8.17	8.28667	ARR2	PREDICTED: two-component response regulator ARR2 [Solanum lycopersicum]	Signal transduction	ko04075//Plant hormone signal transduction	-	GO:0003677//DNA binding;GO:0003682//chromatin binding	GO:0000160//phosphorelay signal transduction system
Solyc01g065550.2	533	424	350	435.667	429	349	387	388.333	56.43	42.89	34.13	44.4833	38.32	30.12	33.8	34.08	DI19-7	PREDICTED: protein DEHYDRATION-INDUCED 19 homolog 4 [Solanum lycopersicum]	-	-	-	-	-
Solyc01g065560.2	115	116	134	121.667	150	205	193	182.667	9.76	9.4	10.47	9.87667	10.72	14.19	13.48	12.7967	-	PREDICTED: uncharacterized protein LOC101266863 [Solanum lycopersicum]	-	-	-	-	-
Solyc01g065570.2	0	0	0	0	0	0	0	0	0	0	0	0	0	0	0	0	ATJ49	PREDICTED: dnaJ-related protein rsp1 [Solanum lycopersicum]	-	-	-	-	-
Solyc01g065580.2	179	158	215	184	191	284	268	247.667	11.86	9.99	13.11	11.6533	10.64	15.36	14.59	13.53	APUM24	PREDICTED: pumilio homolog 24 [Solanum lycopersicum]	-	-	-	GO:0003723//RNA binding	GO:0001510//RNA methylation;GO:0006606//protein import into nucleus;GO:0006406//mRNA export from nucleus
Solyc01g065590.1	0	0	0	0	0	0	0	0	0	0	0	0	0	0	0	0	APUM24	ORF82c [Pinus koraiensis]	-	-	-	-	-
Solyc01g065600.1	2	0	0	0.666667	0	1	0	0.333333	0.71	0	0	0.236667	0	0.29	0	0.0966667	ndhD	NADH dehydrogenase subunit 4 (chloroplast) [Solanum carolinense]	-	-	-	GO:0016491//oxidoreductase activity	-
Solyc01g065610.1	0	0	0	0	0	2	0	0.666667	0	0	0	0	0	3.48	0	1.16	ndhD	NADH dehydrogenase subunit 4 (chloroplast) [Solanum carolinense]	-	-	-	GO:0016491//oxidoreductase activity	-
Solyc01g065620.1	1	1	1	1	4	0	4	2.66667	1.44	1.45	1.37	1.42	5.42	0	5.54	3.65333	ndhD	NADH-plastoquinone oxidoreductase subunit 4, partial (chloroplast) [Solanum lycopersicum]	-	-	-	-	-
Solyc01g065630.1	0	0	0	0	0	0	0	0	0	0	0	0	0	0	0	0	ndhD	NADH dehydrogenase subunit 4 (plastid) [Veronicastrum sibiricum]	-	-	-	GO:0016491//oxidoreductase activity	-
Solyc01g065640.1	0	0	0	0	0	0	0	0	0	0	0	0	0	0	0	0	ndhD	NADH-plastoquinone oxidoreductase subunit 4 (chloroplast) [Solanum peruvianum]	-	-	-	-	-
Solyc01g065650.1	0	0	0	0	0	0	0	0	0	0	0	0	0	0	0	0	-	PREDICTED: uncharacterized WD repeat-containing protein C2A9.03 [Capsicum annuum]	-	-	-	-	-
Solyc01g065660.1	0	0	0	0	0	0	0	0	0	0	0	0	0	0	0	0	-	PREDICTED: uncharacterized WD repeat-containing protein C2A9.03 [Capsicum annuum]	-	-	-	-	-
Solyc01g065670.1	0	0	0	0	0	0	0	0	0	0	0	0	0	0	0	0	-	PREDICTED: uncharacterized WD repeat-containing protein C2A9.03-like [Solanum tuberosum]	-	-	-	-	-
Solyc01g065680.2	2	10	14	8.66667	15	13	21	16.3333	1.51	7.36	9.81	6.22667	10.01	7.8	13.93	10.58	-	-	-	-	-	-	-
Solyc01g065690.2	149	122	132	134.333	116	76	41	77.6667	17.62	13.79	14.38	15.2633	11.59	7.32	4.01	7.64	ATX1	PREDICTED: early nodulin-75-like isoform X1 [Solanum lycopersicum]	-	-	-	GO:0046872//metal ion binding	GO:0030001//metal ion transport
Solyc01g065700.2	9	9	4	7.33333	16	6	9	10.3333	1.01	0.97	0.41	0.796667	1.52	0.55	0.84	0.97	PPC6-7	PREDICTED: probable protein phosphatase 2C 34 [Solanum lycopersicum]	-	-	GO:0005634//nucleus;GO:0005737//cytoplasm	GO:0003824//catalytic activity	-
Solyc01g065710.2	18	29	38	28.3333	34	44	49	42.3333	5.59	8.67	10.91	8.39	9.05	11.07	12.82	10.98	-	PREDICTED: CST complex subunit TEN1 [Solanum lycopersicum]	-	-	GO:0070188//Stn1-Ten1 complex	GO:0003697//single-stranded DNA binding;GO:0010521//telomerase inhibitor activity	GO:0000723//telomere maintenance;GO:0006661//phosphatidylinositol biosynthetic process;GO:0048367//shoot system development;GO:0019827//stem cell maintenance
Solyc01g065720.2	595	560	526	560.333	743	651	575	656.333	23.4	20.99	19.03	21.14	24.53	20.92	18.54	21.33	PLDP1	PREDICTED: phospholipase D zeta 1 isoform X1 [Solanum lycopersicum]	Transport and catabolism;Lipid metabolism	ko01100//Metabolic pathways;ko04144//Endocytosis;ko00564//Glycerophospholipid metabolism;ko00565//Ether lipid metabolism	-	GO:0003824//catalytic activity;GO:0035091//phosphatidylinositol binding	GO:0009738//abscisic acid-activated signaling pathway;GO:0009409//response to cold;GO:0006612//protein targeting to membrane;GO:0010363//regulation of plant-type hypersensitive response;GO:0048193//Golgi vesicle transport;GO:0019375//galactolipid biosynthetic process;GO:0016036//cellular response to phosphate starvation;GO:0042631//cellular response to water deprivation;GO:0009867//jasmonic acid …
Solyc01g065740.2	14	12	20	15.3333	14	11	19	14.6667	1.21	0.99	1.6	1.26667	1.02	0.78	1.36	1.05333	At3g03360	PREDICTED: F-box/LRR-repeat protein 25-like isoform X1 [Solanum tuberosum]	-	-	-	GO:0005515//protein binding	-
Solyc01g065750.2	13	18	14	15	24	23	28	25	8.58	11.57	8.59	9.58	13.94	12.14	16.12	14.0667	-	PREDICTED: NF-kappa-B-activating protein-like [Solanum tuberosum]	-	-	-	-	-
Solyc01g065760.1	0	0	0	0	0	0	0	0	0	0	0	0	0	0	0	0	ndhB2	NADH dehydrogenase subunit 2, partial (chloroplast) [Lactuca sativa]	-	-	-	-	-
Solyc01g065770.1	0	0	0	0	0	0	0	0	0	0	0	0	0	0	0	0	NAD7	PREDICTED: LOW QUALITY PROTEIN: NADH dehydrogenase [ubiquinone] iron-sulfur protein 2-like [Ziziphus jujuba]	-	-	-	GO:0051287//NAD binding;GO:0048038//quinone binding;GO:0016651//oxidoreductase activity, acting on NAD(P)H	-
Solyc01g065780.1	0	0	0	0	0	0	0	0	0	0	0	0	0	0	0	0	nuoD	NADH dehydrogenase subunit 7, partial (mitochondrion), partial (mitochondrion) [Xanthonema sp. 421]	-	-	-	-	-
Solyc01g065790.1	4	3	5	4	4	7	14	8.33333	10.37	8.12	13.02	10.5033	10.49	13.77	39.82	21.36	-	orf109 (mitochondrion) [Panax ginseng]	-	-	-	-	-
Solyc01g065800.1	0	0	0	0	0	0	0	0	0	0	0	0	0	0	0	0	-	hypothetical protein TRIUR3_09014 [Triticum urartu]	-	-	-	-	-
Solyc01g065810.1	0	0	0	0	2	2	0	1.33333	0	0	0	0	2.12	1.82	0	1.31333	NAD7	PREDICTED: NADH dehydrogenase [ubiquinone] iron-sulfur protein 2-like [Nicotiana tabacum]	-	-	-	GO:0051287//NAD binding;GO:0048038//quinone binding;GO:0016651//oxidoreductase activity, acting on NAD(P)H	-
Solyc01g065820.1	0	0	0	0	0	0	0	0	0	0	0	0	0	0	0	0	ECP40	PREDICTED: late embryogenesis abundant protein-like [Solanum lycopersicum]	-	-	-	-	GO:0006950//response to stress;GO:0009415//response to water
Solyc01g065830.1	0	0	0	0	0	0	0	0	0	0	0	0	0	0	0	0	-	PREDICTED: probable methyltransferase PMT10 [Solanum pennellii]	-	-	-	-	-
Solyc01g065840.2	123	97	117	112.333	140	130	110	126.667	9.29	7	8.14	8.14333	8.91	8.02	6.84	7.92333	At3g03360	PREDICTED: F-box/LRR-repeat protein 25-like isoform X1 [Solanum tuberosum]	-	-	-	GO:0005515//protein binding	-
Solyc01g065850.1	0	0	0	0	0	0	0	0	0	0	0	0	0	0	0	0	-	PREDICTED: uncharacterized protein LOC107028208 [Solanum pennellii]	-	-	-	-	-
Solyc01g065860.1	0	0	0	0	0	0	0	0	0	0	0	0	0	0	0	0	-	PREDICTED: ATP-dependent DNA helicase PIF1-like [Solanum lycopersicum]	-	-	-	GO:0003678//DNA helicase activity	GO:0006281//DNA repair;GO:0000723//telomere maintenance
Solyc01g065870.1	0	0	0	0	0	0	0	0	0	0	0	0	0	0	0	0	-	PREDICTED: ATP-dependent DNA helicase PIF1-like [Solanum pennellii]	-	-	-	GO:0003678//DNA helicase activity	GO:0006281//DNA repair;GO:0000723//telomere maintenance
Solyc01g065880.1	0	0	0	0	0	0	0	0	0	0	0	0	0	0	0	0	-	PREDICTED: ATP-dependent DNA helicase PIF1-like [Nicotiana attenuata]	-	-	-	-	-
Solyc01g065890.1	0	0	0	0	0	0	0	0	0	0	0	0	0	0	0	0	-	PREDICTED: trihelix transcription factor ASR3-like [Solanum tuberosum]	-	-	-	-	-
Solyc01g065900.1	0	0	0	0	0	0	0	0	0	0	0	0	0	0	0	0	-	PREDICTED: trihelix transcription factor ASR3-like [Solanum lycopersicum]	-	-	-	-	-
Solyc01g065910.1	0	0	0	0	0	0	0	0	0	0	0	0	0	0	0	0	NUP98A	PREDICTED: proline-rich extensin-like protein EPR1 [Solanum lycopersicum]	-	-	-	-	-
Solyc01g065920.1	0	0	0	0	0	0	0	0	0	0	0	0	0	0	0	0	-	PREDICTED: LOW QUALITY PROTEIN: photosystem II CP43 reaction center protein [Daucus carota subsp. sativus] [Daucus carota]	-	-	-	-	-
Solyc01g065930.1	0	0	0	0	0	0	0	0	0	0	0	0	0	0	0	0	-	PREDICTED: uncharacterized protein LOC104647591 isoform X2 [Solanum lycopersicum]	-	-	-	-	-
Solyc01g065940.1	0	0	0	0	0	0	0	0	0	0	0	0	0	0	0	0	-	PREDICTED: uncharacterized protein LOC104647591 isoform X2 [Solanum lycopersicum]	-	-	-	-	-
Solyc01g065950.1	0	0	0	0	0	0	0	0	0	0	0	0	0	0	0	0	-	PREDICTED: uncharacterized protein LOC104647591 isoform X2 [Solanum lycopersicum]	-	-	-	-	-
Solyc01g065960.1	0	0	0	0	0	0	0	0	0	0	0	0	0	0	0	0	-	PREDICTED: probable receptor-like protein kinase At1g30570 [Solanum lycopersicum]	-	-	-	-	-
Solyc01g065970.1	0	0	0	0	0	0	0	0	0	0	0	0	0	0	0	0	-	PREDICTED: ATP-dependent RNA helicase glh-2-like [Solanum tuberosum]	-	-	-	-	-
Solyc01g065980.2	3152	2212	2939	2767.67	2538	1764	2264	2188.67	499.02	335.18	428.87	421.023	340.33	227.24	297.22	288.263	RAP2-3	ERF6 [Solanum lycopersicum]	-	-	GO:0005634//nucleus	GO:0003700//sequence-specific DNA binding transcription factor activity;GO:0003677//DNA binding	GO:0006351//transcription, DNA-templated;GO:0045893//positive regulation of transcription, DNA-templated;GO:0008219//cell death;GO:0009873//ethylene-activated signaling pathway;GO:0010286//heat acclimation
Solyc01g065990.1	0	0	0	0	0	0	0	0	0	0	0	0	0	0	0	0	-	PREDICTED: uncharacterized protein LOC107020879 [Solanum pennellii]	-	-	-	-	-
Solyc01g066000.1	0	0	0	0	0	0	0	0	0	0	0	0	0	0	0	0	-	PREDICTED: uncharacterized protein LOC101253267 [Solanum lycopersicum]	-	-	-	-	-
Solyc01g066010.1	0	0	0	0	0	0	0	0	0	0	0	0	0	0	0	0	At3g51950	PREDICTED: zinc finger CCCH domain-containing protein 53-like [Solanum pennellii]	-	-	-	GO:0000166//nucleotide binding;GO:0003676//nucleic acid binding	-
Solyc01g066020.1	0	0	0	0	0	0	0	0	0	0	0	0	0	0	0	0	N	PREDICTED: TMV resistance protein N [Solanum lycopersicum]	-	-	-	GO:0043531//ADP binding	GO:0007165//signal transduction
Solyc01g066030.1	0	0	0	0	0	1	0	0.333333	0	0	0	0	0	0.1	0	0.0333333	-	transposase [Solanum demissum]	-	-	-	GO:0003677//DNA binding;GO:0008270//zinc ion binding	-
Solyc01g066040.2	5	4	0	3	2	0	0	0.666667	3.83	3	0	2.27667	1.36	0	0	0.453333	-	hypothetical protein A4A49_18231 [Nicotiana attenuata]	-	-	-	-	-
Solyc01g066050.2	938	992	1175	1035	1120	1463	1320	1301	63.5	64.07	73.21	66.9267	63.79	80.84	73.45	72.6933	spag1a	PREDICTED: uncharacterized transmembrane protein DDB_G0289901 isoform X1 [Solanum lycopersicum]	-	-	GO:0005886//plasma membrane	-	-
Solyc01g066060.2	58	84	69	70.3333	68	82	69	73	8.51	11.79	9.32	9.87333	8.44	9.79	8.38	8.87	MORF3	PREDICTED: multiple organellar RNA editing factor 3, mitochondrial [Solanum lycopersicum]	-	-	GO:0005739//mitochondrion	GO:0050897//cobalt ion binding	-
Solyc01g066070.2	161	95	51	102.333	308	20	54	127.333	15.71	8.85	4.58	9.71333	25.34	1.59	4.34	10.4233	plaa2	PREDICTED: exopolygalacturonase-like [Solanum lycopersicum]	-	-	GO:0005576//extracellular region	GO:0004650//polygalacturonase activity	GO:0005975//carbohydrate metabolic process;GO:0071555//cell wall organization
Solyc01g066080.1	0	0	0	0	0	0	0	0	0	0	0	0	0	0	0	0	UGT75L6	PREDICTED: crocetin glucosyltransferase, chloroplastic-like [Solanum pennellii]	-	-	-	GO:0016758//transferase activity, transferring hexosyl groups	-
Solyc01g066090.1	0	0	0	0	0	0	0	0	0	0	0	0	0	0	0	0	UGT75L6	PREDICTED: crocetin glucosyltransferase, chloroplastic-like [Solanum pennellii]	-	-	-	-	-
Solyc01g066100.1	1	0	0	0.333333	0	0	0	0	0.12	0	0	0.04	0	0	0	0	UGT75L6	PREDICTED: crocetin glucosyltransferase, chloroplastic-like [Solanum lycopersicum]	-	-	-	GO:0016758//transferase activity, transferring hexosyl groups	-
Solyc01g066110.1	0	2	0	0.666667	0	0	0	0	0	0.28	0	0.0933333	0	0	0	0	UGT75L6	PREDICTED: crocetin glucosyltransferase, chloroplastic-like [Solanum pennellii]	-	-	-	GO:0016758//transferase activity, transferring hexosyl groups	-
Solyc01g066120.1	0	0	0	0	0	0	0	0	0	0	0	0	0	0	0	0	PF3R6	PREDICTED: crocetin glucosyltransferase, chloroplastic-like [Solanum pennellii]	-	-	-	GO:0016758//transferase activity, transferring hexosyl groups	-
Solyc01g066130.1	0	0	0	0	0	0	0	0	0	0	0	0	0	0	0	0	-	PREDICTED: crocetin glucosyltransferase, chloroplastic-like [Solanum lycopersicum]	-	-	-	-	-
Solyc01g066140.1	0	0	0	0	0	0	0	0	0	0	0	0	0	0	0	0	PF3R4	PREDICTED: crocetin glucosyltransferase, chloroplastic-like [Solanum lycopersicum]	-	-	-	GO:0016758//transferase activity, transferring hexosyl groups	-
Solyc01g066150.1	0	0	0	0	0	0	0	0	0	0	0	0	0	0	0	0	UGT75L6	PREDICTED: crocetin glucosyltransferase, chloroplastic-like [Solanum pennellii]	-	-	-	-	-
Solyc01g066160.1	0	1	0	0.333333	0	0	1	0.333333	0	4.53	0	1.51	0	0	5.31	1.77	-	-	-	-	-	-	-
Solyc01g066170.1	0	0	0	0	0	0	0	0	0	0	0	0	0	0	0	0	-	PREDICTED: uncharacterized protein LOC104647972 [Solanum lycopersicum]	-	-	-	-	-
Solyc01g066180.1	0	0	0	0	0	0	0	0	0	0	0	0	0	0	0	0	-	PREDICTED: uncharacterized protein LOC101250129 [Solanum lycopersicum]	-	-	-	-	-
Solyc01g066190.1	0	0	0	0	0	0	0	0	0	0	0	0	0	0	0	0	-	hypothetical protein A4A49_31558 [Nicotiana attenuata]	-	-	-	-	-
Solyc01g066200.1	0	0	0	0	0	0	0	0	0	0	0	0	0	0	0	0	-	-	-	-	-	-	-
Solyc01g066210.1	0	0	0	0	0	0	0	0	0	0	0	0	0	0	0	0	-	PREDICTED: uncharacterized protein LOC104647591 isoform X2 [Solanum lycopersicum]	-	-	-	-	-
Solyc01g066220.1	0	0	0	0	0	0	0	0	0	0	0	0	0	0	0	0	-	PREDICTED: uncharacterized protein LOC107001160 [Solanum pennellii]	-	-	-	-	-
Solyc01g066230.1	0	0	0	0	1	0	0	0.333333	0	0	0	0	0.45	0	0	0.15	-	PREDICTED: uncharacterized protein LOC104647591 isoform X2 [Solanum lycopersicum]	-	-	-	-	-
Solyc01g066240.1	0	0	0	0	0	0	0	0	0	0	0	0	0	0	0	0	-	PREDICTED: uncharacterized protein LOC104647591 isoform X2 [Solanum lycopersicum]	-	-	-	-	-
Solyc01g066250.1	0	0	0	0	0	0	0	0	0	0	0	0	0	0	0	0	-	PREDICTED: uncharacterized protein LOC107001160 [Solanum pennellii]	-	-	-	-	-
Solyc01g066260.2	1	0	0	0.333333	1	0	0	0.333333	0.5	0	0	0.166667	0.44	0	0	0.146667	-	hypothetical protein A4A49_18231 [Nicotiana attenuata]	-	-	-	-	-
Solyc01g066270.2	0	1	0	0.333333	0	0	0	0	0	0.47	0	0.156667	0	0	0	0	-	hypothetical protein A4A49_57569, partial [Nicotiana attenuata]	-	-	-	-	-
Solyc01g066280.1	0	0	0	0	0	0	0	0	0	0	0	0	0	0	0	0	-	-	-	-	-	-	-
Solyc01g066290.2	4	8	6	6	2	1	1	1.33333	1.62	3.12	2.24	2.32667	0.7	0.33	0.34	0.456667	-	hypothetical protein A4A49_57569, partial [Nicotiana attenuata]	-	-	-	-	-
Solyc01g066300.1	0	0	0	0	0	0	0	0	0	0	0	0	0	0	0	0	-	-	-	-	-	-	-
Solyc01g066310.2	612	527	668	602.333	853	794	721	789.333	28.37	23.29	28.5	26.72	33.22	30.07	27.42	30.2367	IBR3	PREDICTED: probable acyl-CoA dehydrogenase IBR3 isoform X2 [Solanum lycopersicum]	Amino acid metabolism;Carbohydrate metabolism;Metabolism of other amino acids;Lipid metabolism;Overview	ko01100//Metabolic pathways;ko01110//Biosynthesis of secondary metabolites;ko00071//Fatty acid metabolism;ko00280//Valine, leucine and isoleucine degradation;ko00410//beta-Alanine metabolism;ko00640//Propanoate metabolism	-	GO:0016772//transferase activity, transferring phosphorus-containing groups;GO:0050660//flavin adenine dinucleotide binding;GO:0003995//acyl-CoA dehydrogenase activity	-
Solyc01g066320.1	0	0	0	0	0	2	0	0.666667	0	0	0	0	0	0.31	0	0.103333	-	PREDICTED: uncharacterized protein LOC107024057 [Solanum pennellii]	-	-	-	-	-
Solyc01g066330.1	0	0	0	0	0	0	0	0	0	0	0	0	0	0	0	0	-	PREDICTED: uncharacterized protein LOC107024057 [Solanum pennellii]	-	-	-	-	-
Solyc01g066340.2	14	8	9	10.3333	8	14	6	9.33333	46.78	28.17	31.13	35.36	27.91	35.08	23.4	28.7967	-	-	-	-	-	-	-
Solyc01g066350.1	0	0	0	0	0	0	0	0	0	0	0	0	0	0	0	0	-	PREDICTED: uncharacterized protein LOC107001387 [Solanum pennellii]	-	-	-	-	-
Solyc01g066360.2	500	688	312	500	205	164	246	205	30.16	41.94	18.35	30.15	10.75	8.55	12.92	10.74	PME21	pectin methylesterase precursor [Solanum lycopersicum]	Carbohydrate metabolism	ko01100//Metabolic pathways;ko00500//Starch and sucrose metabolism;ko00040//Pentose and glucuronate interconversions	GO:0005618//cell wall	GO:0030599//pectinesterase activity;GO:0004857//enzyme inhibitor activity;GO:0045330	GO:0042545//cell wall modification;GO:0045490//pectin catabolic process
Solyc01g066370.2	764	491	205	486.667	1522	116	203	613.667	114.95	70.69	28.42	71.3533	193.84	14.2	25.31	77.7833	PPE1	PREDICTED: pectinesterase-like [Solanum lycopersicum]	-	-	GO:0005618//cell wall	GO:0030599//pectinesterase activity;GO:0045330	GO:0042545//cell wall modification
Solyc01g066380.2	1772	1056	473	1100.33	3638	239	468	1448.33	144.02	81.93	35.39	87.1133	249.02	15.85	31.31	98.7267	-	-	-	-	-	-	-
Solyc01g066390.2	264	342	186	264	107	67	144	106	52.34	68.73	35.96	52.3433	18.28	11.41	25.16	18.2833	-	-	-	-	-	-	-
Solyc01g066400.1	0	0	0	0	0	0	0	0	0	0	0	0	0	0	0	0	PPE1	PREDICTED: pectinesterase-like [Solanum tuberosum]	-	-	GO:0005618//cell wall	GO:0030599//pectinesterase activity;GO:0045330	GO:0042545//cell wall modification
Solyc01g066410.1	0	0	0	0	0	0	0	0	0	0	0	0	0	0	0	0	PPE1	PREDICTED: pectinesterase-like [Solanum tuberosum]	-	-	GO:0005618//cell wall	GO:0030599//pectinesterase activity;GO:0045330	GO:0042545//cell wall modification
Solyc01g066420.2	1255	1745	768	1256	517	349	682	516	92.9	130.44	55.37	92.9033	33.12	22.3	43.95	33.1233	PPE1	PREDICTED: pectinesterase-like [Solanum lycopersicum]	Carbohydrate metabolism	ko01100//Metabolic pathways;ko00500//Starch and sucrose metabolism;ko00040//Pentose and glucuronate interconversions	GO:0005618//cell wall	GO:0030599//pectinesterase activity;GO:0004857//enzyme inhibitor activity;GO:0045330	GO:0042545//cell wall modification;GO:0045490//pectin catabolic process
Solyc01g066430.2	3592	2384	2170	2715.33	3854	1828	3319	3000.33	466.68	296.16	259.75	340.863	423.22	193.43	356.58	324.41	ATL2	PREDICTED: RING-H2 finger protein ATL2-like [Solanum lycopersicum]	-	-	-	GO:0008270//zinc ion binding	-
Solyc01g066440.2	17	27	33	25.6667	29	25	41	31.6667	3.15	4.8	5.64	4.53	4.56	3.77	6.32	4.88333	-	PREDICTED: uncharacterized protein LOC101259876 [Solanum lycopersicum]	-	-	-	-	-
Solyc01g066450.2	300	540	500	446.667	459	518	568	515	42.59	73.33	65.41	60.4433	55.12	59.87	66.76	60.5833	Ephx2	PREDICTED: bifunctional epoxide hydrolase 2-like [Solanum lycopersicum]	-	-	-	GO:0003824//catalytic activity	-
Solyc01g066460.2	51	58	30	46.3333	239	16	26	93.6667	12.61	13.77	6.85	11.0767	50.4	3.21	5.38	19.6633	EPHX2	PREDICTED: bifunctional epoxide hydrolase 2-like, partial [Solanum lycopersicum]	-	-	-	GO:0003824//catalytic activity	-
Solyc01g066470.2	47	41	11	33	65	1	21	29	11.35	9.5	2.45	7.76667	13.38	0.2	4.24	5.94	EPHX2	PREDICTED: bifunctional epoxide hydrolase 2 [Solanum lycopersicum]	-	-	-	GO:0003824//catalytic activity	-
Solyc01g066480.2	263	222	228	237.667	284	285	290	286.333	37.94	30.64	30.31	32.9633	34.67	33.47	34.64	34.26	fahd1	PREDICTED: acylpyruvase FAHD1, mitochondrial [Solanum lycopersicum]	-	-	-	GO:0003824//catalytic activity	-
Solyc01g066490.2	0	0	0	0	0	0	0	0	0	0	0	0	0	0	0	0	-	-	-	-	-	-	-
Solyc01g066500.1	0	0	1	0.333333	1	0	2	1	0	0	0.19	0.0633333	0.17	0	0.34	0.17	MADS23	PREDICTED: myocyte-specific enhancer factor 2A-like [Solanum lycopersicum]	-	-	GO:0005634//nucleus	GO:0003677//DNA binding	GO:0006351//transcription, DNA-templated;GO:0006355//regulation of transcription, DNA-templated
Solyc01g066510.1	0	0	0	0	0	0	0	0	0	0	0	0	0	0	0	0	GEX2	PREDICTED: protein GAMETE EXPRESSED 2 [Solanum lycopersicum]	-	-	GO:0005887//integral component of plasma membrane	-	-
Solyc01g066520.2	3568	1868	1563	2333	2621	1589	2154	2121.33	282.76	141.3	114.03	179.363	174.9	102.74	140.46	139.367	BCE2	PREDICTED: lipoamide acyltransferase component of branched-chain alpha-keto acid dehydrogenase complex, mitochondrial [Solanum lycopersicum]	Amino acid metabolism	ko01100//Metabolic pathways;ko01110//Biosynthesis of secondary metabolites;ko00280//Valine, leucine and isoleucine degradation	-	GO:0008270//zinc ion binding;GO:0016407//acetyltransferase activity;GO:0004147//dihydrolipoamide branched chain acyltransferase activity	GO:0009750//response to fructose
Solyc01g066530.1	0	0	0	0	0	0	0	0	0	0	0	0	0	0	0	0	-	PREDICTED: uncharacterized protein LOC109119692 [Solanum lycopersicum]	-	-	-	-	-
Solyc01g066560.2	1180	1991	3908	2359.67	2834	5832	3657	4107.67	39.98	64.29	121.81	75.36	80.58	161.47	101.51	114.52	DTXL5	PREDICTED: protein DETOXIFICATION 55 isoform X1 [Solanum lycopersicum]	-	-	GO:0016021//integral component of membrane	GO:0015238//drug transmembrane transporter activity;GO:0015297//antiporter activity	-
Solyc01g066570.2	603	550	911	688	811	911	892	871.333	118.91	103.95	165.68	129.513	135.85	145.98	146.42	142.75	-	senescence-associated family protein [Populus trichocarpa]	-	-	-	-	-
Solyc01g066580.1	0	0	0	0	0	0	0	0	0	0	0	0	0	0	0	0	-	-	-	-	-	-	-
Solyc01g066590.2	633	660	884	725.667	753	809	899	820.333	151.23	151.34	194.91	165.827	153.29	156.83	179.52	163.213	Dynll2	PREDICTED: dynein light chain 2, cytoplasmic [Solanum lycopersicum]	-	-	GO:0005875//microtubule associated complex	-	GO:0000394//RNA splicing, via endonucleolytic cleavage and ligation;GO:0009086//methionine biosynthetic process;GO:0007017//microtubule-based process
Solyc01g066600.2	0	0	0	0	0	0	0	0	0	0	0	0	0	0	0	0	-	-	-	-	-	-	-
Solyc01g066610.2	2	5	7	4.66667	5	8	2	5	0.06	0.15	0.2	0.136667	0.13	0.21	0.05	0.13	FANCI	PREDICTED: Fanconi anemia group I protein isoform X1 [Solanum lycopersicum]	-	-	GO:0009506//plasmodesma	-	GO:0006281//DNA repair;GO:0007062//sister chromatid cohesion;GO:0007131//reciprocal meiotic recombination;GO:0045132//meiotic chromosome segregation;GO:0042138//meiotic DNA double-strand break formation;GO:0033044//regulation of chromosome organization
Solyc01g066620.2	9	8	10	9	14	14	8	12	0.62	0.52	0.63	0.59	0.81	0.78	0.45	0.68	FANCI	PREDICTED: peroxisomal fatty acid beta-oxidation multifunctional protein MFP2 isoform X1 [Solanum lycopersicum]	-	-	-	GO:0050662//coenzyme binding;GO:0003857//3-hydroxyacyl-CoA dehydrogenase activity	GO:0006631//fatty acid metabolic process
Solyc01g066630.1	0	0	0	0	0	0	0	0	0	0	0	0	0	0	0	0	-	-	-	-	-	-	-
Solyc01g066640.2	19	25	28	24	44	35	46	41.6667	1.99	2.5	2.7	2.39667	3.88	2.98	3.97	3.61	-	PREDICTED: uncharacterized protein DDB_G0271670 [Solanum lycopersicum]	-	-	-	-	-
Solyc01g066650.1	0	0	0	0	0	0	0	0	0	0	0	0	0	0	0	0	FRS5	PREDICTED: protein FAR1-RELATED SEQUENCE 5-like [Solanum tuberosum]	-	-	-	-	-
Solyc01g066660.1	0	0	0	0	0	0	0	0	0	0	0	0	0	0	0	0	FRS3	PREDICTED: protein FAR1-RELATED SEQUENCE 5-like [Solanum lycopersicum]	-	-	-	-	-
Solyc01g066670.1	0	0	0	0	0	0	0	0	0	0	0	0	0	0	0	0	-	PREDICTED: protein FAR1-RELATED SEQUENCE 5-like [Solanum lycopersicum]	-	-	-	-	-
Solyc01g066680.2	1	4	1	2	1	5	0	2	0.27	1.04	0.25	0.52	0.23	1.09	0	0.44	FRS3	PREDICTED: phylloplanin-like [Solanum lycopersicum]	-	-	-	-	-
Solyc01g066690.2	314	289	308	303.667	349	366	356	357	28.03	24.64	25.32	25.9967	26.26	26.65	26.18	26.3633	EIF2S3	PREDICTED: eukaryotic translation initiation factor 2 subunit gamma-like [Solanum lycopersicum]	-	-	-	GO:0003924//GTPase activity;GO:0005525//GTP binding	-
Solyc01g066700.2	15	13	5	11	16	17	5	12.6667	5.73	4.79	1.77	4.09667	5.26	5.24	1.62	4.04	UXS4	PREDICTED: UDP-glucuronic acid decarboxylase 4-like [Solanum tuberosum]	-	-	-	GO:0050662//coenzyme binding;GO:0016857//racemase and epimerase activity, acting on carbohydrates and derivatives	GO:0005975//carbohydrate metabolic process
Solyc01g066710.2	3	1	3	2.33333	5	3	1	3	1.42	0.46	1.32	1.06667	2.06	1.15	0.41	1.20667	-	PREDICTED: UDP-glucuronic acid decarboxylase 4-like [Solanum lycopersicum]	-	-	-	-	-
Solyc01g066720.2	1095	1223	800	1039.33	1050	764	1026	946.667	373.38	401.69	252.14	342.403	307.41	210.64	295.39	271.147	-	HIG_1_N domain-containing protein [Cephalotus follicularis]	-	-	GO:0016021//integral component of membrane	-	-
Solyc01g066730.2	11	19	12	14	18	25	11	18	1.38	2.28	1.39	1.68333	1.91	2.55	1.14	1.86667	FLC	PREDICTED: agamous-like MADS-box protein AGL97 [Solanum lycopersicum]	-	-	GO:0005634//nucleus	GO:0003677//DNA binding	GO:0006351//transcription, DNA-templated;GO:0006355//regulation of transcription, DNA-templated
Solyc01g066740.2	4	14	38	18.6667	29	50	56	45	0.13	0.43	1.13	0.563333	0.79	1.32	1.48	1.19667	mhkB	PREDICTED: putative E3 ubiquitin-protein ligase LIN [Solanum lycopersicum]	-	-	-	GO:0005515//protein binding;GO:0005488//binding	-
Solyc01g066750.1	0	0	0	0	0	0	0	0	0	0	0	0	0	0	0	0	-	-	-	-	-	-	-
Solyc01g066760.2	0	12	7	6.33333	2	7	11	6.66667	0	5.78	3.23	3.00333	0.86	2.8	4.69	2.78333	-	hypothetical protein COLO4_13848 [Corchorus olitorius]	-	-	-	-	-
Solyc01g066770.2	115	77	81	91	134	81	82	99	13.38	8.56	8.68	10.2067	13.16	7.68	7.88	9.57333	ATJ49	PREDICTED: chaperone protein dnaJ 49 [Solanum lycopersicum]	-	-	-	-	-
Solyc01g066790.1	0	0	0	0	0	0	0	0	0	0	0	0	0	0	0	0	-	-	-	-	-	-	-
Solyc01g066800.1	0	0	0	0	0	0	0	0	0	0	0	0	0	0	0	0	ATJ49	PREDICTED: actin-7-like, partial [Brassica rapa]	-	-	-	-	-
Solyc01g066810.2	539	389	174	367.333	1269	97	172	512.667	106.61	73.74	31.74	70.6967	213.21	15.59	28.32	85.7067	At3g01520	PREDICTED: universal stress protein A-like protein [Solanum lycopersicum]	-	-	-	-	GO:0006950//response to stress
Solyc01g066820.2	169	143	206	172.667	198	298	228	241.333	10.2	8.23	11.44	9.95667	10.05	14.68	11.3	12.01	KINESIN-13A	PREDICTED: kinesin-like protein KIN-13A isoform X2 [Solanum lycopersicum]	-	-	GO:0005874//microtubule;GO:0005871//kinesin complex	GO:0005524//ATP binding;GO:0003777//microtubule motor activity	GO:0007018//microtubule-based movement
Solyc01g066830.2	77	92	81	83.3333	122	113	96	110.333	7.06	8.05	6.84	7.31667	9.43	8.45	7.25	8.37667	ESD4	PREDICTED: ubiquitin-like-specific protease ESD4 [Solanum lycopersicum]	-	-	-	GO:0008234//cysteine-type peptidase activity	-
Solyc01g066840.2	1114	1447	1731	1430.67	1424	1715	1840	1659.67	433.03	542.7	622.4	532.71	476.99	538.15	606.79	540.643	RPS21C	PREDICTED: 40S ribosomal protein S21-2 [Solanum lycopersicum]	Translation	ko03010//Ribosome	GO:0005840//ribosome	GO:0003735//structural constituent of ribosome	GO:0006412//translation
Solyc01g066850.2	0	0	1	0.333333	0	0	1	0.333333	0	0	0.11	0.0366667	0	0	0.1	0.0333333	At3g30340	PREDICTED: WAT1-related protein At3g30340-like [Solanum lycopersicum]	-	-	GO:0016021//integral component of membrane	GO:0022857//transmembrane transporter activity	-
Solyc01g066860.2	17	60	81	52.6667	8	63	44	38.3333	4.28	14.49	18.81	12.5267	1.72	12.85	9.26	7.94333	-	PREDICTED: uncharacterized protein LOC104647762 [Solanum lycopersicum]	-	-	-	-	-
Solyc01g066870.2	161	130	190	160.333	177	199	182	186	18.1	13.96	19.67	17.2433	16.79	18.23	16.89	17.3033	At3g16560	PREDICTED: probable protein phosphatase 2C 40 [Solanum lycopersicum]	-	-	-	GO:0003824//catalytic activity	-
Solyc01g066880.2	47	26	26	33	39	21	18	26	7.38	3.91	3.76	5.01667	5.19	2.68	2.34	3.40333	CCH	PREDICTED: heavy metal-associated isoprenylated plant protein 3 isoform X2 [Solanum lycopersicum]	-	-	-	GO:0046872//metal ion binding	GO:0030001//metal ion transport
Solyc01g066890.1	0	0	0	0	0	0	0	0	0	0	0	0	0	0	0	0	-	PREDICTED: myosin-1-like [Nicotiana tabacum]	-	-	-	-	-
Solyc01g066900.2	9	15	10	11.3333	13	25	24	20.6667	1.65	2.63	1.69	1.99	2.02	3.72	3.65	3.13	-	PREDICTED: CAP-Gly domain-containing linker protein 1 isoform X1 [Solanum lycopersicum]	-	-	-	-	-
Solyc01g066910.2	1	1	0	0.666667	12	18	12	14	0.3	0.3	0	0.2	4.57	5.37	4.55	4.83	-	defective in induced resistance 1 protein [Nicotiana tabacum]	-	-	-	-	-
Solyc01g066930.1	0	0	0	0	0	0	0	0	0	0	0	0	0	0	0	0	-	PREDICTED: uncharacterized protein LOC107029705 [Solanum pennellii]	-	-	-	-	-
Solyc01g066940.2	80	76	78	78	99	71	69	79.6667	11.24	10.21	10.1	10.5167	11.76	8.12	8.02	9.3	VAMP724	PREDICTED: vesicle-associated membrane protein 724 [Solanum lycopersicum]	-	-	GO:0016021//integral component of membrane	-	GO:0016192//vesicle-mediated transport
Solyc01g066950.1	0	0	0	0	0	0	0	0	0	0	0	0	0	0	0	0	RAA1	PREDICTED: flowering-promoting factor 1-like protein 3 [Solanum lycopersicum]	-	-	-	-	-
Solyc01g066960.1	0	0	0	0	0	0	0	0	0	0	0	0	0	0	0	0	-	-	-	-	-	-	-
Solyc01g066970.2	2	1	0	1	3	0	0	1	0.81	0.39	0	0.4	1.05	0	0	0.35	Os02g0460200	PREDICTED: flowering-promoting factor 1-like protein 3 [Solanum lycopersicum]	-	-	-	-	-
Solyc01g066980.2	27	7	1	11.6667	7	2	2	3.66667	10.11	2.53	0.35	4.33	2.26	0.6	0.63	1.16333	RAA1	PREDICTED: flowering-promoting factor 1-like protein 3 [Solanum lycopersicum]	-	-	-	-	-
Solyc01g066990.1	0	0	0	0	0	0	0	0	0	0	0	0	0	0	0	0	-	-	-	-	-	-	-
Solyc01g067000.2	1707	892	660	1086.33	1229	459	758	815.333	238.27	119.09	84.89	147.417	145.1	52.16	87.57	94.9433	-	PREDICTED: protein SRC2-like [Solanum lycopersicum]	-	-	-	GO:0005515//protein binding	-
Solyc01g067010.2	1144	565	385	698	812	288	460	520	127.29	60.07	39.46	75.6067	76.26	26.12	42.25	48.21	CPR30	PREDICTED: F-box/kelch-repeat protein At3g23880-like [Solanum lycopersicum]	-	-	-	GO:0005515//protein binding	-
Solyc01g067020.2	33	79	29	47	58	16	46	40	2.48	5.66	2	3.38	3.67	0.98	2.84	2.49667	RKL1	atypical receptor-like kinase 1 precursor [Solanum lycopersicum]	-	-	GO:0016021//integral component of membrane	GO:0005524//ATP binding;GO:0004672//protein kinase activity	-
Solyc01g067030.2	6	5	12	7.66667	13	10	14	12.3333	0.67	0.54	1.24	0.816667	1.23	0.92	1.3	1.15	At3g06240	PREDICTED: F-box/kelch-repeat protein At3g23880 [Solanum lycopersicum]	-	-	-	GO:0005515//protein binding	-
Solyc01g067040.1	1	3	3	2.33333	4	7	6	5.66667	0.08	0.22	0.21	0.17	0.26	0.43	0.37	0.353333	ATM	PREDICTED: uncharacterized protein LOC104647540 [Solanum lycopersicum]	-	-	-	-	-
Solyc01g067050.1	0	0	0	0	0	0	0	0	0	0	0	0	0	0	0	0	ATM	polyprotein-like [Solanum chilense]	-	-	-	GO:0008270//zinc ion binding;GO:0003676//nucleic acid binding	GO:0015074//DNA integration
Solyc01g067060.1	0	0	0	0	0	0	0	0	0	0	0	0	0	0	0	0	-	PREDICTED: zinc finger MYM-type protein 1-like [Solanum tuberosum]	-	-	-	-	-
Solyc01g067070.2	287	238	214	246.333	369	194	254	272.333	29.79	23.6	20.46	24.6167	32.32	16.42	21.75	23.4967	SLC25A19	PREDICTED: mitochondrial thiamine pyrophosphate carrier [Solanum lycopersicum]	-	-	GO:0016021//integral component of membrane	-	GO:0055085//transmembrane transport
Solyc01g067080.2	26	40	31	32.3333	39	56	47	47.3333	8.27	12.25	9.11	9.87667	10.64	14.42	12.6	12.5533	-	PREDICTED: uncharacterized protein LOC101250046 [Solanum lycopersicum]	-	-	GO:0005739//mitochondrion	-	-
Solyc01g067090.2	65	134	122	107	130	236	217	194.333	4.32	8.5	7.47	6.76333	7.27	12.81	11.86	10.6467	-	PREDICTED: uncharacterized protein LOC101254833 [Solanum lycopersicum]	-	-	-	GO:0003677//DNA binding	-
Solyc01g067100.2	1848	1627	1767	1747.33	2025	2001	1789	1938.33	98.69	82.86	86.83	89.46	90.89	87.26	78.41	85.52	CUL1	PREDICTED: cullin-1 [Solanum lycopersicum]	Folding, sorting and degradation	ko04141//Protein processing in endoplasmic reticulum;ko04120//Ubiquitin mediated proteolysis;ko04710//Circadian rhythm - mammal	GO:0031461//cullin-RING ubiquitin ligase complex	-	GO:0006511//ubiquitin-dependent protein catabolic process
Solyc01g067110.1	0	0	0	0	0	0	0	0	0	0	0	0	0	0	0	0	-	protein ALP1-like [Asparagus officinalis]	-	-	-	GO:0016788//hydrolase activity, acting on ester bonds	-
Solyc01g067120.2	0	1	0	0.333333	4	3	4	3.66667	0	0.25	0	0.0833333	0.89	0.63	0.87	0.796667	CUL1	PREDICTED: cullin-1-like isoform X1 [Solanum lycopersicum]	-	-	GO:0031461//cullin-RING ubiquitin ligase complex	-	GO:0006511//ubiquitin-dependent protein catabolic process
Solyc01g067130.2	0	1	1	0.666667	5	2	3	3.33333	0	0.67	0.64	0.436667	3.05	1.1	1.81	1.98667	NFYB5	PREDICTED: nuclear transcription factor Y subunit B-5-like [Solanum lycopersicum]	-	-	GO:0005622//intracellular	GO:0043565//sequence-specific DNA binding	-
Solyc01g067140.1	0	0	0	0	0	0	0	0	0	0	0	0	0	0	0	0	CUL1	PREDICTED: cullin-1-like [Solanum tuberosum]	-	-	GO:0031461//cullin-RING ubiquitin ligase complex	-	GO:0006511//ubiquitin-dependent protein catabolic process
Solyc01g067150.1	0	0	0	0	0	0	0	0	0	0	0	0	0	0	0	0	-	PREDICTED: LOW QUALITY PROTEIN: probable disease resistance protein At4g27220 [Solanum lycopersicum]	-	-	-	GO:0043531//ADP binding	-
Solyc01g067160.2	0	4	8	4	3	4	10	5.66667	0	0.71	1.36	0.69	0.47	0.6	1.54	0.87	-	PREDICTED: LOW QUALITY PROTEIN: probable disease resistance protein At1g61300 [Solanum lycopersicum]	-	-	-	-	-
Solyc01g067170.1	0	0	0	0	0	0	0	0	0	0	0	0	0	0	0	0	CUL1	PREDICTED: cullin-1-like [Nicotiana tabacum]	-	-	GO:0031461//cullin-RING ubiquitin ligase complex	-	GO:0006511//ubiquitin-dependent protein catabolic process
Solyc01g067180.2	2	4	1	2.33333	0	2	0	0.666667	0.76	1.46	0.35	0.856667	0	0.61	0	0.203333	CUL1	cullin 1-like protein C [Petunia integrifolia subsp. inflata] [Petunia integrifolia]	-	-	-	GO:0003677//DNA binding	GO:0006304//DNA modification
Solyc01g067190.1	0	1	0	0.333333	1	0	0	0.333333	0	0.48	0	0.16	0.43	0	0	0.143333	-	PREDICTED: coiled-coil domain-containing protein 15-like [Solanum tuberosum]	-	-	-	GO:0008270//zinc ion binding;GO:0003676//nucleic acid binding	-
Solyc01g067200.1	0	0	0	0	0	0	0	0	0	0	0	0	0	0	0	0	CUL1	PREDICTED: cullin-1-like isoform X2 [Solanum lycopersicum]	-	-	GO:0031461//cullin-RING ubiquitin ligase complex	-	GO:0006511//ubiquitin-dependent protein catabolic process
Solyc01g067210.2	1	1	6	2.66667	4	11	8	7.66667	0.09	0.08	0.48	0.216667	0.29	0.78	0.58	0.55	CUL1	cullin1 [Catharanthus roseus]	-	-	GO:0031461//cullin-RING ubiquitin ligase complex	-	GO:0006511//ubiquitin-dependent protein catabolic process
Solyc01g067220.1	0	0	0	0	0	0	0	0	0	0	0	0	0	0	0	0	-	-	-	-	-	-	-
Solyc01g067230.2	0	0	1	0.333333	0	0	0	0	0	0	0.96	0.32	0	0	0	0	CUL1	PREDICTED: LOW QUALITY PROTEIN: cullin-1-like [Solanum tuberosum]	-	-	-	-	-
Solyc01g067240.2	1	8	3	4	2	3	3	2.66667	0.34	2.62	0.94	1.3	0.58	0.83	0.86	0.756667	CUL1	Cullin-1 [Glycine soja]	-	-	-	-	-
Solyc01g067250.2	0	0	0	0	0	0	0	0	0	0	0	0	0	0	0	0	CUL1	PREDICTED: cullin-1-like isoform X2 [Solanum lycopersicum]	-	-	-	-	-
Solyc01g067260.2	1	7	7	5	6	9	0	5	0.29	1.97	1.89	1.38333	1.5	2.14	0	1.21333	CUL1	PREDICTED: LOW QUALITY PROTEIN: cullin-1-like [Solanum tuberosum]	-	-	GO:0031461//cullin-RING ubiquitin ligase complex	-	GO:0006511//ubiquitin-dependent protein catabolic process
Solyc01g067270.2	12	9	16	12.3333	15	19	41	25	1.97	1.41	2.42	1.93333	2.09	2.54	5.58	3.40333	CUL1	PREDICTED: LOW QUALITY PROTEIN: cullin-1-like [Solanum tuberosum]	-	-	GO:0031461//cullin-RING ubiquitin ligase complex	-	GO:0006511//ubiquitin-dependent protein catabolic process
Solyc01g067280.2	212	255	259	242	373	233	241	282.333	39.8	45.87	44.84	43.5033	59.45	35.56	37.63	44.2133	-	F-box domain, cyclin-like protein [Cynara cardunculus var. scolymus] [Cynara cardunculus]	-	-	-	GO:0005515//protein binding	-
Solyc01g067290.2	10	55	73	46	41	100	98	79.6667	1	5.26	6.73	4.33	3.46	8.16	8.09	6.57	DVR	PREDICTED: divinyl chlorophyllide a 8-vinyl-reductase, chloroplastic [Solanum lycopersicum]	-	-	GO:0009941//chloroplast envelope;GO:0016020//membrane;GO:0009534//chloroplast thylakoid	GO:0051744//3,8-divinyl protochlorophyllide a 8-vinyl reductase activity	GO:0016117//carotenoid biosynthetic process;GO:0045893//positive regulation of transcription, DNA-templated;GO:0030154//cell differentiation;GO:0009965//leaf morphogenesis;GO:0006364//rRNA processing;GO:0019344//cysteine biosynthetic process;GO:0006098//pentose-phosphate shunt;GO:0019288//isopentenyl diphosphate biosynthetic process, methylerythritol 4-phosphate pathway;GO:0009073//aromatic amino…
Solyc01g067300.2	495	688	303	495.333	16	1	28	15	100.01	140.5	59.52	100.01	2.57	0.17	4.97	2.57	DVR	PREDICTED: CASP-like protein 1 [Solanum lycopersicum]	-	-	GO:0016021//integral component of membrane;GO:0005886//plasma membrane	-	-
Solyc01g067310.1	0	0	0	0	0	0	0	0	0	0	0	0	0	0	0	0	-	-	-	-	-	-	-
Solyc01g067320.1	0	0	0	0	0	0	0	0	0	0	0	0	0	0	0	0	At1g49730	PREDICTED: probable receptor-like protein kinase At1g49730 [Solanum pennellii]	-	-	-	GO:0005524//ATP binding;GO:0004672//protein kinase activity	-
Solyc01g067330.2	2	1	1	1.33333	5	1	23	9.66667	0.45	0.21	0.21	0.29	0.95	0.18	4.29	1.80667	At1g49730	PREDICTED: CASP-like protein 1E2 [Solanum lycopersicum]	-	-	GO:0016021//integral component of membrane;GO:0005886//plasma membrane	-	-
Solyc01g067340.1	0	0	0	0	0	0	0	0	0	0	0	0	0	0	0	0	-	PREDICTED: transcription factor TT8 isoform X2 [Theobroma cacao]	-	-	-	GO:0016597//amino acid binding	GO:0008152//metabolic process
Solyc01g067350.2	0	0	0	0	0	0	1	0.333333	0	0	0	0	0	0	0.1	0.0333333	UGT94E5	PREDICTED: beta-D-glucosyl crocetin beta-1,6-glucosyltransferase-like [Solanum lycopersicum]	-	-	-	GO:0016758//transferase activity, transferring hexosyl groups	-
Solyc01g067360.2	11	16	27	18	36	16	10	20.6667	1.66	2.3	3.74	2.56667	4.58	1.96	1.25	2.59667	Rchy1	PREDICTED: E3 ubiquitin-protein ligase MIEL1 isoform X2 [Solanum lycopersicum]	-	-	-	GO:0008270//zinc ion binding	-
Solyc01g067370.2	203	134	53	130	402	23	56	160.333	30	18.95	7.22	18.7233	50.28	2.77	6.86	19.97	-	TSB [Solanum lycopersicum]	-	-	-	-	-
Solyc01g067380.2	251	347	211	269.667	468	227	232	309	24.84	32.8	19.23	25.6233	39.05	18.32	18.93	25.4333	Rchy1	PREDICTED: lipase [Solanum lycopersicum]	-	-	-	GO:0016787//hydrolase activity	GO:0006629//lipid metabolic process
Solyc01g067390.2	1415	1394	1652	1487	1917	2190	1749	1952	57.41	53.91	61.67	57.6633	65.31	72.6	58.18	65.3633	Os01g0367900	PREDICTED: ISWI chromatin-remodeling complex ATPase CHR11 [Solanum lycopersicum]	-	-	GO:0016589//NURF complex	GO:0005524//ATP binding;GO:0003677//DNA binding;GO:0016887//ATPase activity;GO:0003682//chromatin binding	GO:0043044//ATP-dependent chromatin remodeling
Solyc01g067400.2	417	487	536	480	537	610	481	542.667	31.21	34.78	36.93	34.3067	33.83	37.25	29.61	33.5633	PBS1	PREDICTED: serine/threonine-protein kinase CDL1 [Solanum lycopersicum]	-	-	GO:0005886//plasma membrane	GO:0005524//ATP binding;GO:0004674//protein serine/threonine kinase activity	-
Solyc01g067410.1	0	0	0	0	1	0	2	1	0	0	0	0	0.25	0	0.49	0.246667	PME42	PREDICTED: probable pectinesterase 56 isoform X2 [Solanum lycopersicum]	-	-	GO:0005618//cell wall	GO:0030599//pectinesterase activity;GO:0045330	GO:0042545//cell wall modification
Solyc01g067420.2	0	0	1	0.333333	1	1	2	1.33333	0	0	0.16	0.0533333	0.14	0.14	0.28	0.186667	PME30	PREDICTED: probable pectinesterase 30 isoform X1 [Solanum lycopersicum]	-	-	GO:0005618//cell wall	GO:0030599//pectinesterase activity;GO:0045330	GO:0042545//cell wall modification
Solyc01g067430.1	0	0	0	0	0	0	0	0	0	0	0	0	0	0	0	0	-	-	-	-	-	-	-
Solyc01g067440.2	25	29	22	25.3333	3	1	6	3.33333	9	10.41	7.58	8.99667	1.1	0.3	1.89	1.09667	GRXS10	PREDICTED: monothiol glutaredoxin-S10 [Solanum lycopersicum]	-	-	-	GO:0015035//protein disulfide oxidoreductase activity;GO:0009055//electron carrier activity	GO:0045454//cell redox homeostasis
Solyc01g067450.1	1	0	1	0.666667	0	0	0	0	0.1	0	0.09	0.0633333	0	0	0	0	-	transposase [Solanum demissum]	-	-	-	-	-
Solyc01g067460.1	0	1	0	0.333333	0	0	1	0.333333	0	3.13	0	1.04333	0	0	3.38	1.12667	GRXS3	PREDICTED: monothiol glutaredoxin-S3 [Solanum lycopersicum]	-	-	-	GO:0015035//protein disulfide oxidoreductase activity;GO:0009055//electron carrier activity	GO:0045454//cell redox homeostasis
Solyc01g067480.2	16	31	71	39.3333	22	77	72	57	0.96	1.78	3.93	2.22333	1.11	3.78	3.56	2.81667	ACBP4	PREDICTED: acyl-CoA-binding domain-containing protein 5 isoform X2 [Solanum lycopersicum]	-	-	GO:0005829//cytosol	-	GO:0006869//lipid transport
Solyc01g067490.2	191	202	246	213	233	223	254	236.667	13.77	13.9	16.32	14.6633	14.14	13.12	15.06	14.1067	APC7	PREDICTED: anaphase-promoting complex subunit 7 isoform X1 [Solanum lycopersicum]	Folding, sorting and degradation	ko04120//Ubiquitin mediated proteolysis	-	-	GO:0016571//histone methylation;GO:0051788//response to misfolded protein;GO:0042023//DNA endoreduplication;GO:0010388//cullin deneddylation;GO:0009640//photomorphogenesis;GO:0016579//protein deubiquitination;GO:0045893//positive regulation of transcription, DNA-templated;GO:0000278//mitotic cell cycle;GO:0045492//xylan biosynthetic process;GO:0007062//sister chromatid cohesion;GO:0007131//recipr…
Solyc01g067500.2	471	495	564	510	638	677	603	639.333	34.53	34.63	38.06	35.74	39.37	40.51	36.36	38.7467	TON2	PREDICTED: probable serine/threonine-protein phosphatase 2A regulatory subunit B'' subunit TON2 [Solanum lycopersicum]	Translation	ko03015//mRNA surveillance pathway	GO:0005634//nucleus;GO:0009524//phragmoplast;GO:0005819//spindle	GO:0005509//calcium ion binding;GO:0030359//protein phosphatase type 2B regulator activity	GO:0048765//root hair cell differentiation;GO:0071555//cell wall organization;GO:0010090//trichome morphogenesis;GO:0000226//microtubule cytoskeleton organization;GO:0045010//actin nucleation;GO:0007155//cell adhesion;GO:0030865//cortical cytoskeleton organization;GO:0000913//preprophase band assembly;GO:0009826//unidimensional cell growth
Solyc01g067510.2	0	0	1	0.333333	0	1	1	0.666667	0	0	0.07	0.0233333	0	0.06	0.06	0.04	PERK3	PREDICTED: proline-rich receptor-like protein kinase PERK14 [Solanum pennellii]	-	-	-	GO:0005524//ATP binding;GO:0004672//protein kinase activity	-
Solyc01g067520.2	4	1	3	2.66667	13	0	3	5.33333	0.17	0.04	0.12	0.11	0.46	0	0.1	0.186667	CSLD4	PREDICTED: cellulose synthase-like protein D4 [Solanum lycopersicum]	-	-	GO:0016021//integral component of membrane	GO:0016760//cellulose synthase (UDP-forming) activity	GO:0030244//cellulose biosynthetic process
Solyc01g067530.2	59	59	76	64.6667	79	112	96	95.6667	3.82	3.64	4.53	3.99667	4.3	5.92	5.11	5.11	OBGL	PREDICTED: GTP-binding protein OBGC, chloroplastic [Solanum lycopersicum]	-	-	GO:0009570//chloroplast stroma;GO:0009706//chloroplast inner membrane	GO:0003924//GTPase activity;GO:0005525//GTP binding;GO:0000287//magnesium ion binding	GO:0009793//embryo development ending in seed dormancy;GO:0016556//mRNA modification;GO:0009658//chloroplast organization;GO:0006364//rRNA processing;GO:0010027//thylakoid membrane organization
Solyc01g067540.1	0	0	0	0	0	0	0	0	0	0	0	0	0	0	0	0	ERF086	PREDICTED: ethylene-responsive transcription factor ERF086 [Solanum lycopersicum]	-	-	GO:0005634//nucleus	GO:0003700//sequence-specific DNA binding transcription factor activity;GO:0003677//DNA binding	GO:0006351//transcription, DNA-templated;GO:0010582//floral meristem determinacy;GO:0010102//lateral root morphogenesis;GO:0010432//bract development;GO:0010451//floral meristem growth
Solyc01g067550.2	179	374	428	327	298	715	609	540.667	14.09	28.11	31.02	24.4067	19.76	45.93	39.45	35.0467	At5g18550	PREDICTED: zinc finger CCCH domain-containing protein 34 [Solanum lycopersicum]	-	-	-	GO:0046872//metal ion binding	-
Solyc01g067560.2	330	285	322	312.333	392	465	416	424.333	12.67	10.43	11.37	11.49	12.63	14.58	13.09	13.4333	ALY3	PREDICTED: protein ALWAYS EARLY 3 isoform X2 [Solanum lycopersicum]	-	-	GO:0017053//transcriptional repressor complex	GO:0003677//DNA binding;GO:0003682//chromatin binding	GO:0006351//transcription, DNA-templated;GO:0007049//cell cycle
Solyc01g067570.2	105	85	140	110	157	147	103	135.667	12.32	9.53	15.13	12.3267	15.56	14.05	9.98	13.1967	-	PREDICTED: uncharacterized protein LOC101268026 isoform X1 [Solanum lycopersicum]	-	-	-	-	-
Solyc01g067580.2	47	50	68	55	89	59	73	73.6667	10.8	11.03	14.42	12.0833	17.42	11.01	14.01	14.1467	-	PREDICTED: uncharacterized protein LOC101267737 [Solanum lycopersicum]	-	-	-	-	-
Solyc01g067590.2	461	470	456	462.333	550	531	491	524	32.55	31.66	29.63	31.28	32.68	30.6	28.5	30.5933	SNF4	PREDICTED: sucrose nonfermenting 4-like protein [Solanum lycopersicum]	-	-	-	-	-
Solyc01g067600.2	508	449	435	464	587	750	437	591.333	13.21	11.12	10.4	11.5767	12.8	15.94	9.3	12.68	-	PREDICTED: uncharacterized protein LOC101248911 [Solanum lycopersicum]	-	-	-	GO:0008270//zinc ion binding	-
Solyc01g067610.2	116	110	89	105	131	109	97	112.333	44.32	40.54	31.45	38.77	43.1	33.62	31.42	36.0467	-	-	-	-	-	-	-
Solyc01g067620.2	23	23	12	19.3333	24	13	10	15.6667	2.76	2.64	1.33	2.24333	2.43	1.27	0.99	1.56333	SRG1	PREDICTED: protein SRG1 [Solanum lycopersicum]	-	-	-	GO:0046872//metal ion binding;GO:0016706//oxidoreductase activity, acting on paired donors, with incorporation or reduction of molecular oxygen, 2-oxoglutarate as one donor, and incorporation of one atom each of oxygen into both donors	-
Solyc01g067630.2	11	13	23	15.6667	13	23	20	18.6667	3.3	3.75	6.38	4.47667	3.34	5.59	5.05	4.66	-	PREDICTED: uncharacterized protein LOC101266557 [Solanum lycopersicum]	-	-	-	-	-
Solyc01g067640.2	51	102	132	95	108	146	112	122	3.26	6.21	7.76	5.74333	5.8	7.61	5.87	6.42667	At1g54610	PREDICTED: probable serine/threonine-protein kinase At1g54610 [Solanum lycopersicum]	-	-	-	GO:0005524//ATP binding;GO:0004672//protein kinase activity	-
Solyc01g067650.1	0	0	0	0	0	0	0	0	0	0	0	0	0	0	0	0	-	PREDICTED: uncharacterized protein LOC101265958 [Solanum lycopersicum]	-	-	-	-	-
Solyc01g067660.2	2759	1766	1919	2148	3365	1290	1441	2032	191.14	116.74	122.37	143.417	196.16	72.94	82.07	117.057	BAM9	1,4-alpha-glucan-maltohydrolase [Solanum lycopersicum]	-	-	-	GO:0016161//beta-amylase activity	GO:0000272//polysaccharide catabolic process
Solyc01g067670.2	52	30	58	46.6667	50	31	46	42.3333	11.75	6.5	12.09	10.1133	9.62	5.69	8.68	7.99667	-	-	-	-	-	-	-
Solyc01g067680.2	142	103	151	132	163	124	115	134	14.37	9.96	14.07	12.8	13.91	10.23	9.6	11.2467	TULP6	PREDICTED: tubby-like F-box protein 6 isoform X1 [Solanum lycopersicum]	-	-	-	GO:0005515//protein binding	-
Solyc01g067690.2	3	9	11	7.66667	1	11	8	6.66667	1.21	3.51	4.11	2.94333	0.35	3.59	2.75	2.23	-	PREDICTED: uncharacterized protein LOC101248610 isoform X3 [Solanum lycopersicum]	-	-	-	-	-
Solyc01g067700.2	6	30	36	24	21	59	44	41.3333	0.75	3.58	4.14	2.82333	2.21	5.99	4.53	4.24333	-	PREDICTED: uncharacterized protein LOC101248610 isoform X3 [Solanum lycopersicum]	-	-	-	-	-
Solyc01g067710.2	649	705	508	620.667	749	519	458	575.333	44.02	45.63	31.72	40.4567	42.75	28.74	25.54	32.3433	NHX2	(Sodium/potassium)/proton exchanger 3 [Solanum lycopersicum]	-	-	GO:0016021//integral component of membrane;GO:0005886//plasma membrane;GO:0005774//vacuolar membrane	GO:0015385//sodium:proton antiporter activity	GO:0009651//response to salt stress;GO:0010351//lithium ion transport;GO:0006885//regulation of pH;GO:0055075//potassium ion homeostasis
Solyc01g067720.2	207	230	256	231	228	306	305	279.667	22.79	24.19	25.95	24.31	21.18	27.45	27.71	25.4467	PVA22	PREDICTED: vesicle-associated protein 2-2 isoform X2 [Solanum lycopersicum]	-	-	GO:0005789//endoplasmic reticulum membrane	-	-
Solyc01g067730.2	3085	2776	3724	3195	5121	4722	4208	4683.67	768.74	664.17	856.52	763.143	1088.16	954.41	877.31	973.293	ACP1	PREDICTED: acyl carrier protein 1, chloroplastic [Solanum lycopersicum]	-	-	-	-	GO:0006633//fatty acid biosynthetic process
Solyc01g067740.2	3698	4633	3777	4036	4512	2745	2831	3362.67	754.94	906.7	711.2	790.947	782.84	455.25	481.41	573.167	SODCC.5	superoxide dismutase [Cu-Zn] 2 [Solanum lycopersicum]	-	-	-	GO:0046872//metal ion binding;GO:0004784//superoxide dismutase activity	GO:0046686//response to cadmium ion;GO:0006096//glycolytic process;GO:0006094//gluconeogenesis
Solyc01g067750.2	548	651	739	646	618	782	796	732	38.06	43.15	47.25	42.82	36.12	44.33	45.45	41.9667	EMB3004	dehydroquinate dehydratase/shikimate:NADP oxidoreductase isoform 1 [Solanum lycopersicum]	Amino acid metabolism;Overview	ko01100//Metabolic pathways;ko01110//Biosynthesis of secondary metabolites;ko00400//Phenylalanine, tyrosine and tryptophan biosynthesis	GO:0009570//chloroplast stroma	GO:0050661//NADP binding;GO:0004764//shikimate 3-dehydrogenase (NADP+) activity;GO:0003855//3-dehydroquinate dehydratase activity	GO:0009793//embryo development ending in seed dormancy;GO:0006865//amino acid transport;GO:0019632//shikimate metabolic process
Solyc01g067760.1	0	0	0	0	0	0	0	0	0	0	0	0	0	0	0	0	psaJ	photosystem I subunit IX (chloroplast) [Scopolia parviflora]	-	-	GO:0009522//photosystem I	-	GO:0015979//photosynthesis
Solyc01g067770.1	0	0	0	0	0	0	0	0	0	0	0	0	0	0	0	0	-	DnaJ homolog subfamily B member 12 [Morus notabilis]	-	-	-	-	-
Solyc01g067780.1	0	0	0	0	0	0	0	0	0	0	0	0	0	0	0	0	DNAJB14	PREDICTED: uncharacterized protein LOC101248043 [Solanum lycopersicum]	-	-	-	-	-
Solyc01g067790.2	34	31	46	37	48	70	56	58	1.39	1.21	1.73	1.44333	1.65	2.34	1.88	1.95667	PAXIP1	PREDICTED: uncharacterized protein LOC101247749 isoform X1 [Solanum lycopersicum]	-	-	-	-	-
Solyc01g067800.2	35	65	62	54	73	100	105	92.6667	3.35	5.95	5.47	4.92333	5.9	7.81	8.29	7.33333	SUD1	PREDICTED: probable E3 ubiquitin-protein ligase MARCH10 [Solanum lycopersicum]	-	-	-	GO:0008270//zinc ion binding	-
Solyc01g067810.1	0	0	0	0	0	0	0	0	0	0	0	0	0	0	0	0	-	PREDICTED: UV-B-induced protein At3g17800, chloroplastic-like [Solanum pennellii]	-	-	-	-	-
Solyc01g067820.2	43	46	59	49.3333	68	80	85	77.6667	13.12	13.5	16.63	14.4167	17.76	19.76	21.82	19.78	-	BnaC08g32240D [Brassica napus]	-	-	-	-	-
Solyc01g067830.2	276	273	167	238.667	303	148	121	190.667	44.01	41.67	24.54	36.74	40.93	19.2	16	25.3767	VIT_07s0104g01170	PREDICTED: U1 small nuclear ribonucleoprotein C-like isoform X2 [Solanum lycopersicum]	Transcription	ko03040//Spliceosome	GO:0005685//U1 snRNP;GO:0000243//commitment complex;GO:0071004//U2-type prespliceosome	GO:0008270//zinc ion binding;GO:0003729//mRNA binding;GO:0030619//U1 snRNA binding	GO:0000387//spliceosomal snRNP assembly;GO:0000395//mRNA 5'-splice site recognition
Solyc01g067840.2	10	0	5	5	10	4	4	6	5.15	0	2.39	2.51333	4.48	1.66	1.77	2.63667	-	hypothetical protein A4A49_27965 [Nicotiana attenuata]	-	-	-	-	-
Solyc01g067850.2	0	0	0	0	0	0	0	0	0	0	0	0	0	0	0	0	PER3	PREDICTED: peroxidase 39-like [Solanum pennellii]	-	-	-	GO:0020037//heme binding;GO:0046872//metal ion binding;GO:0004601//peroxidase activity	GO:0006979//response to oxidative stress
Solyc01g067860.2	0	1	3	1.33333	0	0	0	0	0	0.12	0.36	0.16	0	0	0	0	PER24	PREDICTED: peroxidase 24-like [Solanum pennellii]	-	-	-	GO:0020037//heme binding;GO:0046872//metal ion binding;GO:0004601//peroxidase activity	GO:0006979//response to oxidative stress
Solyc01g067870.2	1	0	0	0.333333	1	0	0	0.333333	0.12	0	0	0.04	0.11	0	0	0.0366667	PER24	PREDICTED: peroxidase 24-like [Solanum pennellii]	-	-	-	GO:0020037//heme binding;GO:0046872//metal ion binding;GO:0004601//peroxidase activity	GO:0006979//response to oxidative stress
Solyc01g067880.1	0	0	0	0	1	0	2	1	0	0	0	0	0.23	0	0.44	0.223333	PER24	PREDICTED: peroxidase 24-like [Solanum pennellii]	-	-	-	GO:0020037//heme binding;GO:0046872//metal ion binding;GO:0004601//peroxidase activity	GO:0006979//response to oxidative stress
Solyc01g067890.2	5612	4325	5557	5164.67	5936	5286	4437	5219.67	313.51	230.43	285.68	276.54	278.75	241.13	203.5	241.127	TKT2	1-D-deoxyxylulose 5-phosphate synthase [Solanum lycopersicum]	Metabolism of cofactors and vitamins;Metabolism of terpenoids and polyketides	ko01100//Metabolic pathways;ko01110//Biosynthesis of secondary metabolites;ko00900//Terpenoid backbone biosynthesis	-	GO:0008661//1-deoxy-D-xylulose-5-phosphate synthase activity	GO:0016114//terpenoid biosynthetic process
Solyc01g067900.2	235	330	471	345.333	328	448	581	452.333	52.48	70.69	97.04	73.4033	62.34	81.22	108.27	83.9433	RALF	PREDICTED: rapid alkalinization factor-like [Solanum lycopersicum]	-	-	-	-	-
Solyc01g067910.2	1	0	0	0.333333	0	0	0	0	2.41	0	0	0.803333	0	0	0	0	-	-	-	-	-	-	-
Solyc01g067920.1	0	0	0	0	0	0	0	0	0	0	0	0	0	0	0	0	FRS5	PREDICTED: protein FAR1-RELATED SEQUENCE 5-like [Solanum pennellii]	-	-	-	GO:0008270//zinc ion binding	-
Solyc01g067930.2	299	367	402	356	354	582	533	489.667	36.8	43.18	45.58	41.8533	36.81	58.36	54.21	49.7933	XXT1	PREDICTED: xyloglucan 6-xylosyltransferase 2 [Solanum lycopersicum]	-	-	GO:0016021//integral component of membrane	GO:0016758//transferase activity, transferring hexosyl groups	-
Solyc01g067940.2	346	430	435	403.667	397	443	503	447.667	63.88	76.06	74.06	71.3333	62.21	66.49	77.21	68.6367	-	Os03g0300100 [Oryza sativa Japonica Group]	-	-	-	-	-
Solyc01g067950.1	0	0	0	0	0	0	0	0	0	0	0	0	0	0	0	0	-	PREDICTED: transcription factor GTE11-like isoform X2 [Nicotiana sylvestris]	-	-	-	-	-
Solyc01g067960.1	0	0	0	0	0	0	0	0	0	0	0	0	0	0	0	0	-	PREDICTED: transcription factor GTE11-like isoform X2 [Nicotiana sylvestris]	-	-	-	-	-
Solyc01g067970.1	0	0	0	0	0	0	0	0	0	0	0	0	0	0	0	0	-	PREDICTED: transcription factor GTE11-like isoform X2 [Nicotiana sylvestris]	-	-	-	-	-
Solyc01g067980.1	0	0	0	0	0	0	0	0	0	0	0	0	0	0	0	0	At3g62260	PREDICTED: probable protein phosphatase 2C 2 isoform X2 [Nicotiana sylvestris]	-	-	-	GO:0003824//catalytic activity	-
Solyc01g067990.1	0	0	0	0	0	0	0	0	0	0	0	0	0	0	0	0	-	PREDICTED: uncharacterized protein LOC101268835 isoform X1 [Solanum lycopersicum]	-	-	-	-	-
Solyc01g068000.2	537	466	379	460.667	538	449	403	463.333	53.02	43.95	34.46	43.81	44.8	36.15	32.8	37.9167	At3g62260	PREDICTED: probable protein phosphatase 2C 47 [Solanum lycopersicum]	-	-	-	GO:0046872//metal ion binding;GO:0004722//protein serine/threonine phosphatase activity	GO:0006470//protein dephosphorylation
Solyc01g068010.1	0	0	0	0	0	0	0	0	0	0	0	0	0	0	0	0	-	-	-	-	-	-	-
Solyc01g068020.2	136	138	157	143.667	144	176	173	164.333	22.16	21.53	23.58	22.4233	19.88	23.33	23.39	22.2	-	polyketide cyclase/dehydrase and lipid transporter [Medicago truncatula]	-	-	-	-	-
Solyc01g068030.2	63	55	77	65	90	106	97	97.6667	11.5	9.62	12.97	11.3633	13.95	15.74	14.72	14.8033	-	polyketide cyclase/dehydrase and lipid transporter [Medicago truncatula]	-	-	-	-	-
Solyc01g068040.1	0	0	0	0	2	5	4	3.66667	0	0	0	0	0.4	0.96	0.79	0.716667	-	hypothetical protein A4A49_63234 [Nicotiana attenuata]	-	-	-	GO:0003676//nucleic acid binding	-
Solyc01g068050.2	33	40	33	35.3333	33	77	53	54.3333	3.24	3.75	2.98	3.32333	2.73	6.16	4.29	4.39333	Trmt13	PREDICTED: tRNA:m(4)X modification enzyme TRM13 homolog [Solanum lycopersicum]	-	-	-	GO:0008168//methyltransferase activity	GO:0008033//tRNA processing
Solyc01g068060.2	297	320	308	308.333	420	294	284	332.667	93.61	97.06	89.69	93.4533	113.44	74.99	75.38	87.9367	ATG8I	autophagy 8h [Solanum lycopersicum]	Transport and catabolism	ko04140//Regulation of autophagy	-	-	GO:0006914//autophagy;GO:0046482//para-aminobenzoic acid metabolic process
Solyc01g068070.2	13	25	35	24.3333	29	51	53	44.3333	0.41	0.75	1.01	0.723333	0.76	1.31	1.36	1.14333	WDR6	PREDICTED: uncharacterized protein LOC101246276 [Solanum lycopersicum]	-	-	GO:0080008//Cul4-RING E3 ubiquitin ligase complex	-	-
Solyc01g068080.2	3	9	25	12.3333	11	13	9	11	0.34	0.98	2.63	1.31667	1.06	1.21	0.85	1.04	TKPR2	PREDICTED: tetraketide alpha-pyrone reductase 2-like [Solanum lycopersicum]	-	-	-	GO:0003824//catalytic activity;GO:0050662//coenzyme binding	-
Solyc01g068090.1	0	0	0	0	0	0	0	0	0	0	0	0	0	0	0	0	-	PREDICTED: rhamnogalacturonate lyase-like [Solanum pennellii]	-	-	-	-	-
Solyc01g068100.2	3735	3369	3645	3583	4486	4513	4280	4426.33	152.9	131.46	137.28	140.547	154.2	150.94	143.64	149.593	SPL1	PREDICTED: squamosa promoter-binding-like protein 1 [Solanum lycopersicum]	-	-	GO:0005634//nucleus	GO:0003677//DNA binding	-
Solyc01g068110.2	481	791	408	560	281	203	356	280	106	141.69	70.34	106.01	43.1	30.85	55.35	43.1	-	-	-	-	-	-	-
Solyc01g068120.2	1440	905	432	925.667	3213	228	410	1283.67	313.67	189.07	86.81	196.517	595.42	40.33	74.49	236.747	PME5	PREDICTED: pectinesterase [Solanum lycopersicum]	-	-	GO:0005618//cell wall	GO:0030599//pectinesterase activity;GO:0045330	GO:0042545//cell wall modification
Solyc01g068130.2	879	547	745	723.667	835	774	637	748.667	70.84	42.08	55.27	56.0633	56.67	50.89	42.25	49.9367	-	PREDICTED: uncharacterized protein LOC101260262 [Solanum lycopersicum]	-	-	-	-	-
Solyc01g068140.2	15	15	15	15	24	26	28	26	1.49	1.42	1.37	1.42667	2	2.1	2.29	2.13	TAX10	PREDICTED: 3'-N-debenzoyl-2'-deoxytaxol N-benzoyltransferase [Solanum lycopersicum]	-	-	-	GO:0016747//transferase activity, transferring acyl groups other than amino-acyl groups	-
Solyc01g068150.2	67	82	101	83.3333	99	89	93	93.6667	12.74	14.94	17.71	15.13	15.98	13.76	14.71	14.8167	-	PREDICTED: protein FAM192A [Capsicum annuum]	-	-	-	-	-
Solyc01g068160.2	304	308	377	329.667	370	437	443	416.667	29.3	28.35	33.46	30.37	30.07	34.34	35.19	33.2	LCD	PREDICTED: L-cysteine desulfhydrase [Solanum lycopersicum]	-	-	GO:0005829//cytosol	GO:0030170//pyridoxal phosphate binding;GO:0080146//L-cysteine desulfhydrase activity	GO:0019450//L-cysteine catabolic process to pyruvate
Solyc01g068170.2	159	176	151	162	189	193	178	186.667	15.19	16.06	13.29	14.8467	15.23	15.04	14.02	14.7633	-	PREDICTED: bifunctional endo-1,4-beta-xylanase XylA [Capsicum annuum]	-	-	-	-	-
Solyc01g068180.2	25	20	33	26	41	44	48	44.3333	1.39	1.06	1.69	1.38	1.92	2	2.19	2.03667	At4g20740	PREDICTED: pentatricopeptide repeat-containing protein At4g20740 [Solanum lycopersicum]	-	-	GO:0016020//membrane	GO:0004896//cytokine receptor activity	-
Solyc01g068190.2	75	87	109	90.3333	96	137	123	118.667	20.66	23.03	27.72	23.8033	22.59	30.58	28.42	27.1967	-	HIGH CHLOROPHYLL FLUORESCENCE 153-like protein [Solanum lycopersicum]	-	-	GO:0042651//thylakoid membrane	-	GO:0006661//phosphatidylinositol biosynthetic process;GO:0010190//cytochrome b6f complex assembly
Solyc01g068200.2	189	234	275	232.667	210	328	328	288.667	14.77	17.45	19.78	17.3333	13.82	20.91	21.09	18.6067	ELD1	PREDICTED: glycosyltransferase-like KOBITO 1 [Solanum lycopersicum]	-	-	-	-	-
Solyc01g068210.2	573	487	612	557.333	737	605	588	643.333	38.59	31.3	37.94	35.9433	41.76	33.26	32.55	35.8567	ELD1	PREDICTED: NADP-specific glutamate dehydrogenase isoform X2 [Solanum lycopersicum]	Amino acid metabolism;Energy metabolism	ko01100//Metabolic pathways;ko00330//Arginine and proline metabolism;ko00250//Alanine, aspartate and glutamate metabolism;ko00910//Nitrogen metabolism	-	GO:0016491//oxidoreductase activity	GO:0008295//spermidine biosynthetic process;GO:0045492//xylan biosynthetic process;GO:0010413//glucuronoxylan metabolic process;GO:0006520//cellular amino acid metabolic process
Solyc01g068230.1	0	0	0	0	0	0	0	0	0	0	0	0	0	0	0	0	-	PREDICTED: uncharacterized protein LOC107001445 [Solanum pennellii]	-	-	-	-	-
Solyc01g068240.2	327	353	420	366.667	401	474	475	450	21.03	21.65	24.86	22.5133	21.69	24.88	25.1	23.89	UBP24	PREDICTED: ubiquitin carboxyl-terminal hydrolase 24-like [Solanum lycopersicum]	-	-	-	GO:0008234//cysteine-type peptidase activity	GO:0006511//ubiquitin-dependent protein catabolic process
Solyc01g068250.2	1	7	14	7.33333	2	17	12	10.3333	0.12	0.81	1.57	0.833333	0.21	1.68	1.2	1.03	mhkC	PREDICTED: COMPASS-like H3K4 histone methylase component WDR5B [Solanum lycopersicum]	-	-	-	GO:0005515//protein binding	-
Solyc01g068260.2	26	44	64	44.6667	51	102	67	73.3333	1.2	1.94	2.72	1.95333	1.98	3.85	2.54	2.79	TOPBP1	PREDICTED: DNA topoisomerase 2-binding protein 1 isoform X1 [Solanum lycopersicum]	-	-	-	-	GO:0007143//female meiotic division;GO:0006974//cellular response to DNA damage stimulus
Solyc01g068270.2	163	140	239	180.667	219	231	216	222	9.08	7.43	12.25	9.58667	10.25	10.5	9.87	10.2067	PERK2	PREDICTED: probable receptor-like serine/threonine-protein kinase At5g57670 isoform X1 [Solanum lycopersicum]	-	-	-	GO:0005524//ATP binding;GO:0004674//protein serine/threonine kinase activity	GO:0006950//response to stress;GO:0002238//response to molecule of fungal origin
Solyc01g068280.2	90	92	120	100.667	140	147	110	132.333	3.42	3.33	4.19	3.64667	4.46	4.56	3.42	4.14667	CHR24	PREDICTED: protein CHROMATIN REMODELING 24 isoform X1 [Solanum lycopersicum]	-	-	-	GO:0005524//ATP binding;GO:0003677//DNA binding	GO:0010051//xylem and phloem pattern formation;GO:0048439//flower morphogenesis;GO:0048519//negative regulation of biological process;GO:0009855//determination of bilateral symmetry;GO:0009887//organ morphogenesis;GO:0008283//cell proliferation;GO:0006270//DNA replication initiation;GO:0006275//regulation of DNA replication;GO:0051726//regulation of cell cycle
Solyc01g068290.2	86	110	134	110	137	140	120	132.333	5.21	6.35	7.47	6.34333	6.98	6.92	5.97	6.62333	mnmG	PREDICTED: tRNA uridine 5-carboxymethylaminomethyl modification enzyme MnmG isoform X2 [Solanum pennellii]	-	-	-	GO:0050660//flavin adenine dinucleotide binding	GO:0042744//hydrogen peroxide catabolic process;GO:0002098//tRNA wobble uridine modification
Solyc01g068300.1	0	0	0	0	0	0	0	0	0	0	0	0	0	0	0	0	CLSY3	PREDICTED: DNA repair and recombination protein RAD54-like [Solanum lycopersicum]	-	-	-	GO:0005524//ATP binding;GO:0003677//DNA binding	-
Solyc01g068320.1	1	2	1	1.33333	8	10	5	7.66667	0.08	0.15	0.07	0.1	0.52	0.63	0.32	0.49	CLSY3	PREDICTED: SNF2 domain-containing protein CLASSY 4-like [Solanum lycopersicum]	-	-	-	GO:0005524//ATP binding;GO:0003677//DNA binding	-
Solyc01g068330.2	344	337	300	327	413	341	311	355	18.12	16.93	14.54	16.53	18.29	14.67	13.45	15.47	CDC48C	PREDICTED: cell division control protein 48 homolog C [Solanum lycopersicum]	Translation	ko03008//Ribosome biogenesis in eukaryotes	-	GO:0005524//ATP binding	GO:0016571//histone methylation;GO:0010388//cullin deneddylation;GO:0016567//protein ubiquitination;GO:0009640//photomorphogenesis;GO:0016579//protein deubiquitination;GO:0045893//positive regulation of transcription, DNA-templated;GO:0000278//mitotic cell cycle;GO:0000398//mRNA splicing, via spliceosome;GO:0035196//production of miRNAs involved in gene silencing by miRNA;GO:0030422//production o…
Solyc01g068340.2	5	6	7	6	6	9	2	5.66667	0.47	0.53	0.6	0.533333	0.47	0.68	0.15	0.433333	MUS81	PREDICTED: crossover junction endonuclease MUS81 [Solanum lycopersicum]	-	-	-	GO:0003677//DNA binding;GO:0004518//nuclease activity	GO:0006259//DNA metabolic process
Solyc01g068350.2	3	7	9	6.33333	5	8	11	8	0.61	1.36	1.68	1.21667	0.86	1.31	1.85	1.34	MUS81	PREDICTED: crossover junction endonuclease MUS81 [Solanum lycopersicum]	-	-	-	-	-
Solyc01g068360.2	8	9	15	10.6667	10	12	18	13.3333	0.46	0.49	0.8	0.583333	0.48	0.56	0.85	0.63	At3g03770	PREDICTED: probable inactive leucine-rich repeat receptor-like protein kinase At3g03770 isoform X1 [Solanum lycopersicum]	-	-	-	GO:0005524//ATP binding;GO:0004672//protein kinase activity	-
Solyc01g068370.2	32	23	32	29	30	43	24	32.3333	5.51	3.79	5.08	4.79333	4.38	6.02	3.43	4.61	SUVR3	PREDICTED: histone-lysine N-methyltransferase SUVR3 [Solanum lycopersicum]	-	-	GO:0005634//nucleus;GO:0005694//chromosome	GO:0008270//zinc ion binding;GO:0018024//histone-lysine N-methyltransferase activity	-
Solyc01g068380.2	29	28	14	23.6667	28	12	11	17	2.22	2.05	0.99	1.75333	1.81	0.75	0.69	1.08333	PAP27	PREDICTED: nucleotide pyrophosphatase/phosphodiesterase-like [Solanum lycopersicum]	-	-	-	GO:0046872//metal ion binding;GO:0003993//acid phosphatase activity	-
Solyc01g068390.2	957	866	951	924.667	1196	1012	989	1065.67	44.85	38.7	41.01	41.52	47.09	38.74	38.02	41.2833	SPCC1223.01	PREDICTED: zinc finger protein 598-like [Solanum lycopersicum]	-	-	-	GO:0008270//zinc ion binding	-
Solyc01g068400.2	258	318	362	312.667	360	382	387	376.333	65.02	76.95	84.21	75.3933	77.38	78.08	81.62	79.0267	TFCA	PREDICTED: tubulin-folding cofactor A [Solanum lycopersicum]	-	-	GO:0005829//cytosol;GO:0005874//microtubule	-	GO:0007021//tubulin complex assembly
Solyc01g068410.2	0	0	0	0	0	1	0	0.333333	0	0	0	0	0	0.1	0	0.0333333	PIN6	auxin efflux facilitator SlPIN5 [Solanum lycopersicum]	-	-	GO:0016021//integral component of membrane	-	GO:0055085//transmembrane transport
Solyc01g068420.2	0	0	0	0	0	0	0	0	0	0	0	0	0	0	0	0	TBL38	PREDICTED: protein trichome birefringence-like 41 isoform X1 [Solanum lycopersicum]	-	-	-	-	-
Solyc01g068430.1	0	0	1	0.333333	0	0	0	0	0	0	0.16	0.0533333	0	0	0	0	TBL38	PREDICTED: protein trichome birefringence-like 38 [Solanum lycopersicum]	-	-	-	-	-
Solyc01g068440.1	0	0	0	0	0	0	0	0	0	0	0	0	0	0	0	0	TBL39	PREDICTED: protein trichome birefringence-like 40 [Solanum lycopersicum]	-	-	-	-	-
Solyc01g068450.2	43	41	38	40.6667	54	36	61	50.3333	8.74	7.99	7.12	7.95	9.33	5.94	10.32	8.53	YAE1D1	PREDICTED: yae1 domain-containing protein 1-like isoform X1 [Capsicum annuum]	-	-	-	-	-
Solyc01g068460.2	344	267	459	356.667	364	327	304	331.667	17.64	13.06	21.66	17.4533	15.69	13.7	12.79	14.06	-	PREDICTED: midasin [Solanum lycopersicum]	-	-	-	GO:0005516//calmodulin binding	-
Solyc01g068470.2	12	29	31	24	30	51	40	40.3333	1.35	3.13	3.22	2.56667	2.86	4.69	3.73	3.76	-	PREDICTED: uncharacterized protein LOC101254233 [Solanum lycopersicum]	-	-	-	-	-
Solyc01g068480.2	658	655	835	716	805	1152	892	949.667	17.56	16.66	20.5	18.24	18.02	25.13	19.49	20.88	AQR	PREDICTED: intron-binding protein aquarius [Solanum lycopersicum]	-	-	GO:0009507//chloroplast;GO:0005886//plasma membrane;GO:0005681//spliceosomal complex	-	GO:0000398//mRNA splicing, via spliceosome
Solyc01g068490.2	5	5	4	4.66667	5	7	14	8.66667	0.29	0.27	0.21	0.256667	0.24	0.33	0.66	0.41	PUB44	PREDICTED: U-box domain-containing protein 44-like [Solanum lycopersicum]	-	-	-	GO:0005515//protein binding;GO:0005488//binding	-
Solyc01g068500.2	25	23	21	23	46	25	24	31.6667	1.72	1.51	1.33	1.52	2.67	1.41	1.36	1.81333	At3g54510	PREDICTED: CSC1-like protein At3g54510 isoform X1 [Solanum lycopersicum]	-	-	GO:0016020//membrane	-	GO:0009740//gibberellic acid mediated signaling pathway;GO:0009686//gibberellin biosynthetic process
Solyc01g068510.1	0	1	1	0.666667	1	0	0	0.333333	0	0.55	0.52	0.356667	0.49	0	0	0.163333	bag	PREDICTED: protein app1-like [Solanum pennellii]	-	-	-	-	-
Solyc01g068520.1	0	0	0	0	0	0	0	0	0	0	0	0	0	0	0	0	-	PREDICTED: Golgi reassembly-stacking protein 2-like [Solanum tuberosum]	-	-	-	-	-
Solyc01g068530.2	378	611	570	519.667	554	708	720	660.667	113.5	176.47	158.1	149.357	142.4	172.13	181.8	165.443	RPS16	PREDICTED: 40S ribosomal protein S16-like [Solanum lycopersicum]	Translation	ko03010//Ribosome	GO:0005840//ribosome	GO:0003735//structural constituent of ribosome	GO:0006412//translation
Solyc01g068540.2	5	3	2	3.33333	6	8	12	8.66667	0.5	0.28	0.18	0.32	0.5	0.65	0.98	0.71	-	PREDICTED: biorientation of chromosomes in cell division protein 1-like 1 isoform X1 [Gossypium hirsutum]	-	-	-	GO:0003677//DNA binding	-
Solyc01g068550.2	0	0	0	0	0	3	2	1.66667	0	0	0	0	0	0.41	0.28	0.23	RPS16	PREDICTED: myricetin O-methyltransferase-like isoform X1 [Solanum lycopersicum]	-	-	-	GO:0008171//O-methyltransferase activity	-
Solyc01g068560.2	243	203	311	252.333	266	236	251	251	73.97	59.44	87.45	73.62	69.33	58.16	64.27	63.92	-	-	-	-	-	-	-
Solyc01g068580.2	158	138	169	155	232	188	195	205	25.16	21.04	24.81	23.67	31.3	24.36	25.76	27.14	C9orf78	COP1 SUPPRESSOR 2-like protein [Solanum lycopersicum]	-	-	-	-	-
Solyc01g068590.2	19	16	19	18	28	49	16	31	6.38	5.17	5.9	5.81667	8.07	13.31	4.53	8.63667	-	-	-	-	-	-	-
Solyc01g068600.2	65	58	29	50.6667	54	107	55	72	13.46	11.51	5.54	10.17	9.5	17.99	9.49	12.3267	pald1	PREDICTED: paladin [Solanum lycopersicum]	-	-	-	-	-
Solyc01g068610.2	613	558	672	614.333	740	858	750	782.667	24.78	21.5	24.99	23.7567	25.12	28.34	24.86	26.1067	PALD1	PREDICTED: paladin [Solanum lycopersicum]	-	-	-	-	-
Solyc01g068620.2	111	227	278	205.333	173	379	328	293.333	16.7	32.68	38.55	29.31	22.03	46.41	40.89	36.4433	-	PREDICTED: uncharacterized protein LOC101252111 [Solanum lycopersicum]	-	-	GO:0009507//chloroplast	-	-
Solyc01g068630.2	1413	1101	1499	1337.67	1284	1672	1382	1446	245.26	183.01	239.87	222.713	188.98	236.02	199.21	208.07	SDT1	haloacid dehalogenase-like hydrolase superfamily protein [Solanum lycopersicum]	Metabolism of cofactors and vitamins	-	-	GO:0016787//hydrolase activity	GO:0015706//nitrate transport;GO:0010167//response to nitrate
Solyc01g068640.2	29	57	70	52	57	120	82	86.3333	1.88	3.52	4.17	3.19	3.1	6.34	4.36	4.6	adck4	aarF domain-containing protein kinase [Solanum lycopersicum]	-	-	GO:0005746//mitochondrial respiratory chain	GO:0016772//transferase activity, transferring phosphorus-containing groups;GO:0005215//transporter activity	GO:0017004//cytochrome complex assembly;GO:0015996//chlorophyll catabolic process
Solyc01g073640.2	7	7	5	6.33333	4	4	5	4.33333	0.88	0.85	0.58	0.77	0.43	0.41	0.52	0.453333	SDR3b	yfe37 protein [Solanum lycopersicum]	-	-	-	GO:0016491//oxidoreductase activity	-
Solyc01g073650.2	830	938	1196	988	1125	1337	1436	1299.33	84.2	90.89	111.73	95.6067	96.26	110.58	120.13	108.99	NPP5	PREDICTED: serine/threonine-protein phosphatase PP2A-5 catalytic subunit [Solanum lycopersicum]	-	-	-	GO:0004721//phosphoprotein phosphatase activity	-
Solyc01g073660.2	294	366	335	331.667	528	363	377	422.667	23.31	27.7	24.45	25.1533	35.26	23.48	24.6	27.78	MFSD12	PREDICTED: major facilitator superfamily domain-containing protein 12 isoform X2 [Solanum lycopersicum]	-	-	-	-	-
Solyc01g073670.2	21	2	2	8.33333	9	2	2	4.33333	1.88	0.17	0.16	0.736667	0.68	0.15	0.15	0.326667	MFSD12	PREDICTED: major facilitator superfamily domain-containing protein 12-like [Solanum lycopersicum]	-	-	-	-	-
Solyc01g073680.2	41	40	91	57.3333	45	60	115	73.3333	8.22	7.69	16.82	10.91	7.66	9.77	19.2	12.21	YLS3	PREDICTED: protein YLS3 [Solanum lycopersicum]	-	-	-	-	-
Solyc01g073690.2	435	488	622	515	519	630	669	606	71.86	77.17	94.71	81.2467	72.65	84.66	91.7	83.0033	VHA-D	V-type proton ATPase subunit D [Solanum lycopersicum]	-	-	GO:0005794//Golgi apparatus;GO:0005886//plasma membrane;GO:0000325//plant-type vacuole	GO:0042626//ATPase activity, coupled to transmembrane movement of substances	GO:0009651//response to salt stress;GO:0007030//Golgi organization;GO:0006623//protein targeting to vacuole;GO:0006816//calcium ion transport;GO:0007033//vacuole organization;GO:0006007//glucose catabolic process
Solyc01g073700.2	6	14	28	16	2	23	1	8.66667	0.59	1.32	2.55	1.48667	0.17	1.85	0.08	0.7	SPAC644.07	PREDICTED: AAA-ATPase At4g30250-like [Solanum lycopersicum]	-	-	-	GO:0005524//ATP binding	-
Solyc01g073710.2	100	79	63	80.6667	84	52	63	66.3333	28.49	21.63	16.57	22.23	20.46	12	15.07	15.8433	-	calcium-binding EF hand family protein [Populus trichocarpa]	-	-	GO:0005829//cytosol	GO:0005509//calcium ion binding	-
Solyc01g073720.2	4	10	1	5	22	0	3	8.33333	1.94	4.69	0.45	2.36	9.26	0	1.25	3.50333	-	PREDICTED: uncharacterized protein LOC104647874 [Solanum lycopersicum]	-	-	-	-	-
Solyc01g073730.2	130	113	138	127	171	143	169	161	15.35	12.75	15.01	14.37	17.05	13.76	16.48	15.7633	CNX2	PREDICTED: cyclic pyranopterin monophosphate synthase, mitochondrial isoform X2 [Solanum lycopersicum]	Metabolism of cofactors and vitamins;Folding, sorting and degradation	ko01100//Metabolic pathways;ko00790//Folate biosynthesis;ko04122//Sulfur relay system	GO:0009507//chloroplast;GO:0019008//molybdopterin synthase complex	GO:0046872//metal ion binding;GO:0051539//4 iron, 4 sulfur cluster binding;GO:0003824//catalytic activity	GO:0006777//Mo-molybdopterin cofactor biosynthetic process
Solyc01g073740.2	730	924	940	864.667	776	1135	1114	1008.33	59.92	72.39	71.03	67.78	53.64	76	75.26	68.3	CNX2	PREDICTED: citrate synthase, mitochondrial [Solanum lycopersicum]	-	-	-	GO:0004108//citrate (Si)-synthase activity	GO:0006099//tricarboxylic acid cycle;GO:0044262//cellular carbohydrate metabolic process
Solyc01g073750.2	1063	741	1132	978.667	1248	1707	1212	1389	26.96	17.9	26.41	23.7567	26.54	35.38	25.16	29.0267	CALS2	PREDICTED: callose synthase 2 [Solanum lycopersicum]	-	-	GO:0000148//1,3-beta-D-glucan synthase complex	GO:0003843//1,3-beta-D-glucan synthase activity	GO:0006075//(1->3)-beta-D-glucan biosynthetic process
Solyc01g073760.2	0	0	0	0	0	0	0	0	0	0	0	0	0	0	0	0	CALS1	PREDICTED: callose synthase 2-like isoform X2 [Nicotiana tabacum]	-	-	-	GO:0003843//1,3-beta-D-glucan synthase activity	-
Solyc01g073770.2	124	135	151	136.667	220	138	151	169.667	20.46	21.32	22.96	21.58	30.76	18.52	20.67	23.3167	-	PREDICTED: uncharacterized protein LOC104647952 [Solanum lycopersicum]	-	-	-	-	-
Solyc01g073780.2	0	1	0	0.333333	0	1	0	0.333333	0	0.12	0	0.04	0	0.1	0	0.0333333	-	PREDICTED: eukaryotic translation initiation factor 5B-like [Nicotiana attenuata]	-	-	-	GO:0047134//protein-disulfide reductase activity	-
Solyc01g073800.2	0	11	0	3.66667	4	0	0	1.33333	0	2.19	0	0.73	0.71	0	0	0.236667	-	PREDICTED: uncharacterized protein LOC101254632 [Solanum lycopersicum]	-	-	-	-	-
Solyc01g073810.2	0	3	0	1	0	0	1	0.333333	0	0.74	0	0.246667	0	0	0.21	0.07	-	PREDICTED: uncharacterized protein LOC101249296 [Solanum lycopersicum]	-	-	-	GO:0008270//zinc ion binding;GO:0047134//protein-disulfide reductase activity	-
Solyc01g073820.2	0	18	1	6.33333	3	1	6	3.33333	0	3.43	0.18	1.20333	0.51	0.16	0.99	0.553333	-	PREDICTED: uncharacterized protein LOC101249296 [Solanum lycopersicum]	-	-	-	GO:0047134//protein-disulfide reductase activity	-
Solyc01g073830.1	0	19	0	6.33333	9	1	7	5.66667	0	3.7	0	1.23333	1.55	0.16	1.18	0.963333	-	PREDICTED: eukaryotic translation initiation factor 5B-like [Nicotiana attenuata]	-	-	-	GO:0047134//protein-disulfide reductase activity	-
Solyc01g073840.1	0	22	0	7.33333	8	0	7	5	0	2.54	0	0.846667	0.82	0	0.7	0.506667	-	uncharacterized LOC107857153 [Capsicum annuum]	-	-	-	GO:0008270//zinc ion binding;GO:0047134//protein-disulfide reductase activity	-
Solyc01g073850.1	0	0	0	0	0	0	0	0	0	0	0	0	0	0	0	0	-	uncharacterized LOC107857153 [Capsicum annuum]	-	-	-	GO:0047134//protein-disulfide reductase activity	-
Solyc01g073860.2	10	29	1	13.3333	18	6	9	11	2.71	7.55	0.25	3.50333	4.17	1.32	2.04	2.51	-	uncharacterized LOC107857153 [Capsicum annuum]	-	-	-	GO:0047134//protein-disulfide reductase activity	-
Solyc01g073870.2	454	452	416	440.667	522	432	406	453.333	37.78	35.9	31.87	35.1833	36.58	29.32	27.81	31.2367	-	PREDICTED: uncharacterized protein LOC101249853 isoform X1 [Solanum lycopersicum]	-	-	-	-	-
Solyc01g073880.2	1	1	1	1	1	1	2	1.33333	0.4	0.39	0.37	0.386667	0.35	0.32	0.68	0.45	At1g60420	BnaA03g20780D [Brassica napus]	-	-	-	GO:0008270//zinc ion binding;GO:0047134//protein-disulfide reductase activity	-
Solyc01g073890.2	85	281	8	124.667	80	3	64	49	10.24	32.37	0.89	14.5	8.14	0.29	6.37	4.93333	-	uncharacterized LOC107803974 [Nicotiana tabacum]	-	-	-	GO:0047134//protein-disulfide reductase activity	-
Solyc01g073900.2	95	95	92	94	110	157	105	124	14.86	14.23	13.27	14.12	14.58	19.99	13.62	16.0633	RMA2	PREDICTED: E3 ubiquitin-protein ligase RNF168-like [Erythranthe guttata]	-	-	-	GO:0008270//zinc ion binding	-
Solyc01g073910.2	7	1	1	3	11	7	7	8.33333	1.08	0.15	0.14	0.456667	1.43	0.87	0.89	1.06333	HAT14	PREDICTED: homeobox-leucine zipper protein HOX11-like [Solanum lycopersicum]	-	-	GO:0005634//nucleus	GO:0003700//sequence-specific DNA binding transcription factor activity;GO:0043565//sequence-specific DNA binding	GO:0006351//transcription, DNA-templated
Solyc01g073920.2	135	132	163	143.333	168	159	156	161	17.91	16.74	19.92	18.19	18.84	17.17	17.11	17.7067	-	PREDICTED: formin-like protein 7 [Solanum lycopersicum]	-	-	GO:0017053//transcriptional repressor complex	-	GO:0007049//cell cycle
Solyc01g073930.2	24	48	52	41.3333	36	87	71	64.6667	2.79	5.34	5.57	4.56667	3.54	8.25	6.82	6.20333	NTAN1	PREDICTED: protein N-terminal asparagine amidohydrolase isoform X1 [Solanum lycopersicum]	-	-	-	GO:0008418//protein-N-terminal asparagine amidohydrolase activity	GO:0006499//N-terminal protein myristoylation;GO:0009755//hormone-mediated signaling pathway
Solyc01g073940.2	121	74	103	99.3333	155	127	118	133.333	16.13	9.43	12.65	12.7367	17.47	13.79	13.01	14.7567	Os02g0194200	PREDICTED: zinc finger CCCH domain-containing protein 31 [Solanum lycopersicum]	-	-	-	GO:0046872//metal ion binding;GO:0003723//RNA binding	-
Solyc01g073950.2	439	341	464	414.667	506	421	545	490.667	29.36	21.76	28.56	26.56	28.47	22.98	29.96	27.1367	GTE9	PREDICTED: ankyrin repeat, bromo and BTB domain-containing protein DDB_G0293800 [Solanum lycopersicum]	-	-	-	GO:0003677//DNA binding;GO:0003682//chromatin binding	-
Solyc01g073960.2	536	529	648	571	819	788	727	778	47.89	45.13	53.3	48.7733	61.66	57.42	53.5	57.5267	EML3	PREDICTED: protein EMSY-LIKE 3 [Solanum lycopersicum]	-	-	-	-	-
Solyc01g073970.2	28	110	119	85.6667	29	116	104	83	12.49	47.42	49.13	36.3467	11.19	41.68	39.57	30.8133	B34	PREDICTED: histone H3.2 [Musa acuminata subsp. malaccensis] [Musa acuminata]	-	-	GO:0005634//nucleus;GO:0000786//nucleosome;GO:0005634//nucleus;GO:0000786//nucleosome;GO:0005634//nucleus;GO:0000786//nucleosome;GO:0005634//nucleus;GO:0000786//nucleosome	GO:0003677//DNA binding;GO:0003677//DNA binding;GO:0003677//DNA binding;GO:0003677//DNA binding	GO:0008283//cell proliferation;GO:0008283//cell proliferation;GO:0008283//cell proliferation;GO:0008283//cell proliferation
Solyc01g073980.1	0	3	1	1.33333	6	4	5	5	0	0.51	0.17	0.226667	0.91	0.58	0.74	0.743333	-	PREDICTED: stress response protein NST1-like [Solanum pennellii]	-	-	-	-	-
Solyc01g073990.2	0	0	2	0.666667	1	6	0	2.33333	0	0	0.48	0.16	0.22	1.25	0	0.49	-	PREDICTED: disease resistance protein RPM1-like isoform X1 [Solanum pennellii]	-	-	-	-	-
Solyc01g074000.2	26	117	162	101.667	39	139	107	95	9.45	40.97	54.42	34.9467	12.19	40.8	32.89	28.6267	B34	PREDICTED: histone H3.2 [Musa acuminata subsp. malaccensis] [Musa acuminata]	-	-	GO:0005634//nucleus;GO:0000786//nucleosome;GO:0005634//nucleus;GO:0000786//nucleosome;GO:0005634//nucleus;GO:0000786//nucleosome;GO:0005634//nucleus;GO:0000786//nucleosome	GO:0003677//DNA binding;GO:0003677//DNA binding;GO:0003677//DNA binding;GO:0003677//DNA binding	GO:0008283//cell proliferation;GO:0008283//cell proliferation;GO:0008283//cell proliferation;GO:0008283//cell proliferation
Solyc01g074010.2	209	272	271	250.667	237	375	391	334.333	14.44	17.93	17.24	16.5367	13.78	21.15	22.21	19.0467	DDB_G0276461	PREDICTED: probable serine/threonine-protein kinase DDB_G0280111 [Solanum lycopersicum]	-	-	-	GO:0005524//ATP binding;GO:0004672//protein kinase activity	-
Solyc01g074020.2	50	57	56	54.3333	75	60	80	71.6667	5.41	5.89	5.58	5.62667	6.85	5.29	7.14	6.42667	ZNHIT6	PREDICTED: box C/D snoRNA protein 1 [Solanum lycopersicum]	-	-	-	-	-
Solyc01g074030.2	48	41	39	42.6667	52	53	30	45	3.98	3.25	2.98	3.40333	3.63	3.59	2.05	3.09	ZNHIT6	beta-glucosidase 01 precursor [Solanum lycopersicum]	Carbohydrate metabolism;Metabolism of other amino acids;Biosynthesis of other secondary metabolites	ko01100//Metabolic pathways;ko01110//Biosynthesis of secondary metabolites;ko00500//Starch and sucrose metabolism;ko00940//Phenylpropanoid biosynthesis;ko00460//Cyanoamino acid metabolism	-	GO:0004553//hydrolase activity, hydrolyzing O-glycosyl compounds	GO:0005975//carbohydrate metabolic process
Solyc01g074040.1	0	0	0	0	0	0	0	0	0	0	0	0	0	0	0	0	ZNHIT6	PREDICTED: furcatin hydrolase-like [Solanum pennellii]	-	-	-	GO:0004553//hydrolase activity, hydrolyzing O-glycosyl compounds	GO:0005975//carbohydrate metabolic process
Solyc01g074050.1	0	0	0	0	0	0	0	0	0	0	0	0	0	0	0	0	BGLU17	PREDICTED: beta-glucosidase 13-like [Solanum tuberosum]	-	-	-	GO:0004553//hydrolase activity, hydrolyzing O-glycosyl compounds	GO:0005975//carbohydrate metabolic process
Solyc01g074060.1	0	0	0	0	0	0	0	0	0	0	0	0	0	0	0	0	BGLU13	PREDICTED: beta-glucosidase 13-like [Solanum tuberosum]	-	-	-	GO:0004553//hydrolase activity, hydrolyzing O-glycosyl compounds	GO:0005975//carbohydrate metabolic process
Solyc01g079060.2	18	16	19	17.6667	19	20	19	19.3333	4.37	3.73	4.26	4.12	3.93	3.94	3.86	3.91	chmp7	PREDICTED: charged multivesicular body protein 7 isoform X1 [Solanum lycopersicum]	-	-	-	-	-
Solyc01g079070.2	64	63	68	65	80	76	82	79.3333	11.87	11.19	11.63	11.5633	12.59	11.45	12.64	12.2267	chmp7	PREDICTED: charged multivesicular body protein 7 isoform X1 [Solanum lycopersicum]	-	-	-	-	GO:0007034//vacuolar transport
Solyc01g079080.2	0	2	3	1.66667	0	4	10	4.66667	0	0.11	0.16	0.09	0	0.19	0.48	0.223333	-	PREDICTED: uncharacterized protein LOC101266559 [Solanum lycopersicum]	-	-	GO:0005730//nucleolus;GO:0005694//chromosome	-	GO:0007126//meiotic nuclear division
Solyc01g079090.2	172	367	314	284.333	286	473	417	392	13.43	27.35	22.57	21.1167	18.8	30.14	26.79	25.2433	PPXI	protoporphyrinogen oxidase [Solanum lycopersicum]	Metabolism of cofactors and vitamins	ko01100//Metabolic pathways;ko01110//Biosynthesis of secondary metabolites;ko00860//Porphyrin and chlorophyll metabolism	GO:0009941//chloroplast envelope;GO:0009534//chloroplast thylakoid	GO:0004729//oxygen-dependent protoporphyrinogen oxidase activity	GO:0006779//porphyrin-containing compound biosynthetic process
Solyc01g079100.2	1	5	6	4	4	5	5	4.66667	0.1	0.49	0.57	0.386667	0.35	0.42	0.43	0.4	PAT18	PREDICTED: protein S-acyltransferase 18 [Solanum lycopersicum]	-	-	GO:0016021//integral component of membrane	GO:0008270//zinc ion binding;GO:0019706//protein-cysteine S-palmitoyltransferase activity	GO:0048451//petal formation;GO:0048453//sepal formation;GO:0051567//histone H3-K9 methylation;GO:0006346//methylation-dependent chromatin silencing;GO:0031048//chromatin silencing by small RNA;GO:0000911//cytokinesis by cell plate formation;GO:0000226//microtubule cytoskeleton organization
Solyc01g079110.2	31	90	133	84.6667	48	169	123	113.333	11.98	33.56	47.54	31.0267	15.98	52.73	40.32	36.3433	B34	PREDICTED: histone H3.2-like [Solanum lycopersicum]	-	-	GO:0005634//nucleus;GO:0000786//nucleosome	GO:0003677//DNA binding	-
Solyc01g079120.2	0	0	0	0	0	0	0	0	0	0	0	0	0	0	0	0	-	-	-	-	-	-	-
Solyc01g079130.1	0	0	0	0	0	2	2	1.33333	0	0	0	0	0	0.19	0.19	0.126667	At1g48100	PREDICTED: polygalacturonase At1g48100 [Solanum lycopersicum]	-	-	GO:0005576//extracellular region	GO:0004650//polygalacturonase activity	GO:0005975//carbohydrate metabolic process;GO:0071555//cell wall organization
Solyc01g079140.2	4	4	3	3.66667	24	21	26	24	1.65	1.64	1.24	1.51	8.84	7.65	10.03	8.84	-	PREDICTED: uncharacterized protein LOC107853108 [Capsicum annuum]	-	-	-	-	-
Solyc01g079150.2	672	866	966	834.667	499	1228	621	782.667	37.11	45.6	49.08	43.93	23.16	55.37	28.15	35.56	BOR2	PREDICTED: boron transporter 1 [Solanum lycopersicum]	-	-	GO:0016021//integral component of membrane	GO:0005452//inorganic anion exchanger activity	-
Solyc01g079160.2	0	0	0	0	0	0	0	0	0	0	0	0	0	0	0	0	LIP4	PREDICTED: GDSL esterase/lipase LIP-4-like isoform X2 [Solanum lycopersicum]	-	-	-	GO:0016788//hydrolase activity, acting on ester bonds	-
Solyc01g079170.2	12	12	19	14.3333	8	9	17	11.3333	1.24	1.18	1.81	1.41	0.7	0.76	1.45	0.97	GOLS1	PREDICTED: galactinol synthase 1 [Solanum lycopersicum]	Carbohydrate metabolism	-	-	GO:0047216//inositol 3-alpha-galactosyltransferase activity	GO:0009409//response to cold;GO:0006012//galactose metabolic process
Solyc01g079180.2	0	2	13	5	0	1	2	1	0	0.21	1.3	0.503333	0	0.09	0.18	0.09	PME53	PREDICTED: probable pectinesterase 53 [Solanum lycopersicum]	Carbohydrate metabolism	ko01100//Metabolic pathways;ko00500//Starch and sucrose metabolism;ko00040//Pentose and glucuronate interconversions	GO:0005618//cell wall	GO:0030599//pectinesterase activity;GO:0045330	GO:0042545//cell wall modification
Solyc01g079190.2	0	0	0	0	0	0	0	0	0	0	0	0	0	0	0	0	-	-	-	-	-	-	-
Solyc01g079200.2	112	58	26	65.3333	29	29	48	35.3333	16.99	8.42	3.63	9.68	3.72	3.58	6.03	4.44333	GA2OX2	gibberellin 2-oxidase [Solanum lycopersicum]	-	-	-	GO:0005506//iron ion binding;GO:0052634//C-19 gibberellin 2-beta-dioxygenase activity	GO:0010286//heat acclimation;GO:0045487//gibberellin catabolic process
Solyc01g079210.2	212	215	232	219.667	300	310	272	294	16.36	15.84	16.48	16.2267	19.49	19.52	17.27	18.76	SWC4	PREDICTED: SWR1-complex protein 4 isoform X2 [Solanum lycopersicum]	-	-	GO:0035267//NuA4 histone acetyltransferase complex	GO:0003677//DNA binding;GO:0003682//chromatin binding	GO:0006281//DNA repair;GO:0043967//histone H4 acetylation;GO:0006338//chromatin remodeling;GO:0043968//histone H2A acetylation
Solyc01g079220.2	86	101	111	99.3333	101	169	145	138.333	16.42	18.48	19.55	18.15	16.38	26.23	23.04	21.8833	NIFU1	PREDICTED: nifU-like protein 1, chloroplastic [Solanum lycopersicum]	-	-	-	GO:0005506//iron ion binding;GO:0005198//structural molecule activity;GO:0051536//iron-sulfur cluster binding	GO:0016226//iron-sulfur cluster assembly
Solyc01g079230.2	825	727	821	791	1143	1003	923	1023	38.69	32.51	35.43	35.5433	45.03	38.42	35.51	39.6533	-	PREDICTED: DUF724 domain-containing protein 10 isoform X1 [Solanum lycopersicum]	-	-	-	-	-
Solyc01g079240.2	17	154	122	97.6667	47	529	231	269	1.12	9.51	7.43	6.02	2.62	28.53	12.56	14.57	LACS1	PREDICTED: long chain acyl-CoA synthetase 1 [Solanum lycopersicum]	-	-	-	GO:0003824//catalytic activity	GO:0008152//metabolic process
Solyc01g079250.2	1561	1465	1787	1604.33	1953	2255	2134	2114	89.07	79.73	93.84	87.5467	93.68	105.06	99.98	99.5733	At2g47250	PREDICTED: probable pre-mRNA-splicing factor ATP-dependent RNA helicase DEAH2 [Solanum lycopersicum]	Transcription	ko03040//Spliceosome	-	GO:0005524//ATP binding;GO:0004386//helicase activity	-
Solyc01g079260.2	88	112	166	122	152	215	240	202.333	12.09	14.72	21.02	15.9433	17.67	24.06	27.29	23.0067	WRKY23	PREDICTED: probable WRKY transcription factor 23 [Solanum lycopersicum]	-	-	-	GO:0003700//sequence-specific DNA binding transcription factor activity;GO:0043565//sequence-specific DNA binding	-
Solyc01g079270.1	67	152	129	116	56	152	111	106.333	81.58	184.28	148.27	138.043	62.83	145.3	125.89	111.34	UPB1	transcription factor upbeat1 [Nicotiana attenuata]	-	-	-	GO:0046983//protein dimerization activity	-
Solyc01g079280.1	0	0	0	0	0	0	0	0	0	0	0	0	0	0	0	0	-	-	-	-	-	-	-
Solyc01g079290.1	6	3	9	6	7	7	0	4.66667	1.38	0.66	1.91	1.31667	1.37	1.31	0	0.893333	UBC25	UBC26, partial [Solanum lycopersicum]	-	-	-	-	-
Solyc01g079300.2	0	1	1	0.666667	8	0	0	2.66667	0	0.05	0.05	0.0333333	0.37	0	0	0.123333	STS1	PREDICTED: stachyose synthase [Solanum lycopersicum]	-	-	-	GO:0047268//galactinol-raffinose galactosyltransferase activity	-
Solyc01g079310.2	42	64	63	56.3333	39	84	46	56.3333	5.08	7.39	7.01	6.49333	3.98	8.27	4.59	5.61333	-	EB_dh domain-containing protein [Cephalotus follicularis]	-	-	GO:0005768//endosome;GO:0005802//trans-Golgi network	GO:0020037//heme binding	-
Solyc01g079320.2	4	13	24	13.6667	15	23	17	18.3333	0.4	1.25	2.22	1.29	1.27	1.89	1.41	1.52333	At1g02370	PREDICTED: pentatricopeptide repeat-containing protein At1g02370, mitochondrial [Solanum lycopersicum]	-	-	-	GO:0005515//protein binding	-
Solyc01g079330.2	382	378	404	388	533	557	565	551.667	19.94	18.81	19.4	19.3833	23.38	23.74	24.2	23.7733	RH24	PREDICTED: DEAD-box ATP-dependent RNA helicase 24 [Solanum lycopersicum]	Transcription	ko03040//Spliceosome	-	GO:0005524//ATP binding;GO:0003676//nucleic acid binding;GO:0004386//helicase activity	-
Solyc01g079340.2	224	285	431	313.333	316	523	474	437.667	11.82	14.34	20.92	15.6933	14.01	22.53	20.52	19.02	ALE2	protein kinase superfamily protein [Solanum lycopersicum]	-	-	GO:0005886//plasma membrane	GO:0005524//ATP binding;GO:0004674//protein serine/threonine kinase activity	-
Solyc01g079350.2	715	543	856	704.667	927	791	840	852.667	60.98	44.21	67.21	57.4667	66.6	55.03	58.98	60.2033	-	PREDICTED: soluble guanylate cyclase gcy-33 [Solanum pennellii]	-	-	GO:0031011//Ino80 complex	-	GO:0006355//regulation of transcription, DNA-templated;GO:0006338//chromatin remodeling
Solyc01g079360.2	140	140	145	141.667	182	108	132	140.667	19.94	19.07	19.03	19.3467	21.93	12.52	15.56	16.67	WRKY35	WRKY transcription factor 37 isoform 2 [Solanum lycopersicum]	-	-	-	GO:0003700//sequence-specific DNA binding transcription factor activity;GO:0043565//sequence-specific DNA binding	-
Solyc01g079370.2	3	2	2	2.33333	3	1	4	2.66667	0.17	0.11	0.11	0.13	0.15	0.05	0.19	0.13	RGL2	PREDICTED: DELLA protein RGL1-like [Solanum lycopersicum]	-	-	-	-	GO:0006351//transcription, DNA-templated;GO:0006355//regulation of transcription, DNA-templated
Solyc01g079380.1	0	0	0	0	0	0	0	0	0	0	0	0	0	0	0	0	RGL2	PREDICTED: DELLA protein RGL2-like [Solanum lycopersicum]	-	-	-	-	GO:0006351//transcription, DNA-templated;GO:0006355//regulation of transcription, DNA-templated
Solyc01g079390.2	344	347	459	383.333	423	582	470	491.667	17.03	16.38	20.9	18.1033	17.59	23.53	19.09	20.07	EZA1	EZ1 protein [Solanum lycopersicum]	-	-	GO:0005677//chromatin silencing complex;GO:0009506//plasmodesma;GO:0031519//PcG protein complex	GO:0003700//sequence-specific DNA binding transcription factor activity;GO:0003682//chromatin binding;GO:0003727//single-stranded RNA binding	GO:0016571//histone methylation;GO:0010048//vernalization response;GO:0006306//DNA methylation;GO:0006342//chromatin silencing;GO:0045893//positive regulation of transcription, DNA-templated;GO:0000956//nuclear-transcribed mRNA catabolic process;GO:0010050//vegetative phase change;GO:0009616//virus induced gene silencing;GO:0035196//production of miRNAs involved in gene silencing by miRNA;GO:0043…
Solyc01g079400.2	9	39	31	26.3333	19	38	38	31.6667	0.71	2.94	2.25	1.96667	1.26	2.45	2.47	2.06	TBL6	PREDICTED: protein trichome birefringence-like 6 [Solanum lycopersicum]	-	-	-	-	-
Solyc01g079410.2	29	332	295	218.667	89	400	444	311	3.8	41.65	35.66	27.0367	9.87	42.74	48.18	33.5967	-	PREDICTED: uncharacterized protein LOC101266754 [Solanum lycopersicum]	-	-	-	-	-
Solyc01g079420.2	817	896	1000	904.333	969	1124	1068	1053.67	223.66	235.71	252.77	237.38	226.62	249.37	245.21	240.4	At3g62400	PREDICTED: cytochrome c oxidase subunit 5C-2 [Solanum lycopersicum]	-	-	GO:0005746//mitochondrial respiratory chain	-	-
Solyc01g079430.2	17	13	37	22.3333	27	40	25	30.6667	1.97	1.44	3.94	2.45	2.64	3.77	2.39	2.93333	RPD1	PREDICTED: protein ROOT PRIMORDIUM DEFECTIVE 1 [Solanum lycopersicum]	-	-	-	-	-
Solyc01g079440.1	0	0	0	0	0	0	0	0	0	0	0	0	0	0	0	0	-	-	-	-	-	-	-
Solyc01g079450.2	1048	950	1076	1024.67	1215	1543	1199	1319	47.32	40.89	44.7	44.3033	46.08	56.91	44.4	49.13	GEP	PREDICTED: probable glutamyl endopeptidase, chloroplastic [Solanum lycopersicum]	-	-	-	GO:0008236//serine-type peptidase activity	-
Solyc01g079460.2	1	3	3	2.33333	0	1	1	0.666667	0.25	0.71	0.68	0.546667	0	0.2	0.21	0.136667	-	PREDICTED: uncharacterized protein LOC101268610 [Solanum lycopersicum]	-	-	-	-	-
Solyc01g079470.2	1	0	2	1	4	4	0	2.66667	0.31	0	0.57	0.293333	1.06	1	0	0.686667	CP12-2	PREDICTED: calvin cycle protein CP12-1, chloroplastic [Solanum lycopersicum]	-	-	-	-	-
Solyc01g079480.2	1221	1205	1542	1322.67	1593	1674	1717	1661.33	183.5	173.28	213.57	190.117	202.65	204.76	213.8	207.07	OBF1	bZIP DNA-binding protein [Solanum lycopersicum]	-	-	-	GO:0003700//sequence-specific DNA binding transcription factor activity;GO:0043565//sequence-specific DNA binding	-
Solyc01g079490.2	36	77	92	68.3333	62	142	124	109.333	1.93	3.95	4.55	3.47667	2.8	6.23	5.47	4.83333	vps51	PREDICTED: vacuolar protein sorting-associated protein 51 homolog [Solanum lycopersicum]	-	-	-	-	-
Solyc01g079500.2	50	101	151	100.667	81	240	199	173.333	2.96	5.7	8.23	5.63	4.03	11.6	9.67	8.43333	MCM7	DNA replication licensing factor MCM7-like protein [Solanum lycopersicum]	Replication and repair	ko03030//DNA replication	GO:0005634//nucleus;GO:0005737//cytoplasm;GO:0042555//MCM complex	GO:0005524//ATP binding;GO:0003677//DNA binding;GO:0003678//DNA helicase activity	GO:0051567//histone H3-K9 methylation;GO:0006306//DNA methylation;GO:0010182//sugar mediated signaling pathway;GO:0006342//chromatin silencing;GO:0008283//cell proliferation;GO:0006270//DNA replication initiation;GO:0006268//DNA unwinding involved in DNA replication
Solyc01g079510.2	617	538	669	608	761	873	737	790.333	16.18	13.44	16.14	15.2533	16.74	18.72	15.82	17.0933	BRWD1	PREDICTED: PH-interacting protein [Solanum pennellii]	-	-	GO:0080008//Cul4-RING E3 ubiquitin ligase complex	-	GO:0009630//gravitropism
Solyc01g079520.2	43	67	95	68.3333	89	128	113	110	1.55	2.3	3.15	2.33333	2.7	3.77	3.34	3.27	MSH6	PREDICTED: DNA mismatch repair protein MSH6 [Solanum pennellii]	-	-	-	GO:0005524//ATP binding;GO:0003684//damaged DNA binding;GO:0030983//mismatched DNA binding	GO:0048451//petal formation;GO:0048453//sepal formation;GO:0006270//DNA replication initiation;GO:0006275//regulation of DNA replication;GO:0006298//mismatch repair;GO:0051726//regulation of cell cycle;GO:0006290//pyrimidine dimer repair
Solyc01g079530.2	297	171	136	201.333	321	89	130	180	64.07	35.38	27.06	42.17	58.9	15.59	23.39	32.6267	SUD1	PREDICTED: E3 ubiquitin-protein ligase MARCH8 [Capsicum annuum]	-	-	-	GO:0008270//zinc ion binding	-
Solyc01g079540.2	661	814	1025	833.333	784	1090	1042	972	148.85	175.85	212.97	179.223	150.28	199.26	195.86	181.8	SAR1A	PREDICTED: GTP-binding protein SAR1A [Solanum lycopersicum]	Folding, sorting and degradation	ko04141//Protein processing in endoplasmic reticulum	GO:0005794//Golgi apparatus;GO:0005783//endoplasmic reticulum	GO:0005525//GTP binding	GO:0006886//intracellular protein transport;GO:0016192//vesicle-mediated transport
Solyc01g079550.2	5	4	3	4	8	10	14	10.6667	1.22	0.94	0.67	0.943333	1.66	1.98	2.85	2.16333	-	PREDICTED: uncharacterized protein LOC101245093 [Solanum lycopersicum]	-	-	-	-	-
Solyc01g079560.2	0	0	0	0	0	0	0	0	0	0	0	0	0	0	0	0	Os11g0197600	PREDICTED: B3 domain-containing protein Os11g0197600-like [Solanum lycopersicum]	-	-	GO:0005634//nucleus	GO:0003677//DNA binding	GO:0006351//transcription, DNA-templated;GO:0006355//regulation of transcription, DNA-templated
[truncated: 32,281 more rows]
