# Supplementary material for: Transcriptome Profiling of Tomato Uncovers an Involvement of Cytochrome P450s and Peroxidases in Stigma Color Formation
Source: Front Plant Sci. 2017 May 31;8:897. doi: 10.3389/fpls.2017.00897 (PMC5449478; doi:10.3389/fpls.2017.00897)
Supplement: Supplementary file 2 [file Table_6.XLSX]

## Sheet: DEGs
Table S6. List of genes that were differentially expressed in stigmas between ys mutant and WT.
ID	WT_count	ys_count	WT_fpkm	ys_fpkm	log2 (FC)	Fold Change (ys/WT)	P-value	FDR	Gene Description
XLOC_029786	0	9.66667	0.001	22.69	14.4698	22690	0.000299846	0.0190292
Solyc09g091300.1	0	21	0.001	13.74	13.7461	13740	2.6403e-07	6.24552e-05	Self-incompatibility protein
Solyc07g045430.2	0	36.6667	0.001	5.29	12.3691	5290	1.12367e-07	2.9238e-05	Nudix hydrolase 2
Solyc08g080620.1	0	18	0.001	4.89	12.2541	4885	1.81056e-06	0.000321209	Osmotin-like protein; Thaumatin, pathogenesis-related: pr5
Solyc02g076980.2	0	41.6667	0.001	4.4	12.1033	4400	1.35451e-09	6.74892e-07	Cathepsin B-like cysteine proteinase
Solyc09g011260.1	0	15	0.001	3	11.5507	3000	0.000564526	0.0313161	CHP-rich zinc finger protein-like
Solyc02g068610.1	0	9	0.001	2.94	11.5216	2940	0.000461081	0.0267892	Genomic DNA chromosome 5 P1 clone MIK22
Solyc10g045100.1	0	9	0.001	2.1	11.0362	2100	0.000698743	0.0366066	Phosphoglycerate mutase
Solyc06g062670.2	0	30	0.001	1.86667	10.8662	1866.67	1.07525e-07	2.82923e-05	Zinc finger family protein;Zinc finger, C2H2-type
Solyc03g123590.2	0	16.6667	0.001	1.41	10.4615	1410	1.53992e-05	0.00191819	Remorin family protein
Solyc10g047030.1	0	20	0.001	1.08	10.0768	1080	3.118e-06	0.000503567	Beta-xylosidase 4; Glycoside hydrolase, family 3, N-terminal
Solyc04g074000.2	0	15.6667	0.001	0.54	9.07682	540	4.5274e-05	0.00455033	Receptor protein kinase-like protein:Serine/threonine protein kinase
Solyc08g079870.1	1	137	0.06	7.62	6.98868	127	5.76437e-18	1.92843e-14	subtilisin-like protein: p69b
Solyc12g009770.1	0.666667	46.6667	0.02	1.76667	6.46489	88.3333	4.39371e-08	1.35384e-05	RLP: Leucine Rich Repeat family protein
Solyc04g078730.1	0.666667	41	0.03	2.35	6.29155	78.3333	9.10145e-08	2.47835e-05	Subtilisin-like protease
Solyc03g007780.1	0.666667	17	10.04	248.63	4.63017	24.7639	0.000205251	0.0140543	Unknown Protein
Solyc10g081300.1	0.666667	15.3333	0.1	2.47	4.62644	24.7	5.64987e-05	0.00526889	Metacaspase 7; Peptidase C14, caspase catalytic
Solyc01g066910.2	0.666667	14	0.2	4.83	4.59395	24.15	0.000237289	0.0158767	PVR3-like protein
Solyc02g077040.2	1	27	0.13	2.97	4.51388	22.8462	6.77887e-06	0.000962106	Cathepsin B-like cysteine proteinase 5
Solyc12g008900.1	3.33333	87	0.34	7.25	4.41437	21.3235	4.67095e-07	0.000102228	SlCKX6: cytokinin oxidase6
Solyc06g069740.1	1.66667	33.6667	0.68	13.12	4.27009	19.2941	2.36977e-07	5.72117e-05	Calmodulin-like protein
Solyc03g122350.2	40	755	2.79	45.8	4.03701	16.4158	3.3445e-12	3.40528e-09	Cytochrome P450, E-class, group I
Solyc02g068070.2	1.33333	27	0.15	2.35	3.96963	15.6667	7.74645e-06	0.0010798	Lipase:AB-hydrolase associated lipase region
Solyc01g006390.2	3.33333	61	1.29	20.09	3.96103	15.5736	1.61111e-07	4.05688e-05	Cysteine-rich extensin-like protein-4
Solyc03g093890.2	1.66667	25.6667	0.24	3.48	3.85798	14.5	0.000695394	0.0365384	SlMYB52: R2R3MYB transcription factor 52
Solyc03g114940.2	5	74	0.34	4.87	3.84032	14.3235	2.22991e-08	7.69132e-06	Cytochrome P450, E-class, group I
Solyc12g087940.1	1.66667	23	0.17	2.36	3.79518	13.8824	2.23654e-05	0.00261877	Aspartic proteinase nepenthesin-1
Solyc06g059740.2	5.66667	85	0.56	7.55	3.75298	13.4821	1.91077e-05	0.00230652	Alcohol dehydrogenase 2; zinc-containing
Solyc08g076820.2	1	15	0.116667	1.55	3.7318	13.2857	0.000968381	0.0459991	bHLH transcription factor146,SlbHLH146
Solyc06g066160.2	2	30	0.316667	4.17	3.71901	13.1684	8.28947e-06	0.00114866	Pinoresinol-lariciresinol reductase
Solyc02g082740.1	1.66667	23	0.65	8.49	3.70725	13.0615	4.96146e-05	0.00485063	Dirigent-like protein 1
Solyc02g071050.2	2.66667	34.6667	0.27	3.34	3.62882	12.3704	0.000111446	0.00899945	Purine permease family protein
Solyc09g072700.2	4	56	0.48	5.91	3.62205	12.3125	6.07391e-06	0.000878018	Peroxidase 57; Haem peroxidase, plant/fungal/bacterial
Solyc02g084980.2	3	41	0.33	3.93	3.57399	11.9091	1.27761e-06	0.000243245	Galactinol synthase:Glycosyl transferase
Solyc08g042010.2	1.33333	21	0.16	1.86	3.53916	11.625	4.99093e-05	0.00485063	Exostosin family protein
Solyc08g076370.2	1.66667	20	0.08	0.92	3.52356	11.5	0.000159623	0.0114664	Homeobox-leucine zipper protein ATHB-9
Solyc11g028020.1	2	25	0.62	6.88	3.47207	11.0968	0.000799836	0.0403676	Tomato AGAMOUS like 11: Agamous MADS-box transcription factor
Solyc08g074620.1	17	204	1.41	14.98	3.40927	10.6241	1.68585e-09	7.74104e-07	Polyphenol oxidase
Solyc01g089910.2	5.66667	66	0.5	5.25	3.39232	10.5	8.72514e-08	2.40569e-05	Flotillin domain protein
Solyc10g055760.1	6.66667	76	1.42	14.58	3.36003	10.2676	1.73869e-08	6.36199e-06	NAC domain protein NAC6
Solyc06g064840.2	4	46	0.96	9.72	3.33985	10.125	5.0411e-06	0.000766575	Agamous MADS-box transcription factor; Transcription factor
Solyc06g069790.2	7.33333	84.6667	3.85	38.76	3.33164	10.0675	4.74423e-08	1.42436e-05	Gibberellin regulated protein
Solyc07g043240.2	3	34.6667	0.37	3.72	3.32971	10.0541	4.46137e-05	0.00452326	Pectinesterase, catalytic
Solyc10g009550.2	2	28	0.27	2.63	3.28403	9.74074	8.13189e-05	0.00715108	WRKY transcription factor 42,SlWRKY42
Solyc02g081360.2	14.6667	158.667	1.07	10.17	3.24864	9.50467	5.08561e-06	0.000768353	Long-chain-fatty-acid--CoA ligase
Solyc12g006860.1	3	30	0.28	2.4	3.09954	8.57143	5.59977e-05	0.00524542	Cytochrome P450: CYP734A8, brassinosteroid hydroxylase
Solyc12g005680.1	4.66667	42.6667	0.27	2.18	3.0133	8.07407	1.38656e-05	0.00176469	Potassium transporter family protein
Solyc08g079850.1	8	59	0.48	3.28	2.77259	6.83333	3.88988e-06	0.000611364	Subtilisin-like protease
Solyc03g006650.1	4	31	0.39	2.65	2.76445	6.79487	0.000194598	0.0135628	Solute carrier family 2, facilitated glucose transporter member 5
Solyc01g096750.1	9	68.6667	0.47	3.15	2.74462	6.70213	6.92571e-05	0.00623793	Argonaute 4-like protein
Solyc03g111410.2	7	47	0.88	5.29	2.58769	6.01136	0.000567	0.0313161	B3 domain-containing protein Os01g0905400: Transcriptional factor B3
Solyc03g111800.2	7	47	0.46	2.71	2.55859	5.8913	2.39863e-05	0.00278075	Receptor like kinase, RLK
Solyc01g079140.2	3.66667	24	1.51	8.84	2.5495	5.8543	0.00102588	0.0477503	Unknown Protein
Solyc08g066810.2	12	76	0.96	5.36	2.48113	5.58333	1.99529e-06	0.000348699	Glycosyl hydrolase family 5 protein
Solyc12g036390.1	8.66667	54.6667	0.99	5.5	2.47393	5.55556	5.09184e-05	0.00489554	Calmodulin-binding protein-like
Solyc10g085070.1	4.66667	27.3333	0.366667	1.97	2.42565	5.37273	0.00105623	0.0486474	UPF0503 protein At3g09070, chloroplastic
Solyc05g050130.2	444	2685	60.55	321.02	2.40646	5.30173	7.27997e-14	1.13655e-10	Acidic chitinase: Glycoside hydrolase, family 18, catalytic domain
Solyc11g006740.1	8	43	3.78	16.64	2.1382	4.40212	0.000516731	0.0292998	F-box protein PP2-B1
Solyc01g087780.2	26	127	1.26	5.44	2.11018	4.31746	1.56658e-06	0.000286611	Subtilisin-like protease
Solyc08g074680.2	130	634	3.1	13.16	2.08582	4.24516	9.67928e-05	0.00818301	partialpolyphenol oxidase A: ppo
Solyc10g009410.1	19	92	2.16	9.15	2.08274	4.23611	6.48334e-05	0.00590766	Aspartic proteinase nepenthesin I; Peptidase A1
Solyc01g091170.2	40	184	4.4	17.88	2.02277	4.06364	0.000276018	0.017955	Unknown Protein
Solyc03g114380.2	9	41.3333	0.466667	1.88	2.01027	4.02857	0.000866698	0.0427291	Kinesin family protein
Solyc11g010160.1	30	107	1.53	4.75	1.6344	3.10458	0.00100067	0.0469999	NBS-LRR disease resistance protein
Solyc04g025650.2	46	160	5.19	15.71	1.59788	3.02697	0.000140536	0.0104899	Monooxygenase FAD-binding:Aromatic-ring hydroxylase-like
Solyc03g097600.2	53	168	6.92	19.48	1.49315	2.81503	0.000470259	0.0270578	MtN3-like protein,RAG1-activating protein 1 homologue
Solyc03g044900.2	55	176	11.3	31.4	1.47444	2.77876	0.00047886	0.0274852	Calmodulin-like protein 41
Solyc04g082710.2	110	346	14.58	40.17	1.46213	2.75514	5.66083e-06	0.000833745	Cathepsin B-like cysteine proteinase 3
Solyc01g006540.2	1013	3067	43.95	116.88	1.41109	2.65939	0.000363431	0.022456	Lipoxygenase
XLOC_024111	278	841	88.28	232.12	1.39471	2.62936	1.46699e-05	0.00184698
Solyc04g007070.2	66	196	3.04	7.99	1.39412	2.62829	0.00043214	0.0257503	Disease resistance protein
Solyc04g071070.2	54	158	7.16	18.25	1.34986	2.54888	0.000757941	0.0388391	Unknown Protein
Solyc02g069800.1	183.333	534	31.45	79.88	1.34477	2.5399	3.98903e-06	0.000622767	CXE carboxylesterase
Solyc03g114890.2	171	490	18.46	46.23	1.32443	2.50433	8.15329e-05	0.00715108	COBRA-like protein: Glycosyl-phosphatidyl inositol-anchored
Solyc01g079240.2	97.6667	269	6.02	14.57	1.27517	2.42027	0.000443852	0.0263441	Long-chain-fatty-acid--CoA ligase family protein
Solyc10g054840.1	66	181	11.7	27.93	1.25531	2.38718	0.000655062	0.0352649	SlXIP1.1: water channel protein
Solyc01g010180.2	98.3333	260	15.88	36.66	1.207	2.30856	0.00018734	0.0132542	Unknown Protein
Solyc05g005460.2	803	2119	56.03	129.01	1.20323	2.30255	2.81667e-05	0.00314099	Nucleoredoxin 2: Alkyl hydroperoxide reductase
Solyc06g084540.2	175.667	446	36.08	80.71	1.16155	2.23697	0.000444424	0.0263441	Universal stress protein
Solyc11g006250.1	523	1259	80.87	169.25	1.06548	2.09287	0.000949945	0.0453996	GDSL2: GDSL-motif lipase/hydrolase family protein 2
Solyc06g071280.2	161	380	9.06	18.73	1.04777	2.06733	0.000886996	0.0433646	Enhanced disease susceptibility 1
Solyc02g084640.2	181	422.333	14.46	29.47	1.02718	2.03804	0.000466989	0.0269359	Aldehyde dehydrogenase
Solyc07g006300.2	478	1098	29.11	58.56	1.0084	2.01168	0.000352979	0.0219259	CER1 protein (Fragment); Fatty acid hydroxylase
Solyc09g075400.2	266	609	20.23	40.49	1.00107	2.00148	0.000774668	0.0394374	Unknown Protein
Solyc07g054720.1	52	0	799.8	0.001	-19.6093	-799800	0.000109056	0.00892962	Proteinase inhibitor type-2 CEVI57
Solyc07g007240.2	276	0	196.42	0.001	-17.5836	-196420	3.05024e-15	5.95255e-12	Metallocarboxypeptidase inhibitor
Solyc07g054760.1	16	0	162.39	0.001	-17.3091	-162390	2.74367e-05	0.003089	Wound induced protein
Solyc05g010000.1	9.66667	0	31.08	0.001	-14.9237	-31080	0.000738053	0.0379029	Protein IDA
Solyc03g096550.2	109	0	25.26	0.001	-14.6246	-25260	5.00855e-19	2.50986e-15	Wound/stress protein; Lipoxygenase, LH2
Solyc08g077910.2	120	0	20.62	0.001	-14.3318	-20620	4.54468e-06	0.000700179	Expansin-like protein
Solyc12g010710.1	13	0	11.47	0.001	-13.4856	-11470	0.000252521	0.0167522	Unknown Protein
Solyc06g072650.1	21	0	11.17	0.001	-13.4473	-11170	0.000108404	0.00892962	SlSAUR61: Small auxin up-regulated RNA61
Solyc01g006300.2	76	0	9.99	0.001	-13.2863	-9990	4.38686e-05	0.00448609	LECEVI1A: Peroxidase; Haem peroxidase, plant/fungal/bacterial
Solyc05g051200.1	26.6667	0	8.48	0.001	-13.0498	-8480	3.16035e-06	0.000506911	Ethylene-responsive transcription factor 1A
XLOC_019270	11.6667	0	8.41	0.001	-13.0379	-8410	0.00012683	0.00983482
Solyc10g083880.1	27.6667	0	7.48	0.001	-12.8688	-7480	0.000566702	0.0313161	SlTIP1.3: tonoplast intrinsic protein 1.3,water channel protein
Solyc03g096540.2	29	0	6.64	0.001	-12.697	-6640	2.43778e-08	8.04057e-06	Wound/stress protein
Solyc09g098080.2	59.3333	0	5.86	0.001	-12.5167	-5860	1.13944e-06	0.000218716	UDP-glucosyltransferase
Solyc01g106610.2	28	0	5.1	0.001	-12.3163	-5100	2.07163e-05	0.00244902	LEPR1A1A: Pathogenesis-related protein-1
Solyc08g080660.1	17.3333	0	4.62	0.001	-12.1737	-4620	8.97478e-07	0.000176615	Osmotin-like protein (Fragment)
Solyc10g008260.1	11.3333	0	3.58	0.001	-11.8057	-3580	4.10538e-05	0.00427288	SlbHLH093: bHLH transcription factor 093
Solyc01g101190.2	40	0	3.2	0.001	-11.6439	-3200	7.9461e-11	5.473e-08	Alpha-humulene/(-)-(E)-beta-caryophyllene synthase
Solyc03g094120.2	20	0	2.3	0.001	-11.1674	-2300	1.74051e-06	0.000311139	Os03g0849800 protein
Solyc01g005500.2	13	0	2.29	0.001	-11.1611	-2290	9.99254e-05	0.00841745	3-phenylpropionate-dihydrodiol/cinnamic acid-dihydrodiol dehydrogenase
Solyc06g082240.2	30	0	2.15	0.001	-11.0701	-2150	0.000446934	0.0263441	Laccase-13
Solyc02g069200.1	12.3333	0	2.02	0.001	-10.9801	-2020	2.73929e-05	0.003089	Zinc transporter protein: iron-regulated transporter 1
Solyc02g076910.2	17.6667	0	1.92	0.001	-10.9069	-1920	0.000692879	0.0365384	Cathepsin B-like cysteine proteinase
Solyc10g083770.1	10	0	1.72	0.001	-10.7482	-1720	0.000121989	0.00950642	Pelota homolog; Probable translation factor pelota
Solyc11g005840.1	22	0	1.64	0.001	-10.6795	-1640	8.18356e-07	0.000163797	Cysteine desulfurase; Aminotransferase, class V/Cysteine desulfurase
Solyc04g077220.2	10	0	1.56	0.001	-10.6073	-1560	0.000174939	0.0124521	Homeobox-leucine zipper protein 22: Leucine zipper, homeobox-associated
Solyc02g070130.1	15.6667	0	1.48667	0.001	-10.5379	-1486.67	0.000952742	0.0454406	FAD-binding domain-containing protein
Solyc01g005140.2	10	0	1.46667	0.001	-10.5183	-1466.67	0.000734789	0.0378182	Cytochrome b561/ferric reductase transmembrane
Solyc03g026230.1	13	0	1.25667	0.001	-10.2954	-1256.67	5.43515e-05	0.00511166	Multidrug resistance protein mdtK; Multi antimicrobial extrusion protein MatE
Solyc02g091070.2	9	0	0.986667	0.001	-9.94642	-986.667	0.000458349	0.0267875	Multidrug resistance protein mdtK; MATE family transporter related protein
Solyc02g078650.2	421	0.666667	28.1	0.03	-9.87139	-936.667	1.46092e-07	3.75764e-05	Polyphenol oxidase
Solyc01g008050.2	8.66667	0	0.92	0.001	-9.84549	-920	0.000463304	0.0267892	Leaf senescence protein-like
Solyc08g062220.2	9.66667	0	0.89	0.001	-9.79766	-890	0.000734724	0.0378182	UDP-glucose glucosyltransferase
Solyc08g062450.1	181	0.666667	116.98	0.266667	-8.77701	-438.675	3.78113e-05	0.00398859	class II heat shock protein
Solyc03g020050.2	389	1	99.85	0.23	-8.76198	-434.13	4.64247e-05	0.00460667	Proteinase inhibitor II; plant defense-related gene
Solyc12g049030.1	203	1	29.44	0.126667	-7.8606	-232.421	6.57166e-07	0.000133822	Fatty acid desaturase
Solyc08g078700.2	3482	18	619.27	2.75	-7.81499	-225.189	2.03331e-06	0.000350118	Heat shock protein 22
Solyc09g065660.2	189	1	21.32	0.0966667	-7.78531	-220.603	1.11287e-05	0.00148075	Heat stress transcription factor A3
Solyc02g070110.1	855	5	82.59	0.416667	-7.63093	-198.216	3.35798e-08	1.07722e-05	FAD-binding domain-containing protein
Solyc01g060020.2	255.667	2	27.92	0.19	-7.19916	-146.947	1.29943e-15	2.76636e-12	beta-1,3-glucanase TOMB13GLUB
Solyc01g059980.2	505	5	2.8	0.02	-7.12928	-140	2.9365e-18	1.14612e-14	Beta-glucanase, Glycoside hydrolase%2C family 17
Solyc10g078220.1	301.667	2.66667	30.76	0.22	-7.12741	-139.818	1.02703e-09	5.22848e-07	Cytochrome P450
Solyc03g098670.1	119	1	46.37	0.343333	-7.07744	-135.058	2.42959e-06	0.000409325	Kunitz trypsin inhibitor
Solyc01g097280.2	122	1	34.15	0.256667	-7.05585	-133.052	3.96032e-10	2.37802e-07	Chitinase; Glycoside hydrolase, family 19
Solyc08g080670.1	123	1	32.69	0.246667	-7.05014	-132.527	8.50824e-16	2.21384e-12	PR-5: Pathogenesis-related 5-like protein; Osmotin-like protein
Solyc10g078230.1	116	1	11.77	0.09	-7.03097	-130.778	2.56847e-06	0.00042358	Cytochrome P450
Solyc04g083140.1	221	2	17.09	0.133333	-7.00197	-128.175	8.8894e-13	9.91295e-10	cytochrome P450
Solyc01g059990.2	256	2.33333	2.51	0.02	-6.97154	-125.5	8.163e-17	2.38951e-13	Serine/threonine-protein phosphatase 7 long form homolog
Solyc12g100250.1	159	1.33333	23.33	0.19	-6.94004	-122.789	5.9533e-09	2.44587e-06	Fatty acid desaturase
Solyc02g070090.1	262	2.33333	25.04	0.206667	-6.92079	-121.161	5.11842e-07	0.000108967	FAD-binding domain-containing protein
Solyc01g102960.2	51	0.666667	10.79	0.09	-6.90555	-119.889	5.66983e-05	0.00526889	Class IV heat shock protein: Heat shock protein Hsp20
Solyc04g072280.2	867	10	75.34	0.71	-6.72945	-106.113	1.83574e-06	0.000323228	Laccase
Solyc02g087070.2	43.6667	0.666667	3.08	0.03	-6.68182	-102.667	2.64922e-05	0.00302632	Peroxidase family protein
Solyc01g080010.2	162	2	16.3233	0.176667	-6.52976	-92.3962	8.37562e-08	2.36314e-05	Xylanase inhibitor: xyloglucan endoglucanase inhibitor
Solyc07g056510.2	38.6667	0.666667	6.66	0.0766667	-6.44078	-86.8696	0.000127313	0.00983963	Glutathione S-transferase
Solyc08g080650.1	1084	15	297.73	3.58	-6.3779	-83.1648	1.6868e-11	1.36212e-08	PRP23: PATHOGENESIS RELATED PROTEIN P23; Osmotin-like protein
Solyc03g019690.1	176	2.66667	59.81	0.72	-6.37625	-83.0694	5.43176e-05	0.00511166	Kunitz-type protease inhibitor
Solyc03g020060.2	71	1	13.24	0.16	-6.37069	-82.75	0.000513004	0.0291591	Proteinase inhibitor II
Solyc07g005380.2	33.6667	0.666667	9.84	0.13	-6.24207	-75.6923	2.23337e-08	7.69132e-06	Pathogenesis-related (PR)-10-related norcoclaurine synthase-like protein
Solyc06g065060.1	123.667	2	11.72	0.166667	-6.13586	-70.32	1.76639e-05	0.00214328	FAD-binding domain-containing protein
Solyc03g020010.1	1218	21	457.76	6.78	-6.07716	-67.5162	0.000155277	0.0112578	Kunitz-type trypsin inhibitor alpha chain
Solyc07g053030.2	292	5	24.41	0.363333	-6.07003	-67.1835	3.37873e-33	7.9123e-29	Indole-3-acetic acid-amido synthetase GH3.8
Solyc09g064820.1	29	0.666667	6.82333	0.103333	-6.0451	-66.0323	1.32198e-08	5.24712e-06	Circadian clock coupling factor ZGT
Solyc07g055560.2	514	9	30.81	0.47	-6.03459	-65.5532	7.80355e-23	6.09145e-19	Cytochrome P450, E-class, group I
Solyc05g053330.2	81	1.66667	12.51	0.2	-5.96694	-62.55	3.58753e-07	8.23654e-05	MYB transcription factor
Solyc02g077290.1	48	1	2.43667	0.04	-5.92877	-60.9167	8.19404e-05	0.00716	SlGLR1_2: glutamate receptor-like 1.2
Solyc03g098100.2	181	3.66667	34.15	0.58	-5.87969	-58.8793	4.50699e-25	5.27724e-21	Reductase 2; Aldo/keto reductase subgroup
Solyc01g098490.2	25.6667	0.666667	2.54333	0.0433333	-5.8751	-58.6923	3.70316e-06	0.00058595	SlSFP1: Sugar facilitator protein 1;
Solyc10g055800.1	2039	41	362.037	6.27	-5.85153	-57.7411	6.99683e-12	6.30199e-09	Chitinase
Solyc08g068390.2	170	4	9.94	0.18	-5.78718	-55.2222	6.34752e-13	8.01629e-10	Fatty acid oxidation complex subunit alpha
Solyc02g079540.1	22.6667	0.666667	1.28667	0.0233333	-5.7851	-55.1429	0.000128796	0.0098804	Serine/threonine-protein kinase receptor
Solyc07g017880.2	673	14	92.25	1.68	-5.77902	-54.9107	1.92699e-11	1.50421e-08	Peroxidase
Solyc02g094180.2	92	2	11.69	0.22	-5.73163	-53.1364	1.34989e-08	5.26863e-06	Peroxidase 1
Solyc08g062340.2	226	5	58.38	1.1	-5.7299	-53.0727	0.000590537	0.032434	Class II heat shock protein
Solyc04g016470.2	62.3333	1.66667	7.84	0.16	-5.61471	-49	0.000147113	0.0107659	LEQA L.esculentum TomQ'a beta(1,3)glucanase
Solyc12g045020.1	62	2	6.57	0.136667	-5.58716	-48.0732	0.000272456	0.0177726	Cytochrome P450
Solyc02g072190.2	20.3333	0.666667	2.7	0.0566667	-5.57432	-47.6471	0.000519821	0.0294038	SlWRKY79: WRKY transcription factor 79
Solyc06g066230.2	81	2	8.3	0.18	-5.52704	-46.1111	2.53628e-06	0.000421595	Cytochrome P450, E-class, group I
Solyc08g075320.2	220	6	23.4	0.51	-5.51987	-45.8824	5.96873e-11	4.23563e-08	Cytochrome P450, E-class, group I
Solyc12g099140.1	19	0.666667	3.76	0.0833333	-5.4957	-45.12	3.52704e-05	0.00380628	SlMYB45: R2R3MYB transcription factor 45
Solyc07g062480.1	40	1	8.03	0.18	-5.47933	-44.6111	1.50611e-09	7.11294e-07	S-locus glycoprotein (Fragment)
Solyc01g105070.2	77	2	8.69667	0.2	-5.44239	-43.4833	3.97624e-09	1.7569e-06	LECEVI16G peroxidase precursor
Solyc02g021680.2	17	0.666667	1.64	0.04	-5.35755	-41	4.12881e-05	0.00427826	SlWRKY35: WRKY transcription factor 35
Solyc09g008970.1	132	4	127.19	3.16	-5.33092	-40.25	1.64756e-05	0.00202002	Unknown Protein
Solyc05g015850.2	138	4	33.1667	0.85	-5.28613	-39.0196	5.77974e-15	1.04115e-11	SlWRKY75: WRKY transcription factor 75;
Solyc01g067300.2	495.333	15	100.01	2.57	-5.28223	-38.9144	6.92099e-12	6.30199e-09	UPF0497 membrane protein 13
Solyc02g067640.2	251	8	34.05	0.886667	-5.26312	-38.4023	0.00011214	0.00901882	Polygalacturonase 1; Regulator of chromosome condensation
Solyc04g064880.2	165	5	28.75	0.76	-5.24142	-37.8289	8.73189e-08	2.40569e-05	Pathogenesis-related protein-like protein
Solyc01g100900.2	32.3333	1	3.68	0.1	-5.20163	-36.8	2.29926e-07	5.60875e-05	MtN21 nodulin protein-like
Solyc06g036290.2	10173	339	612.89	17.5	-5.1302	-35.0223	1.14964e-05	0.00151249	heat shock protein 90
Solyc03g007890.2	360	12	19.5	0.56	-5.1219	-34.8214	4.46733e-05	0.00452326	Heat shock protein 90
Solyc03g116480.1	104	3.66667	15.6967	0.466667	-5.07192	-33.6357	6.50395e-13	8.01629e-10	F-box family protein; Kelch-type beta propeller
Solyc09g010000.2	129	4.33333	16.2733	0.5	-5.02444	-32.5467	5.68458e-13	7.83068e-10	1-aminocyclopropane-1-carboxylate oxidase-like protein
Solyc09g008670.2	1092	40.3333	75.79	2.44	-4.95705	-31.0615	5.35883e-19	2.50986e-15	Threonine ammonia-lyase biosynthetic
Solyc02g079280.2	13.6667	0.666667	1.85	0.06	-4.94642	-30.8333	6.61732e-05	0.00600637	MYB transcription factor
Solyc07g048070.2	52.3333	2	5.41	0.18	-4.90956	-30.0556	1.21378e-05	0.00157913	Membrane protein
Solyc03g123540.2	138	5.66667	62.22	2.11	-4.88206	-29.4882	0.000215267	0.014612	class II heat shock protein
Solyc12g087860.1	13	0.666667	1.92	0.0666667	-4.848	-28.8	0.000107023	0.00888746	Ring H2 finger protein; Zinc finger, C3HC4 RING-type
Solyc02g084790.2	12	0.666667	1.6	0.0566667	-4.81943	-28.2353	0.000709759	0.036891	Peroxidase
Solyc08g079420.2	109	4	8.17	0.293333	-4.79972	-27.8523	4.86878e-08	1.44325e-05	Cytochrome P450
Solyc01g096420.2	47	2	8.15	0.3	-4.76377	-27.1667	0.000329404	0.020716	Predicted NADPH-dependent FMN reductase
Solyc12g011040.1	24	1	1.23667	0.0466667	-4.72792	-26.5	5.69857e-05	0.00527467	Lipoxygenase
Solyc04g079820.2	34.6667	1.66667	5.01	0.19	-4.72074	-26.3684	1.70334e-05	0.00207754	Inositol 5-phosphatase 4
Solyc11g044910.1	146	6.66667	9.05	0.35	-4.69249	-25.8571	4.52915e-09	1.92843e-06	Beta-xylosidase 1
Solyc08g081680.1	57	2.66667	17.2867	0.67	-4.68935	-25.801	2.53843e-06	0.000421595	GTP binding protein
Solyc03g005210.2	10.6667	0.666667	1.84333	0.0733333	-4.6517	-25.1364	0.000626989	0.0341461	Non-specific lipid-transfer protein
Solyc07g052370.2	70	3	6.96	0.3	-4.53605	-23.2	3.51805e-05	0.00380628	Cytochrome P450, E-class, group I
Solyc09g014910.2	20.3333	1	8.48	0.366667	-4.53152	-23.1273	0.00105737	0.0486474	Os03g0816700 protein
Solyc08g080640.1	1458	73	395.11	17.31	-4.51258	-22.8255	3.28012e-07	7.60534e-05	Osmotin-like protein
Solyc09g015010.2	57	3	1.21333	0.0533333	-4.50779	-22.75	8.71102e-06	0.00119997	Unknown Protein
Solyc01g097270.2	810	41	140.47	6.18	-4.50651	-22.7298	4.94325e-07	0.000107186	pathogen-induced protein: Chitinase; Glycoside hydrolase, family 19
Solyc05g012210.2	10.6667	0.666667	0.906667	0.04	-4.5025	-22.6667	0.000891976	0.0435173	Ninja-family protein 1
Solyc07g063640.1	12.3333	0.666667	45.38	2.03667	-4.47777	-22.2815	0.000262885	0.0172928	Wound induced protein
Solyc11g072470.1	10	0.666667	4.31	0.196667	-4.45386	-21.9153	0.000836805	0.0417831	LOB domain protein 1
Solyc09g082270.2	95	5	26.32	1.23	-4.41943	-21.3984	1.91701e-08	6.90654e-06	Non-specific lipid-transfer protein
Solyc10g076240.1	170	9	31.57	1.48	-4.41489	-21.3311	5.21865e-10	2.98074e-07	Peroxidase 1
Solyc04g011440.2	7550	416	444.41	21.0167	-4.40229	-21.1456	5.80929e-06	0.000850263	er21: ethylene-responsive heat shock protein cognate 70
Solyc11g005480.1	19	1	6.45	0.306667	-4.39456	-21.0326	2.03021e-05	0.00241906	glutamate dehydrogenase
Solyc04g005610.2	638	35	100.65	4.8	-4.39017	-20.9688	4.14295e-11	3.12966e-08	NAC domain transcription factor
Solyc04g077620.1	37.6667	2	49.31	2.38	-4.37285	-20.7185	0.000168589	0.0120734	Unknown Protein
Solyc06g076160.2	238	14	20.87	1.02	-4.35479	-20.4608	1.03609e-05	0.00138647	Cytochrome P450
Solyc01g101180.2	18	1	1.61	0.08	-4.33092	-20.125	2.29544e-05	0.00267436	Alpha-humulene/(-)-(E)-beta-caryophyllene synthase
Solyc10g055820.1	83	5	15.27	0.793333	-4.26663	-19.2479	0.000156571	0.0112818	Chitinase
XLOC_020792	358	22	95.5467	5.02	-4.25045	-19.0332	0.000137321	0.0103735
Solyc04g079660.2	65	4	4.94333	0.26	-4.2489	-19.0128	2.36532e-06	0.000401385	Cytochrome P450, E-class, group I
Solyc12g100270.1	299	18	23.75	1.28	-4.21371	-18.5547	2.94299e-05	0.0032663	CER1
Solyc10g084170.1	86	5.66667	46.57	2.51	-4.21364	-18.5538	0.000204954	0.0140543	Bcl-2-associated athanogene-like protein
Solyc12g008960.1	80	5	8.42	0.46	-4.19411	-18.3043	1.58723e-05	0.00196665	Calmodulin-binding protein
Solyc01g100920.2	144	9	14.31	0.79	-4.17903	-18.1139	3.24035e-10	1.99691e-07	Nodulin-like protein
Solyc01g097470.2	38.6667	2.66667	7.71	0.435667	-4.14543	-17.697	1.03484e-07	2.78551e-05	Neurogenic locus notch protein-like
Solyc12g010670.1	61.3333	4	19.39	1.10333	-4.13537	-17.574	8.36489e-11	5.59683e-08	RING finger protein 5, Zinc finger, C3HC4 RING-type
Solyc07g044970.1	30.3333	2	10.57	0.606667	-4.12293	-17.4231	3.58902e-06	0.000571753	ATP-binding protein (P-loop)
Solyc05g052680.1	461	30	52.44	3.01	-4.12283	-17.4219	5.02415e-07	0.000107941	Hydroxycinnamoyl transferase
Solyc12g088250.1	23	1.66667	2.55	0.146667	-4.11988	-17.3864	0.000138347	0.0104174	Serine carboxypeptidase 1
Solyc11g071830.1	765	52	99.22	5.81	-4.09402	-17.0775	6.58278e-06	0.000939973	Chaperone protein dnaj
Solyc08g080630.2	423	29	46.88	2.79333	-4.06891	-16.7828	0.000229354	0.0154784	Chymotrypsin inhibitor-2
Solyc02g087890.2	22	1.66667	9.81667	0.59	-4.05645	-16.6384	0.000103604	0.00866497	Unknown Protein
Solyc06g068360.2	142	10	33.71	2.08667	-4.0139	-16.155	1.51869e-09	7.11294e-07	Ethylene-responsive transcription factor 7
XLOC_020842	3850	271	339.437	21.0733	-4.00965	-16.1074	3.02159e-05	0.00333772
Solyc09g008560.2	20	1.66667	2.11	0.133333	-3.98413	-15.825	0.000988501	0.0465769	1-aminocyclopropane-1-carboxylate oxidase
Solyc01g009860.2	387	28	64.58	4.08667	-3.98209	-15.8026	7.32783e-10	3.90007e-07	NAC domain transcription factor; No apical meristem (NAM) protein
Solyc01g104740.2	553	41	113.44	7.21	-3.97579	-15.7337	2.08111e-05	0.00244902	Multiprotein bridging factor 1
Solyc02g082920.2	4781	350	805.74	51.5933	-3.96506	-15.6171	2.02278e-06	0.000350118	Endochitinase (Chitinase); Glycoside hydrolase
Solyc11g007490.1	19.3333	1.66667	2.33333	0.156667	-3.89662	-14.8936	0.000732176	0.0378182	UDP-glucosyltransferase
Solyc04g072160.2	680	54	135.43	9.12	-3.89237	-14.8498	0.00014249	0.0105596	ddtfr8: ripening regulated protein DDTFR8; Prostaglandin E synthase 3
Solyc01g081600.2	2239	171	672.17	45.35	-3.88965	-14.8218	9.52013e-07	0.000185785	Non-specific lipid-transfer protein
Solyc07g062500.2	20	2	1.18	0.08	-3.88264	-14.75	6.09477e-05	0.00561919	Cytochrome P450, E-class, group I
Solyc08g029000.2	216	17	11.67	0.796667	-3.87268	-14.6485	0.000774008	0.0394374	Lipoxygenase
Solyc07g049670.2	49	4	4.70333	0.333333	-3.81865	-14.11	0.000129106	0.0098804	Alcohol acetyltransferase
Solyc05g013630.1	13	1	9.59667	0.69	-3.79787	-13.9082	0.000633244	0.0344068	Unknown protein
Solyc05g008220.2	211	18	32.23	2.32	-3.79621	-13.8922	0.000249357	0.0166366	Unknown Protein
Solyc12g005720.1	85.3333	7	24.37	1.76	-3.79146	-13.8466	0.000132523	0.0101089	Cysteine-rich receptor-like protein kinase
Solyc03g115230.2	3911	336	169.93	12.58	-3.75574	-13.5079	9.06133e-06	0.00124093	Solanum lycopersicum heat shock protein: ClpB chaperone
Solyc04g050620.2	223	19	19.2	1.44	-3.73697	-13.3333	6.22012e-12	6.06928e-09	Cytochrome P450, E-class, group I
Solyc09g015000.2	52	4.66667	9.45	0.71	-3.73442	-13.3099	0.000140653	0.0104899	class I heat shock protein
Solyc03g097410.1	29	2.66667	5.32	0.4	-3.73335	-13.3	0.000170789	0.0121937	Inositol-tetrakisphosphate 1-kinase 1
Solyc05g009500.2	1726	150	126.86	9.72	-3.70614	-13.0514	7.32811e-13	8.58049e-10	Peptide transporter
Solyc09g007010.1	2092	191.667	1321.24	101.4	-3.70377	-13.03	5.50172e-06	0.000815439	Pathogenesis related protein PR-1
Solyc10g083690.2	1891	169	152.26	11.77	-3.69335	-12.9363	5.01341e-10	2.9351e-07	Cytochrome P450
Solyc02g090690.1	62	6	6.37333	0.493333	-3.69141	-12.9189	4.23036e-09	1.83457e-06	Uncharacterized membrane protein At3g27390
Solyc09g011160.2	601	56	56.58	4.48667	-3.65658	-12.6107	0.000104889	0.00874129	Regulator of chromosome condensation RCC1
Solyc03g043880.2	100	9	10.34	0.82	-3.65647	-12.6098	3.06559e-10	1.94027e-07	Branched-chain amino acid aminotransferase
Solyc09g090990.2	67	6	16.97	1.35	-3.65196	-12.5704	0.000284206	0.0183855	Major allergen Mal d 1
Solyc08g077900.2	435	39	66.35	5.28	-3.65149	-12.5663	0.000601908	0.0328566	Expansin-like protein
Solyc07g062490.1	226	20.6667	46.36	3.69	-3.65119	-12.5637	0.000110489	0.00899674	S-locus-specific glycoprotein
Solyc02g082930.2	2267	209	305.17	24.38	-3.64584	-12.5172	3.81662e-13	5.5861e-10	Endochitinase (Chitinase); Glycoside hydrolase
Solyc07g063710.1	16.3333	1.33333	0.956667	0.0766667	-3.64134	-12.4783	0.00064823	0.0350583	Serine/threonine kinase receptor
Solyc01g090120.2	104	10	22.87	1.87	-3.61235	-12.2299	9.57045e-06	0.00130303	Blue copper protein
Solyc08g061250.2	117	11	10.96	0.9	-3.60618	-12.1778	1.18124e-11	1.02452e-08	ATP binding / serine-threonine kinase
Solyc09g018460.1	42	4	4.31	0.36	-3.58162	-11.9722	2.63113e-06	0.000430879	GRAS family transcription factor
Solyc03g116700.2	748	72	210.34	17.79	-3.56358	-11.8235	0.00069543	0.0365384	Blue copper protein
Solyc12g015920.1	20	2	12.64	1.08667	-3.54002	-11.6319	6.86859e-05	0.00621037	ATFP4
Solyc05g007770.2	449	45	54.6967	4.75	-3.52545	-11.5151	3.10039e-05	0.00340868	NAC domain TF: No apical meristem (NAM) protein
Solyc01g091260.2	1135	115	194.523	16.97	-3.51888	-11.4628	0.000291398	0.0187471	AT2G45380 protein
Solyc09g008250.2	34.3333	3.33333	5.8	0.51	-3.50748	-11.3725	3.71671e-05	0.00395627	blind-like1: R2R3MYB transcription factor
Solyc09g010020.2	29	3	3.11	0.28	-3.47342	-11.1071	5.04111e-05	0.00487822	1-aminocyclopropane-1-carboxylate oxidase-like protein
Solyc09g075820.2	193	21	14.37	1.31	-3.45542	-10.9695	3.37015e-05	0.0036708	Sugar transporter protein 2
Solyc01g087810.2	15	1.66667	0.83	0.0766667	-3.43644	-10.8261	0.000710473	0.036891	Subtilisin-like protease; Peptidase S8, subtilisin-related
Solyc02g080040.2	112	12	10.48	0.97	-3.43351	-10.8041	0.000592781	0.032434	Receptor-like protein kinase; Serine/threonine protein kinase
Solyc03g112030.1	37	4	3.8	0.36	-3.39993	-10.5556	4.57851e-05	0.00458203	Cytochrome P450; E-class, group I
Solyc01g111230.2	36	4	6.72	0.66	-3.34792	-10.1818	6.98904e-06	0.000985633	Disease resistance response like protein
Solyc09g011080.2	648	74	61.05	6.01333	-3.34375	-10.1524	1.73725e-08	6.36199e-06	Ribulose-1 5-bisphosphate carboxylase/oxygenase activase 1
Solyc10g055810.1	334	38.6667	61.27	6.11	-3.32594	-10.0278	3.55605e-05	0.00381998	chitinase Z15140
Solyc06g072430.1	666	78	100.15	10.07	-3.31403	-9.94538	0.000152407	0.0110841	Bcl-2-associated athanogene-like protein
Solyc09g005830.1	102	12	7.8	0.806667	-3.27343	-9.66942	1.47623e-07	3.75764e-05	Exocyst complex protein EXO70
Solyc10g078550.1	229	28	29.99	3.15	-3.25106	-9.52063	4.22319e-07	9.33007e-05	glutamate dehydrogenase
Solyc03g006700.2	74.3333	9	9.36	0.99	-3.24101	-9.45455	5.26912e-05	0.00499563	Peroxidase
Solyc04g010330.2	112	14	14.06	1.49333	-3.23499	-9.41518	2.04128e-08	7.24282e-06	ARP: Auxin-regulated protein; ARP induced by cytokinin in root tissues of tomato
Solyc03g098740.1	1600	197	631.68	67.87	-3.21835	-9.3072	1.00047e-06	0.000193629	Kunitz trypsin inhibitor
Solyc02g078380.2	228	29	39	4.35	-3.16439	-8.96552	2.71793e-14	4.54632e-11	Aluminum-induced protein-like protein
Solyc08g062960.2	135	18	18.2833	2.04	-3.16389	-8.96242	0.000367875	0.0226708	Heat stress transcription factor A3
Solyc01g109120.2	125	16.3333	9.92	1.12333	-3.14255	-8.83086	8.69343e-05	0.00746734	WD-40 repeat family protein
Solyc09g011560.2	60	8	9.94	1.15	-3.11161	-8.64348	0.000692037	0.0365384	Glutathione S-transferase-like protein
Solyc01g112120.2	19	3	1.63	0.19	-3.1008	-8.57895	0.000121917	0.00950642	Dimethylaniline monooxygenase 5
Solyc10g080670.1	197	26	51	5.98667	-3.09067	-8.51893	2.36327e-08	8.02074e-06	Unknown Protein
Solyc02g085630.2	68	9	14.21	1.67	-3.08899	-8.50898	7.02881e-06	0.000985633	Homeobox-leucine zipper-like protein
Solyc01g109720.2	37	5	4.49	0.53	-3.08265	-8.4717	0.000941481	0.0452723	Epoxide hydrolase-like
Solyc08g078040.2	213	29.6667	25.25	3.04333	-3.05256	-8.29682	1.6997e-07	4.23443e-05	Monooxygenase FAD-binding
Solyc09g089610.2	55	7.33333	3.21	0.39	-3.04103	-8.23077	9.83774e-06	0.00132926	ethylene receptor-like protein (ETR6): ethylene receptor
Solyc01g067440.2	25.3333	3.33333	8.99667	1.09667	-3.03627	-8.20365	0.000108864	0.00892962	Glutaredoxin, plant II
Solyc07g056670.2	292	41	39.3	4.83	-3.02443	-8.13665	1.40602e-09	6.85961e-07	gibberellin 2-oxidase 2
Solyc06g068900.2	38.3333	5.66667	5.69	0.71	-3.00254	-8.01408	0.000705182	0.0367794	Nudix hydrolase 4
Solyc02g071970.1	120	17	47.5967	5.96	-2.99748	-7.98602	0.000250347	0.0166552	Unknown Protein
Solyc02g090490.2	318	46	31.4033	3.94	-2.99465	-7.97039	8.56133e-05	0.00742553	Homeobox-leucine zipper-like protein
Solyc07g065980.2	150	21.6667	7.31667	0.92	-2.99148	-7.9529	1.52142e-10	9.89683e-08	sip: alkaline alpha-galactosidase seed imbibition protein
Solyc07g042520.2	236	34	11.43	1.45	-2.9787	-7.88276	2.77553e-06	0.000451371	Sucrose synthase 4
Solyc07g066330.2	576	83.3333	70.04	8.96667	-2.96554	-7.81115	0.00100263	0.0469999	NAC domain protein; No apical meristem (NAM) protein
Solyc08g078050.1	34	4.66667	121.863	16.09	-2.92103	-7.57386	0.000485765	0.0277455	CTF2A
Solyc01g097240.2	4178	655	410.427	55.4267	-2.88847	-7.40486	2.66475e-05	0.00302928	Pathogenesis-related protein 4B
Solyc02g062390.2	293	45	70.2533	9.53	-2.88202	-7.37181	5.52226e-08	1.6165e-05	Unknown Protein
Solyc10g079860.1	757	120	126.12	17.3167	-2.86456	-7.28316	6.3622e-08	1.83938e-05	Beta-1 3-glucanase
Solyc07g005100.2	2361	374	279.99	38.52	-2.8617	-7.26869	4.01967e-05	0.00420235	Chitinase-like protein
Solyc12g019230.1	31	5	4.29667	0.61	-2.81634	-7.04372	0.000265671	0.0174271	Polygalacturonase 1
Solyc06g076020.2	3045	504	190.14	27.14	-2.80857	-7.0059	0.000118232	0.00934203	heat shock protein
Solyc11g066100.1	2388	402	179.15	25.99	-2.78514	-6.89304	3.93243e-05	0.00412958	heat shock protein
Solyc12g008500.1	280	48	12.82	1.90667	-2.74927	-6.72378	0.000333924	0.0208529	Receptor like kinase, RLK
Solyc06g066770.1	40.3333	7	6.17	0.93	-2.72997	-6.63441	0.000144625	0.0106504	Kelch repeat-containing F-box family protein
Solyc11g012930.1	123	21.3333	18.43	2.83	-2.70318	-6.51237	2.25824e-07	5.56668e-05	Nodulin family protein
Solyc08g067630.2	127	22.6667	42.9233	6.69333	-2.68097	-6.41285	0.000932968	0.0449552	Unknown Protein
Solyc12g008840.1	436	80	28.6367	4.57667	-2.64549	-6.2571	1.25174e-15	2.76636e-12	TBG4: beta-galactosidase 4
Solyc05g007940.2	242	45	38.98	6.29	-2.6316	-6.19714	0.00106046	0.0486938	ribonuclease lx
Solyc07g005210.2	1612	301	274.03	44.31	-2.62863	-6.18438	6.84796e-10	3.72943e-07	Outer membrane lipoprotein blc
Solyc04g078110.1	421	79	25.78	4.26	-2.59733	-6.05164	6.84511e-10	3.72943e-07	serine protease SBT1: Subtilisin-like protease
Solyc04g074850.2	60.3333	11.6667	6.16	1.03	-2.58029	-5.98058	0.000122147	0.00950642	ddtfr18: ripening regulated protein DDTFR18; Multidrug resistance protein mdtK
Solyc08g006730.1	32	6	9.75	1.65	-2.56294	-5.90909	0.000201908	0.0139312	N-acetyltransferase
Solyc08g068690.1	144	28	40.99	6.97	-2.55604	-5.88092	0.000423231	0.0252837	N-acetyltransferase
Solyc01g080970.2	223	43	26.11	4.45	-2.55273	-5.86742	1.604e-06	0.000291181	Carboxyl methyltransferase 4; SAM dependent carboxyl methyltransferase
Solyc06g053220.2	93	18	13.2133	2.26	-2.5476	-5.84661	6.559e-06	0.000939973	Homeobox leucine zipper protein
Solyc04g014600.2	244	48	51.13	8.79	-2.54023	-5.81684	2.41866e-08	8.04057e-06	Universal stress protein family protein
Solyc03g043900.1	20	4	7.31	1.32	-2.46933	-5.53788	0.000946757	0.0453398	BZIP transcription factor family protein; bZIP-1
Solyc05g052670.1	63	13	7.1	1.29	-2.46045	-5.50388	0.000145352	0.0106704	N-hydroxycinnamoyl/benzoyltransferase 1
Solyc10g018120.1	70	14.3333	7.09	1.29	-2.45841	-5.49612	4.7445e-05	0.00468805	Unknown Protein
Solyc10g007600.2	2226	458	212.29	38.68	-2.45638	-5.48837	2.44859e-05	0.00282468	glycolate oxidase: L-lactate dehydrogenase
Solyc03g111730.2	317	67	34.44	6.29	-2.45295	-5.47536	2.79995e-05	0.00313728	KDEL-tailed cysteine endopeptidase: CysEP
Solyc03g121540.2	537	113	23.83	4.37	-2.44707	-5.45309	1.98447e-12	2.11237e-09	TBG3: beta-galactosidase 3
Solyc01g098190.2	32.3333	7	2.08333	0.39	-2.41735	-5.34188	0.000661152	0.0354132	(Sodium/potassium)/proton exchanger 4,nhx4
Solyc12g014010.1	21	5	2.24	0.42	-2.41504	-5.33333	0.000828048	0.041523	Glucosyltransferase
Solyc11g062400.1	41	9	5.72667	1.08	-2.40666	-5.30247	0.000841594	0.0419329	ATP binding / serine-threonine kinase
Solyc07g007930.2	358	78	16.61	3.14	-2.40322	-5.28981	6.17717e-07	0.000129158	Alkaline alpha galactosidase 2
Solyc08g006740.2	129	28.3333	11.5	2.2	-2.38606	-5.22727	0.000198402	0.0137461	Decarboxylase family protein: aromatic amino acid decarboxylase 2
Solyc07g062530.2	347	76	13.99	2.69	-2.37872	-5.20074	1.25391e-11	1.04871e-08	ppc2: phosphoenolpyruvate carboxylase 2
Solyc09g075670.1	124	27.6667	23.14	4.5	-2.36239	-5.14222	8.66068e-05	0.00746734	Gibberellin receptor GID1L2
Solyc01g112100.2	1329	295	97.58	18.9933	-2.36109	-5.13759	9.11682e-09	3.68099e-06	Dimethylaniline monooxygenase 5
Solyc08g067960.2	1692	385	163.69	32.33	-2.34002	-5.0631	4.74493e-09	1.98423e-06	CHY zinc finger family protein expressed; Zinc finger, CHY-type
Solyc05g006920.2	391	89	25.39	5.05	-2.32991	-5.02772	3.47128e-08	1.09852e-05	Peptide transporter
Solyc07g043660.2	323	73	23.66	4.71	-2.32865	-5.02335	1.14273e-05	0.00151189	Acyl-CoA synthetase/AMP-acid ligase II
Solyc12g007030.1	202	46.3333	20.84	4.16	-2.3247	-5.00962	0.000799477	0.0403676	Aldehyde dehydrogenase 1
Solyc06g083170.2	121	28	11.71	2.36	-2.31088	-4.96186	1.05068e-07	2.79601e-05	SlbHLH049: bHLH transcription factor 049
Solyc04g008310.1	213	49	23.33	4.72	-2.30533	-4.9428	4.48578e-08	1.36426e-05	Glucosyltransferase; UDP-glucuronosyl/UDP-glucosyltransferase
Solyc02g078080.1	1219	286	255.13	51.74	-2.30188	-4.931	1.19739e-05	0.00156651	Unknown Protein
Solyc04g079640.2	234	54.3333	18.78	3.81	-2.30133	-4.92913	6.77008e-07	0.000136674	Cytochrome P450, E-class, group I
Solyc05g052450.2	59	13.6667	6.16333	1.25333	-2.29794	-4.91755	0.00104807	0.0484098	Os03g0291800 protein (Fragment)
Solyc01g080870.2	105	24.3333	6.57667	1.34667	-2.28796	-4.88366	3.83375e-07	8.55035e-05	Peptide transporter-like protein; TGF-beta receptor, type I/II extracellular region
Solyc11g011440.1	534	125	65.62	13.4667	-2.28474	-4.87277	1.59061e-08	6.00788e-06	Aspartic proteinase nepenthesin-1
Solyc01g106820.2	75.3333	18	5.37	1.10333	-2.28305	-4.86707	0.000977712	0.0462547	Peptidase M50 family
Solyc07g007710.2	78.6667	17.3333	949.68	196.3	-2.27438	-4.8379	2.24702e-06	0.000384092	Defensin protein
Solyc03g083770.1	36.6667	8.66667	14.0133	2.9	-2.27268	-4.83218	0.000447731	0.0263441	Pectinesterase
Solyc06g069150.1	31.6667	7.66667	8.52667	1.78667	-2.25471	-4.77239	0.000592066	0.032434	Genomic DNA chromosome 3 P1 clone MPE11
Solyc11g072630.1	36.6667	9	5.45	1.17	-2.21975	-4.65812	0.000695881	0.0365384	MAPK4: mitogen-activated protein kinase
Solyc03g115610.2	160	40	5.78667	1.25	-2.2108	-4.62933	0.000920633	0.0446364	Receptor like kinase, RLK
Solyc11g005350.1	38.3333	9.66667	5.66	1.22667	-2.20606	-4.61413	0.000330848	0.020716	MtN21 nodulin protein-like
Solyc12g011030.1	97.3333	25	21.85	4.81	-2.18352	-4.54262	5.93717e-06	0.000863582	xyloglucan endotransglucosylase-hydrolase 9
Solyc07g007180.2	264	66	54.75	12.07	-2.18143	-4.53604	2.63706e-07	6.24552e-05	RING-H2 finger protein; Zinc finger, C3HC4 RING-type
Solyc07g055460.2	485	122	52.56	11.64	-2.17487	-4.51546	0.000118481	0.00934203	Cytochrome P450, E-class, group I
Solyc01g105370.2	515	134	56.6033	12.8233	-2.14212	-4.41409	5.07676e-11	3.71524e-08	Enoyl-(Acyl-carrier-protein) reductase II: 2-nitropropane dioxygenase, NPD
Solyc10g009290.1	35	9	4.01	0.916667	-2.12913	-4.37455	0.000646386	0.0350395	SlbHLH155: bHLH transcription factor155
Solyc06g075170.1	39	10	22.69	5.21	-2.1227	-4.35509	0.000958939	0.0456432	Arabidopsis thaliana genomic DNA chromosome 5 P1 clone MOK16
Solyc06g072260.1	34	9	29.03	6.69	-2.11747	-4.33931	0.000886039	0.0433646	Unknown Protein
Solyc03g082550.2	96	25.3333	14.03	3.28	-2.09675	-4.27744	4.62161e-05	0.00460548	Homeobox leucine zipper protein
Solyc06g011350.2	154	41	20.28	4.75	-2.09406	-4.26947	3.74202e-07	8.46032e-05	SlPIP2.4: plasma membrane intrinsic protein 2.4; water channel protein
Solyc01g104720.2	849	225	546.99	129.91	-2.074	-4.21053	1.4001e-08	5.37499e-06	Unknown Protein
Solyc06g050500.2	87	24	17.22	4.15	-2.0529	-4.1494	0.000192931	0.0135271	Abscisic acid receptor PYL4
Solyc11g005760.1	74.6667	20.6667	6.46	1.56	-2.04999	-4.14103	9.50987e-05	0.00806892	Glycogenin-like protein
Solyc12g010200.1	235	65	19.43	4.72	-2.04143	-4.11653	6.42753e-07	0.000132035	Glycosyltransferase
Solyc04g007960.2	197	55	35.93	8.74	-2.03948	-4.11098	7.27315e-08	2.07711e-05	Calcium binding protein Caleosin
Solyc05g008640.1	65	18	34.06	8.46	-2.00935	-4.026	0.000412752	0.0249119	RING finger protein; Zinc finger, C3HC4 RING-type
Solyc02g083280.2	1076	306	207.61	51.8067	-2.00267	-4.0074	2.96167e-07	6.93564e-05	Thiosulfate sulfurtransferase/rhodanese-like domain-containing protein 1
Solyc01g106310.2	93	27	81.3133	20.72	-1.97247	-3.92439	6.17168e-05	0.00566778	Unknown Protein
Solyc05g015480.2	63.6667	18.6667	7.69	1.97	-1.96479	-3.90355	0.000402897	0.0243799	Cysteine desulfurase
Solyc10g007530.1	196	57.3333	20.29	5.20667	-1.96234	-3.89693	3.75725e-07	8.46032e-05	Genomic DNA chromosome 3 P1 clone MLD14
Solyc12g014420.1	94	27.6667	10	2.59	-1.94898	-3.861	0.000383634	0.0233957	Glucan endo-1 3-beta-glucosidase A6
Solyc05g010720.2	75.6667	22.3333	6.9	1.79	-1.94664	-3.85475	0.0010035	0.0469999	Enoyl-CoA hydratase
Solyc06g076670.2	2106	635	215.13	56.0733	-1.93982	-3.83658	0.000194025	0.0135628	Nuclear SR-like RNA binding protein
Solyc07g063410.2	404	121	44.59	11.7067	-1.92939	-3.80894	1.3342e-05	0.00171671	NAC domain protein: No apical meristem (NAM) protein
Solyc11g005380.1	177	53.6667	18.3833	4.83	-1.9283	-3.80607	0.000297356	0.0189469	GT-2 factor (Fragment)
Solyc12g013620.1	765	233	124.207	33.22	-1.90262	-3.73891	0.00100829	0.0471298	ja2: jasmonic acid 2; NAC domain protein; No apical meristem (NAM) protein
Solyc09g075890.2	277	85	45	12.09	-1.89611	-3.72208	7.50783e-05	0.00671062	Pyrimidine 5&apos-nucleotidase
Solyc11g069450.1	366	111	186.81	50.66	-1.88265	-3.68752	1.48333e-06	0.000277893	Arabidopsis thaliana genomic DNA chromosome 5 P1 clone MOK16
XLOC_030822	47	14.3333	19.48	5.32	-1.8725	-3.66165	0.000795842	0.0403399
Solyc08g082870.2	866	278	74.6233	21.0033	-1.82901	-3.55293	1.02235e-09	5.22848e-07	Dehydrogenase/reductase SDR family member 13
Solyc01g109170.2	232	74.6667	20.68	5.83	-1.82667	-3.54717	4.76369e-06	0.000729124	Cold acclimation protein COR413-like
Solyc03g116530.2	1756	563	350.23	98.93	-1.82382	-3.54018	0.00052322	0.0295247	Glyoxalase/bleomycin resistance protein/dioxygenase
Solyc08g067410.1	176	57	17.84	5.06	-1.81791	-3.52569	5.37123e-06	0.000801169	Fatty acid elongase 3-ketoacyl-CoA synthase
Solyc11g010710.1	90	29.3333	8.32	2.37	-1.8117	-3.51055	9.44488e-05	0.00804291	AP2-like ethylene-responsive transcription factor At1g16060
Solyc03g031890.2	84	27.3333	15.72	4.55	-1.78866	-3.45495	0.0004601	0.0267892	Cold induced protein-like
Solyc10g083210.1	52.6667	17.6667	10.14	2.95	-1.78127	-3.43729	0.000658926	0.0353916	Auxin response factor 1
Solyc12g013690.1	52.6667	17.6667	6.94	2.02	-1.78058	-3.43564	0.000851353	0.0423291	Monooxygenase FAD-binding protein
Solyc01g100460.2	94	32	11.86	3.51	-1.75656	-3.37892	5.26349e-05	0.00499563	BZIP transcription factor
Solyc04g081810.2	99	34	5.5	1.63	-1.75456	-3.37423	0.000115712	0.00921679	Subtilisin-like protease
Solyc03g114000.2	162	55	27.0167	8.05	-1.74679	-3.35611	0.000197856	0.0137461	LIM domain protein; Zinc finger, LIM-type
Solyc12g098850.1	1951	664	255.46	76.2	-1.74523	-3.35249	2.89478e-09	1.30365e-06	EFE: ethylene-forming enzyme; Soluble diacylglycerol acyltransferase
Solyc07g042550.2	2130	727	104.31	31.19	-1.74172	-3.34434	1.67176e-06	0.000301149	sucrose synthase 3
Solyc02g088320.2	352	121	33.38	10.09	-1.72606	-3.30823	6.4201e-07	0.000132035	cDNA clone J075153F01 full insert sequence
Solyc05g015420.2	148	51	14.3067	4.36	-1.71429	-3.28135	0.000375978	0.0230489	MYND finger family protein expressed
Solyc06g061020.2	1501	523	137.35	42.1	-1.70596	-3.26247	0.000456469	0.0267875	Baculoviral IAP repeat-containing protein 3
Solyc05g055710.2	281	100	22.69	7.02	-1.69251	-3.23219	8.7052e-05	0.00746734	Laccase-3
Solyc02g078910.2	272	96.6667	32.33	10.02	-1.68999	-3.22655	2.52695e-05	0.00290078	endonuclease AM238701
Solyc03g006490.2	1213	432	191.43	59.68	-1.6815	-3.20761	2.53844e-08	8.25628e-06	Aluminum-induced protein-like
Solyc12g096570.1	311	103	488.57	153.19	-1.67324	-3.18931	0.000894166	0.0435334	ARGOS
Solyc08g081690.2	172	61.6667	7.03	2.21	-1.66948	-3.181	5.22126e-05	0.00499067	Respiratory burst oxidase: NADPH oxidase
Solyc10g053900.1	70	25.3333	6.12	1.94	-1.65748	-3.15464	0.000923627	0.0446891	SEC14-like protein
Solyc07g062560.2	719	262	163.76	51.99	-1.65528	-3.14984	6.23252e-05	0.00570129	Pollen allergen Phl p 11
Solyc03g116930.2	112	40.6667	12.3967	3.93667	-1.65491	-3.14903	0.000143239	0.0105816	Sister chromatid cohesion protein PDS5 homolog B
Solyc04g015530.1	2987	1104	414.11	134.34	-1.62413	-3.08255	0.000108127	0.00892962	Polygalacturonase A
Solyc06g063060.2	165	61.3333	29.81	9.74	-1.6138	-3.06057	3.60887e-05	0.00385902	Auxin-repressed protein-like protein
Solyc12g099200.1	449	165	235.85	77.28	-1.6097	-3.05189	1.64373e-05	0.00202002	Invertase inhibitor
Solyc02g079500.2	1205	456	146.24	48.04	-1.60603	-3.04413	0.000271271	0.0177447	Peroxidase
Solyc02g065350.2	139	52	17.6967	5.83	-1.60191	-3.03545	8.37706e-05	0.00729271	B3 domain-containing transcription factor VRN1
Solyc02g083510.2	761	286	145.9	48.1333	-1.59987	-3.03116	3.91971e-08	1.22389e-05	SlPIP2.11: plasma membrane intrinsic protein 2.11; water channel protein
Solyc01g107900.2	331	126	23.98	7.96	-1.59099	-3.01256	5.26764e-06	0.000790754	Acyltransferase WS/DGAT/MGAT family protein
Solyc12g056860.1	83	31.3333	13.47	4.47667	-1.58925	-3.00894	0.000414022	0.0249244	BZIP transcription factor
Solyc11g008860.1	959	367	86.74	28.84	-1.58863	-3.00763	0.000111028	0.00899674	Laccase-2
Solyc01g106600.2	198	75.6667	51.8	17.23	-1.58803	-3.00638	0.000788048	0.0400315	Pathogenesis-related protein 1
Solyc09g089680.2	115	43.6667	13.73	4.57	-1.58707	-3.00438	0.000397129	0.0241558	1-aminocyclopropane-1-carboxylate oxidase-like protein
Solyc01g108900.2	514	198	31.24	10.48	-1.57576	-2.98092	0.000315755	0.0199847	LRR receptor-like serine/threonine-protein kinase, RLP
Solyc04g077010.2	118	45	5.45	1.83	-1.57441	-2.97814	0.000297739	0.0189469	Receptor like kinase, RLK
Solyc07g008250.2	3938	1529	218.29	74.01	-1.56045	-2.94947	0.000857028	0.0425209	SCF E3 ubiquitin ligase complex F-box protein grrA
Solyc05g053760.2	1173	454	197.93	67.13	-1.55996	-2.94846	8.30061e-07	0.000164732	Chaperone protein dnaJ 20
Solyc02g087060.2	430	166.333	44.28	15.05	-1.55689	-2.94219	1.53523e-06	0.000285334	Nodulin MtN21 family protein
Solyc08g065610.2	1570	612	117.47	39.99	-1.55458	-2.93748	4.29571e-05	0.00443158	Vacuolar processing enzyme-1b
Solyc03g025600.2	442	171	36.85	12.55	-1.55398	-2.93625	9.87663e-06	0.00132926	Pectinacetylesterase like protein
Solyc06g062540.2	678	267	134.32	45.96	-1.54722	-2.92254	4.31477e-05	0.00443172	phosphatase (psi14C gene)
Solyc01g095100.2	116	45.3333	13.8	4.73667	-1.54272	-2.91344	0.00102972	0.0477503	SlWRKY22: SlWRKY22 is a member of WRKY transcription factor
Solyc06g054270.2	1576	620	87.4833	30.0733	-1.54052	-2.909	1.32139e-05	0.00170964	SlSTP11: Sugar transporter protein 11
Solyc06g073010.2	322	127	106.6	36.78	-1.53521	-2.89831	0.000358184	0.0221903	PGPS/D3
Solyc03g044300.2	270	107	24.59	8.52333	-1.52858	-2.88502	9.36487e-05	0.00800389	AP2a: APETALA2a; transcription factor
Solyc03g097820.1	122	48	21.14	7.36	-1.5222	-2.87228	0.000700853	0.0366352	SlbHLH022: bHLH transcription factor 022
Solyc01g066390.2	264	106	52.3433	18.2833	-1.51748	-2.8629	0.000531543	0.0299223	Unknown Protein
Solyc02g080070.2	506	203	30.42	10.6267	-1.51733	-2.86261	0.000226478	0.0153285	RLK, Receptor like protein
Solyc08g080570.2	1857	744	191.06	67.01	-1.51158	-2.85122	5.39188e-07	0.000113754	UDP-glucose 4-epimerase
Solyc01g095340.2	395	160	69.89	24.56	-1.50878	-2.84568	0.000288664	0.0186224	Unknown Protein
Solyc06g009050.2	162	65	28.63	10.09	-1.5046	-2.83746	0.000118227	0.00934203	Universal stress protein
XLOC_008454	460	186	58.91	20.83	-1.49985	-2.82813	1.55491e-06	0.000286611
Solyc01g108800.2	133	53.6667	15.46	5.47	-1.49893	-2.82633	0.000401301	0.0243463	3-hydroxyisobutyryl-CoA hydrolase
Solyc06g084180.2	221	89.6667	147.79	52.31	-1.49839	-2.82527	0.000213047	0.0145033	Pollen allergen Ole e 6
Solyc02g079870.2	127	51	50.17	17.78	-1.49657	-2.82171	0.000236391	0.0158767	Unknown Protein
Solyc02g093700.2	136	55	22.6	8.01	-1.49645	-2.82147	0.000192767	0.0135271	Cystine transporter Cystinosin
Solyc06g005910.2	207	84.6667	20.59	7.32	-1.49203	-2.81284	0.000675948	0.0358942	Tubulin beta chain
Solyc01g066360.2	500	205	30.15	10.74	-1.48916	-2.80726	0.000192271	0.0135271	Pectinesterase; catalytic
Solyc01g066420.2	1256	516	92.9033	33.1233	-1.48788	-2.80477	0.00053709	0.0301621	Pectinesterase, catalytic
Solyc04g078900.2	165	68	13.88	4.99	-1.4759	-2.78156	0.000296683	0.0189469	cyp707a1: Cytochrome P450; ABA 8'-hydroxylase
Solyc09g098610.1	161	67	12.57	4.57	-1.45972	-2.75055	0.000179318	0.0127251	cytochrome P450
Solyc07g049140.2	2021	841	415.197	151.087	-1.45842	-2.74807	4.37332e-06	0.000678242	Metallocarboxypeptidase inhibitor
Solyc01g095320.2	1595	670	59.97	21.83	-1.45793	-2.74714	0.000664342	0.0354386	BCL-2-associated athanogene 6
Solyc09g008200.2	499	212	47.6033	17.5533	-1.43932	-2.71193	0.000483068	0.0276589	Heavy metal-associated domain containing protein expressed
Solyc12g099410.1	249	106	22.28	8.22	-1.43854	-2.71046	0.000330323	0.020716	Pectinesterase
Solyc02g067450.2	1294	550	80.36	29.69	-1.4365	-2.70664	0.000277306	0.0179888	Pectate lyase family protein
Solyc01g095330.2	287	122	40.13	14.89	-1.43034	-2.6951	0.000549793	0.0306549	Unknown Protein
Solyc02g090820.2	1134	488	106.84	40.03	-1.4163	-2.669	0.000100839	0.00846394	SolycHsfB1: Heat stress transcription factor
Solyc03g097380.2	1748	748	184.99	69.41	-1.41423	-2.66518	0.000136372	0.0103352	Heavy metal-associated domain containing protein expressed
Solyc03g123390.2	199	86	23.4667	8.82	-1.41176	-2.66062	7.91893e-05	0.00699794	Hydrolase
Solyc04g082200.2	697	301	99.38	37.51	-1.40568	-2.64943	0.000141807	0.0105423	dhn: dehydrin; Dehydrins are proteins that are produced during cold and drought stress
Solyc02g071010.1	275	119	66.25	25.05	-1.40311	-2.64471	1.40801e-05	0.00178231	Chlorophyll a/b binding protein;
Solyc06g076090.2	390	170	41.45	15.71	-1.39969	-2.63845	0.000945781	0.0453398	Actin
Solyc02g078160.2	486	211	65.9	25.07	-1.39432	-2.62864	1.35591e-06	0.000256071	Plant-specific domain TIGR01615 family protein
Solyc01g091160.2	580	251	57.6	21.93	-1.39316	-2.62654	4.97504e-05	0.00485063	arginase 1: Tomato arginase 1 (arg1)
Solyc06g008660.2	405	176	174.523	66.65	-1.38874	-2.6185	0.00101802	0.0474901	Unknown Protein
Solyc09g011710.2	704	306	123.34	47.2	-1.38578	-2.61314	4.9919e-05	0.00485063	class I heat shock protein 3
Solyc06g072420.2	512	226	56.3267	21.5867	-1.38368	-2.60933	0.000135448	0.0102984	Acid phosphatase
Solyc03g112340.1	311	137.667	42.5067	16.38	-1.37575	-2.59503	0.000261207	0.0172795	Ring H2 finger protein; Zinc finger, C3HC4 RING-type
Solyc02g092150.2	558	247	45.8433	17.7033	-1.37269	-2.58953	3.19892e-05	0.00350058	ACT domain-containing protein
Solyc08g005100.2	540	237	106.31	41.1367	-1.36978	-2.58431	1.35679e-05	0.00173625	Zinc-binding family protein
Solyc12g005940.1	714	317	132.94	51.6833	-1.363	-2.5722	0.000653192	0.0352453	1-aminocyclopropane-1-carboxylate oxidase
Solyc04g010250.2	883	392	64.6	25.13	-1.36212	-2.57063	2.03499e-05	0.00241906	Lipase-like protein
Solyc01g056310.2	2011	903	144.86	56.5167	-1.35791	-2.56314	0.000762368	0.0389807	anther-specific LAT51: Laccase-2; Multicopper oxidase, type 3
Solyc03g031750.1	200	90	71.45	27.91	-1.35615	-2.56001	0.000211726	0.0144554	Vacuolar protein sorting-associated protein 28 family protein
Solyc12g010360.1	413	186	20.77	8.12	-1.35495	-2.55788	0.000566277	0.0313161	H-ATPase
Solyc01g005510.2	1889	852	125.46	49.1867	-1.35089	-2.55069	0.000462609	0.0267892	Laccase-2; Multicopper oxidase, type 3
Solyc08g008310.2	131	59	8.95	3.52	-1.34631	-2.54261	0.00104423	0.0483278	Long-chain-fatty-acid-CoA ligase
Solyc09g005110.2	199	89.6667	14.79	5.83	-1.34305	-2.53688	0.000112456	0.00901882	Pyruvate decarboxylase 1
Solyc04g025040.1	273	124	77.86	31.12	-1.32304	-2.50193	0.000421015	0.0252157	Unknown Protein
Solyc06g068500.2	5998	272	102.413	40.97	-1.32176	-2.49972	6.99819e-05	0.00627907	Chaperone protein DnaJ 1
Solyc03g058910.2	987	455	95.72	38.4	-1.31771	-2.49271	0.000918788	0.0446364	Pectate lyase
Solyc07g007160.2	445	204	74.6467	29.9567	-1.3172	-2.49182	0.000150452	0.010976	RING-H2 finger protein; Zinc finger, C3HC4 RING-type
Solyc02g091210.1	414	193	48.18	19.54	-1.302	-2.46571	1.52092e-05	0.00190465	Eukaryotic translation initiation factor 5
Solyc05g015390.2	3442	1607	528.59	214.677	-1.29998	-2.46226	0.000115374	0.00921679	REF-like stress related protein 1
Solyc03g034280.2	377.667	176	92.0433	37.39	-1.29966	-2.46171	0.000369433	0.022707	GPI-anchored protein
Solyc01g068110.2	560	280	106.01	43.1	-1.29844	-2.45963	0.000825108	0.0414643	Unknown Protein
Solyc01g109090.2	215	98.6667	143.59	58.75	-1.28929	-2.44409	0.000662353	0.0354132	Unknown Protein
Solyc01g080540.2	362.667	170	84.03	34.5	-1.28431	-2.43565	4.48115e-05	0.00452326	Histidine-containing phosphotransfer protein
Solyc12g013700.1	471	223	121.25	50.04	-1.27683	-2.42306	1.99042e-05	0.00239034	Aluminum-induced protein-like protein
Solyc03g122120.2	261.333	125.333	16.5	6.92	-1.25318	-2.38367	7.5838e-05	0.00672718	3-oxoacyl-(Acyl-carrier-protein) synthase 2
Solyc07g065340.1	182	87.6667	31.6	13.35	-1.24308	-2.36704	0.00102904	0.0477503	Serine O-acetyltransferase
Solyc01g108910.2	296	143	59.16	25.07	-1.23866	-2.35979	0.000140348	0.0104899	COSII_At2g15890 (Fragment)
Solyc05g006850.2	542	260.333	130.84	55.56	-1.23569	-2.35493	0.000292321	0.018755	Thioredoxin H
Solyc03g078260.2	718	351	74.85	31.87	-1.2318	-2.3486	0.000877713	0.0431508	Pectinacetylesterase
Solyc11g073210.1	4449	2164	699.05	298.67	-1.22684	-2.34054	3.74873e-05	0.00397229	Legumin 11S-globulin
Solyc01g006430.2	10523	5166	1030.22	443.11	-1.21722	-2.32498	5.10083e-05	0.00489554	Omega-6 fatty acid desaturase; Fatty acid desaturase, type 1
Solyc05g007070.2	1849	909	79.22	34.09	-1.21652	-2.32385	0.000326095	0.0205835	Alpha amylase 2
Solyc08g061930.2	227.333	112	17.55	7.58	-1.2112	-2.3153	0.000540591	0.030286	Cytokinin oxidase/dehydrogenase
Solyc05g005700.2	366	182.667	29.45	12.8567	-1.19575	-2.29064	0.000110676	0.00899674	Aldehyde dehydrogenase 1
Solyc01g080460.2	1337	667	54.22	23.7133	-1.19313	-2.28648	0.000156444	0.0112818	Pyruvate phosphate dikinase
Solyc02g082900.2	1671	837	163.87	71.95	-1.18749	-2.27755	0.000122189	0.00950642	Strictosidine synthase family protein
Solyc11g068440.1	379	191	54.9	24.16	-1.18419	-2.27235	0.000344029	0.0214268	Glucan endo-1 3-beta-glucosidase 7
Solyc05g012330.2	393	200	40.64	18.01	-1.1741	-2.25652	0.000506554	0.0288625	Ureide permease 2: Fatty acid elongase 3-ketoacyl-CoA synthase 1
Solyc10g087040.1	293	148.667	22.67	10.07	-1.17072	-2.25124	0.00038291	0.0233957	cytochrome P450
Solyc01g111500.2	1788	905	321.24	143.24	-1.16522	-2.24267	0.00083571	0.0417831	SlMYB7: R2R3MYB transcription factor 7
Solyc09g007770.2	1447	737	253.86	113.27	-1.16427	-2.24119	0.000202264	0.0139312	SlPIP2.1: plasma membrane intrinsic protein 2.1; water channel protein
Solyc05g008390.2	282.333	144	38.01	16.97	-1.16339	-2.23984	0.000236614	0.0158767	RING zinc finger-containing protein
Solyc03g096390.2	529	274	42.7	19.28	-1.14713	-2.21473	0.000675765	0.0358942	Amino acid permease-like protein proline transporter-like protein
Solyc06g063070.2	6030	3119	578.43	262.71	-1.13867	-2.20178	0.000720329	0.0373201	Sl-ERF_A_3: Ethylene Response Factor A.3
Solyc05g052950.2	210	110	17.99	8.18	-1.13702	-2.19927	0.000932508	0.0449552	Regulator of chromosome condensation RCC1 domain-containing protein
Solyc02g091520.2	195	102	50.26	23.04	-1.12527	-2.18142	0.000823966	0.0414643	C2 domain-containing protein
Solyc08g006100.2	2811	1479	561.57	259.23	-1.11523	-2.1663	0.000127933	0.00985508	DUF599 family protein
Solyc04g071890.2	2344	1241	268.66	124.05	-1.11486	-2.16574	0.000860342	0.0425951	Peroxidase 4
Solyc07g017610.2	960	512	37.85	17.66	-1.09981	-2.14326	7.5821e-05	0.00672718	Saccharopine dehydrogenase (NAD(+) L-glutamate-forming)
Solyc05g051660.1	319.333	172	57.72	27.16	-1.08759	-2.12518	0.00041884	0.0251497	Gibberellin receptor GID1L2
Solyc11g012700.1	208	112	13.03	6.14	-1.08553	-2.12215	0.000984393	0.0464769	Oligopeptide transporter 9
Solyc08g075430.2	1395	753	84.63	39.92	-1.08406	-2.11999	0.000445901	0.0263441	ABC transporter G family member 14
Solyc08g077210.2	1139	620	70.96	33.86	-1.06742	-2.09569	0.000458698	0.0267875	inositol-1,4,5-triphosphate-5-phosphatase 1
Solyc08g078950.2	1948	1068	135.29	64.89	-1.05999	-2.08491	0.000546028	0.0305176	Nitrate transporter
Solyc01g104650.2	792	442	84.36	41.21	-1.03356	-2.04708	0.000262221	0.0172928	BZIP transcription factor
Solyc02g067750.2	21906	12409	3516.68	1750.81	-1.00619	-2.0086	0.000878937	0.0431508	Carbonic anhydrase
