# Supplementary material for: Transcriptome Profiling of Tomato Uncovers an Involvement of Cytochrome P450s and Peroxidases in Stigma Color Formation
Source: Front Plant Sci. 2017 May 31;8:897. doi: 10.3389/fpls.2017.00897 (PMC5449478; doi:10.3389/fpls.2017.00897)
Supplement: Supplementary file 3 [file Table_7.XLSX]

## Sheet: GO
Table S7. List of DEGs classified into GO terms.
Ontology	Class	Gene ID	log2 (FC)	Fold Change (ys/WT)	FDR	Gene Description
Cellular Component	extracellular region	Solyc03g020010.1	-6.07716	-67.5162	0.0112578	Kunitz-type trypsin inhibitor alpha chain
		Solyc09g007010.1	-3.70377	-13.03	0.000815439	Pathogenesis related protein PR-1
		Solyc01g006300.2	-13.2863	-9990	0.00448609	LECEVI1A: Peroxidase; Haem peroxidase, plant/fungal/bacterial
		Solyc04g015530.1	-1.62413	-3.08255	0.00892962	Polygalacturonase A
		Solyc08g077910.2	-14.3318	-20620	0.000700179	Expansin-like protein
		Solyc10g055810.1	-3.32594	-10.0278	0.00381998	chitinase Z15140
		Solyc02g067640.2	-5.26312	-38.4023	0.00901882	Polygalacturonase 1; Regulator of chromosome condensation
		Solyc01g106610.2	-12.3163	-5100	0.00244902	LEPR1A1A: Pathogenesis-related protein-1
		Solyc01g097240.2	-2.88847	-7.40486	0.00302928	Pathogenesis-related protein 4B
		Solyc11g044910.1	-4.69249	-25.8571	1.92843e-06	Beta-xylosidase 1
		Solyc12g011030.1	-2.18352	-4.54262	0.000863582	xyloglucan endotransglucosylase-hydrolase 9
		Solyc03g006700.2	-3.24101	-9.45455	0.00499563	Peroxidase
		Solyc08g080630.2	-4.06891	-16.7828	0.0154784	Chymotrypsin inhibitor-2
		Solyc07g017880.2	-5.77894	-54.9077	1.50421e-08	Peroxidase
		Solyc06g082240.2	-11.0701	-2150	0.0263441	Laccase-13
		Solyc02g084790.2	-4.81943	-28.2353	0.036891	Peroxidase
		Solyc12g019230.1	-2.81634	-7.04372	0.0174271	Polygalacturonase 1
		Solyc02g079500.2	-1.60603	-3.04413	0.0177447	Peroxidase
		Solyc02g082930.2	-3.64584	-12.5172	5.5861e-10	Endochitinase (Chitinase); Glycoside hydrolase
		Solyc10g076240.1	-4.41489	-21.3311	2.98074e-07	Peroxidase 1
		Solyc01g106600.2	-1.58803	-3.00638	0.0400315	Pathogenesis-related protein 1
		Solyc01g105070.2	-5.44239	-43.4833	1.7569e-06	LECEVI16G peroxidase precursor
		Solyc08g077900.2	-3.65149	-12.5663	0.0328566	Expansin-like protein
		Solyc04g072280.2	-6.72945	-106.113	0.000323228	Laccase
		Solyc02g082920.2	-3.96506	-15.6171	0.000350118	Endochitinase (Chitinase); Glycoside hydrolase
Biological Process	aminoglycan catabolic process	Solyc02g082930.2	-3.64584	-12.5172	5.5861e-10	Endochitinase (Chitinase); Glycoside hydrolase
		Solyc10g055800.1	-5.85153	-57.7411	6.30199e-09	Chitinase
		Solyc07g005100.2	-2.8617	-7.26869	0.00420235	Chitinase-like protein
		Solyc10g055810.1	-3.32594	-10.0278	0.00381998	chitinase Z15140
		Solyc10g055820.1	-4.26663	-19.2479	0.0112818	Chitinase
		Solyc02g082920.2	-3.96506	-15.6171	0.000350118	Endochitinase (Chitinase); Glycoside hydrolase
	chitin metabolic process	Solyc02g082930.2	-3.64584	-12.5172	5.5861e-10	Endochitinase (Chitinase); Glycoside hydrolase
		Solyc10g055800.1	-5.85153	-57.7411	6.30199e-09	Chitinase
		Solyc07g005100.2	-2.8617	-7.26869	0.00420235	Chitinase-like protein
		Solyc10g055810.1	-3.32594	-10.0278	0.00381998	chitinase Z15140
		Solyc10g055820.1	-4.26663	-19.2479	0.0112818	Chitinase
		Solyc02g082920.2	-3.96506	-15.6171	0.000350118	Endochitinase (Chitinase); Glycoside hydrolase
	polysaccharide catabolic process	Solyc10g055800.1	-5.85153	-57.7411	6.30199e-09	Chitinase
		Solyc01g066360.2	-1.48916	-2.80726	0.0135271	Pectinesterase; catalytic
		Solyc07g005100.2	-2.8617	-7.26869	0.00420235	Chitinase-like protein
		Solyc10g055820.1	-4.26663	-19.2479	0.0112818	Chitinase
		Solyc02g082930.2	-3.64584	-12.5172	5.5861e-10	Endochitinase (Chitinase); Glycoside hydrolase
		Solyc03g058910.2	-1.31771	-2.49271	0.0446364	Pectate lyase
		Solyc02g067450.2	-1.4365	-2.70664	0.0179888	Pectate lyase family protein
		Solyc10g055810.1	-3.32594	-10.0278	0.00381998	chitinase Z15140
		Solyc05g007070.2	-1.21652	-2.32385	0.0205835	Alpha amylase 2
		Solyc01g066420.2	-1.48788	-2.80477	0.0301621	Pectinesterase, catalytic
		Solyc02g082920.2	-3.96506	-15.6171	0.000350118	Endochitinase (Chitinase); Glycoside hydrolase
	response to stress	Solyc07g007710.2	-2.27438	-4.8379	0.000384092	Defensin protein
		Solyc01g097270.2	-4.50651	-22.7298	0.000107186	pathogen-induced protein: Chitinase; Glycoside hydrolase, family 19
		Solyc09g007010.1	-3.70377	-13.03	0.000815439	Pathogenesis related protein PR-1
		Solyc06g036290.2	-5.1302	-35.0223	0.00151249	heat shock protein 90
		Solyc01g095320.2	-1.45793	-2.74714	0.0354386	BCL-2-associated athanogene 6
		Solyc12g007030.1	-2.3247	-5.00962	0.0403676	Aldehyde dehydrogenase 1
		Solyc02g094180.2	-5.73163	-53.1364	5.26863e-06	Peroxidase 1
		Solyc09g065660.2	-7.78531	-220.603	0.00148075	Heat stress transcription factor A3
		Solyc02g084640.2	1.02718	2.03804	0.0269359	Aldehyde dehydrogenase
		Solyc11g071830.1	-4.09402	-17.0775	0.000939973	Chaperone protein dnaj
		Solyc01g060020.2	-7.19916	-146.947	2.76636e-12	beta-1,3-glucanase TOMB13GLUB
		Solyc07g017880.2	-5.77894	-54.9077	1.50421e-08	Peroxidase
		Solyc02g090820.2	-1.4163	-2.669	0.00846394	SolycHsfB1: Heat stress transcription factor
		Solyc02g082930.2	-3.64584	-12.5172	5.5861e-10	Endochitinase (Chitinase); Glycoside hydrolase
		Solyc08g080640.1	-4.51258	-22.8255	7.60534e-05	Osmotin-like protein
		Solyc01g098190.2	-2.41735	-5.34188	0.0354132	(Sodium/potassium)/proton exchanger 4,nhx4
		Solyc02g079280.2	-4.94642	-30.8333	0.00600637	MYB transcription factor
		Solyc07g005380.2	-6.24207	-75.6923	7.69132e-06	Pathogenesis-related (PR)-10-related norcoclaurine synthase-like protein
		Solyc04g071890.2	-1.11486	-2.16574	0.0425951	Peroxidase 4
		Solyc06g084540.2	1.16155	2.23697	0.0263441	Universal stress protein
		Solyc10g055760.1	3.36003	10.2676	6.36199e-06	NAC domain protein NAC6
		Solyc02g087070.2	-6.68182	-102.667	0.00302632	Peroxidase family protein
		Solyc04g082200.2	-1.40568	-2.64943	0.0105423	dhn: dehydrin; Dehydrins are proteins that are produced during cold and drought stress
		Solyc01g059980.2	-7.12928	-140	1.14612e-14	Beta-glucanase, Glycoside hydrolase%2C family 17
		Solyc02g082920.2	-3.96506	-15.6171	0.000350118	Endochitinase (Chitinase); Glycoside hydrolase
		Solyc09g090990.2	-3.65196	-12.5704	0.0183855	Major allergen Mal d 1
		Solyc09g072700.2	3.62205	12.3125	0.000878018	Peroxidase 57; Haem peroxidase, plant/fungal/bacterial
		Solyc01g097280.2	-7.05585	-133.052	2.37802e-07	Chitinase; Glycoside hydrolase, family 19
		Solyc06g009050.2	-1.5046	-2.83746	0.00934203	Universal stress protein
		Solyc02g084790.2	-4.81943	-28.2353	0.036891	Peroxidase
		Solyc02g079500.2	-1.60603	-3.04413	0.0177447	Peroxidase
		Solyc10g076240.1	-4.41489	-21.3311	2.98074e-07	Peroxidase 1
		Solyc03g007890.2	-5.1219	-34.8214	0.00452326	Heat shock protein 90
		Solyc01g105070.2	-5.44239	-43.4833	1.7569e-06	LECEVI16G peroxidase precursor
		Solyc01g104740.2	-3.97579	-15.7337	0.00244902	Multiprotein bridging factor 1
		Solyc03g020010.1	-6.07716	-67.5162	0.0112578	Kunitz-type trypsin inhibitor alpha chain
		Solyc12g013700.1	-1.27683	-2.42306	0.00239034	Aluminum-induced protein-like protein
		Solyc04g014600.2	-2.54023	-5.81684	8.04057e-06	Universal stress protein family protein
		Solyc01g006300.2	-13.2863	-9990	0.00448609	LECEVI1A: Peroxidase; Haem peroxidase, plant/fungal/bacterial
		Solyc01g109170.2	-1.82667	-3.54717	0.000729124	Cold acclimation protein COR413-like
		Solyc10g055810.1	-3.32594	-10.0278	0.00381998	chitinase Z15140
		Solyc01g097240.2	-2.88847	-7.40486	0.00302928	Pathogenesis-related protein 4B
		Solyc03g006700.2	-3.24101	-9.45455	0.00499563	Peroxidase
		Solyc02g062390.2	-2.88202	-7.37181	1.6165e-05	Unknown Protein
		Solyc08g080630.2	-4.06891	-16.7828	0.0154784	Chymotrypsin inhibitor-2
	cell wall macromolecule catabolic process	Solyc02g082930.2	-3.64584	-12.5172	5.5861e-10	Endochitinase (Chitinase); Glycoside hydrolase
		Solyc10g055800.1	-5.85153	-57.7411	6.30199e-09	Chitinase
		Solyc10g055810.1	-3.32594	-10.0278	0.00381998	chitinase Z15140
		Solyc10g055820.1	-4.26663	-19.2479	0.0112818	Chitinase
		Solyc02g082920.2	-3.96506	-15.6171	0.000350118	Endochitinase (Chitinase); Glycoside hydrolase
Molecular Function	oxidoreductase activity	Solyc07g055560.2	-6.03459	-65.5532	6.09145e-19	Cytochrome P450, E-class, group I
		Solyc01g005510.2	-1.35089	-2.55069	0.0267892	Laccase-2; Multicopper oxidase, type 3
		Solyc07g055460.2	-2.17487	-4.51546	0.00934203	Cytochrome P450, E-class, group I
		Solyc12g008900.1	4.41437	21.3235	0.000102228	SlCKX6: cytokinin oxidase6
		Solyc08g074620.1	3.40927	10.6241	7.74104e-07	Polyphenol oxidase
		Solyc02g078650.2	-9.87139	-936.667	3.75764e-05	Polyphenol oxidase
		Solyc12g005940.1	-1.363	-2.5722	0.0352453	1-aminocyclopropane-1-carboxylate oxidase
		Solyc08g079420.2	-4.79972	-27.8523	1.44325e-05	Cytochrome P450
		Solyc02g094180.2	-5.73163	-53.1364	5.26863e-06	Peroxidase 1
		Solyc02g084640.2	1.02718	2.03804	0.0269359	Aldehyde dehydrogenase
		Solyc07g052370.2	-4.53605	-23.2	0.00380628	Cytochrome P450, E-class, group I
		Solyc10g078220.1	-7.12741	-139.818	5.22848e-07	Cytochrome P450
		Solyc04g050620.2	-3.73697	-13.3333	6.06928e-09	Cytochrome P450, E-class, group I
		Solyc05g006850.2	-1.23569	-2.35493	0.018755	Thioredoxin H
		Solyc07g017880.2	-5.77894	-54.9077	1.50421e-08	Peroxidase
		Solyc12g011040.1	-4.76269	-27.1463	0.00527467	Lipoxygenase
		Solyc09g010020.2	-3.47342	-11.1071	0.00487822	1-aminocyclopropane-1-carboxylate oxidase-like protein
		Solyc01g067440.2	-3.03627	-8.20365	0.00892962	Glutaredoxin, plant II
		Solyc04g079640.2	-2.30133	-4.92913	0.000136674	Cytochrome P450, E-class, group I
		Solyc04g071890.2	-1.11486	-2.16574	0.0425951	Peroxidase 4
		Solyc02g087070.2	-6.68182	-102.667	0.00302632	Peroxidase family protein
		Solyc01g112100.2	-2.36109	-5.13759	3.68099e-06	Dimethylaniline monooxygenase 5
		Solyc12g100270.1	-4.21371	-18.5547	0.0032663	CER1
		Solyc08g074680.2	2.08582	4.24516	0.00818301	partialpolyphenol oxidase A: ppo
		Solyc09g072700.2	3.62205	12.3125	0.000878018	Peroxidase 57; Haem peroxidase, plant/fungal/bacterial
		Solyc04g083140.1	-7.00197	-128.175	9.91295e-10	cytochrome P450
		Solyc03g098100.2	-5.87969	-58.8793	5.27724e-21	Reductase 2; Aldo/keto reductase subgroup
		Solyc06g059740.2	3.75298	13.4821	0.00230652	Alcohol dehydrogenase 2; zinc-containing
		Solyc12g006860.1	3.09954	8.57143	0.00524542	Cytochrome P450: CYP734A8, brassinosteroid hydroxylase
		Solyc07g006300.2	1.0084	2.01168	0.0219259	CER1 protein (Fragment); Fatty acid hydroxylase
		Solyc10g083690.2	-3.69335	-12.9363	2.9351e-07	Cytochrome P450
		Solyc05g055710.2	-1.69251	-3.23219	0.00746734	Laccase-3
		Solyc09g008560.2	-3.98413	-15.825	0.0465769	1-aminocyclopropane-1-carboxylate oxidase
		Solyc10g007600.2	-2.45638	-5.48837	0.00282468	glycolate oxidase: L-lactate dehydrogenase
		Solyc02g070110.1	-7.63093	-198.216	1.07722e-05	FAD-binding domain-containing protein
		Solyc08g081690.2	-1.66948	-3.181	0.00499067	Respiratory burst oxidase: NADPH oxidase
		Solyc03g122350.2	4.03701	16.4158	3.40528e-09	Cytochrome P450, E-class, group I
		Solyc10g087040.1	-1.17072	-2.25124	0.0233957	cytochrome P450
		Solyc01g056310.2	-1.35791	-2.56314	0.0389807	anther-specific LAT51: Laccase-2; Multicopper oxidase, type 3
		Solyc09g098610.1	-1.45972	-2.75055	0.0127251	cytochrome P450
		Solyc07g017610.2	-1.09981	-2.14326	0.00672718	Saccharopine dehydrogenase (NAD(+) L-glutamate-forming)
		Solyc01g006430.2	-1.21722	-2.32498	0.00489554	Omega-6 fatty acid desaturase; Fatty acid desaturase, type 1
		Solyc02g084790.2	-4.81943	-28.2353	0.036891	Peroxidase
		Solyc03g114940.2	3.84032	14.3235	7.69132e-06	Cytochrome P450, E-class, group I
		Solyc08g075320.2	-5.51987	-45.8824	4.23563e-08	Cytochrome P450, E-class, group I
		Solyc02g079500.2	-1.60603	-3.04413	0.0177447	Peroxidase
		Solyc08g078040.2	-3.05256	-8.29682	4.23443e-05	Monooxygenase FAD-binding
		Solyc10g076240.1	-4.41489	-21.3311	2.98074e-07	Peroxidase 1
		Solyc07g056670.2	-3.02443	-8.13665	6.85961e-07	gibberellin 2-oxidase 2
		Solyc06g065060.1	-6.13586	-70.32	0.00214328	FAD-binding domain-containing protein
		Solyc01g105070.2	-5.44239	-43.4833	1.7569e-06	LECEVI16G peroxidase precursor
		Solyc03g112030.1	-3.39993	-10.5556	0.00458203	Cytochrome P450; E-class, group I
		Solyc04g078900.2	-1.4759	-2.78156	0.0189469	cyp707a1: Cytochrome P450; ABA 8'-hydroxylase
		Solyc10g078550.1	-3.25106	-9.52063	9.33007e-05	glutamate dehydrogenase
		Solyc09g089680.2	-1.58707	-3.00438	0.0241558	1-aminocyclopropane-1-carboxylate oxidase-like protein
		Solyc12g007030.1	-2.3247	-5.00962	0.0403676	Aldehyde dehydrogenase 1
		Solyc01g112120.2	-3.1008	-8.57895	0.00950642	Dimethylaniline monooxygenase 5
		Solyc12g013690.1	-1.78058	-3.43564	0.0423291	Monooxygenase FAD-binding protein
		Solyc08g029000.2	-3.87268	-14.6485	0.0394374	Lipoxygenase
		Solyc05g005700.2	-1.19575	-2.29064	0.00899674	Aldehyde dehydrogenase 1
		Solyc10g078230.1	-7.03097	-130.778	0.00042358	Cytochrome P450
		Solyc05g005460.2	1.20323	2.30255	0.00314099	Nucleoredoxin 2: Alkyl hydroperoxide reductase
		Solyc02g070090.1	-6.92079	-121.161	0.000108967	FAD-binding domain-containing protein
		Solyc11g008860.1	-1.58863	-3.00763	0.00899674	Laccase-2
		Solyc12g049030.1	-7.8606	-232.421	0.000133822	Fatty acid desaturase
		Solyc04g079660.2	-4.2489	-19.0128	0.000401385	Cytochrome P450, E-class, group I
		Solyc09g010000.2	-5.02444	-32.5467	7.83068e-10	1-aminocyclopropane-1-carboxylate oxidase-like protein
		Solyc08g061930.2	-1.2112	-2.3153	0.030286	Cytokinin oxidase/dehydrogenase
		Solyc01g105370.2	-2.14212	-4.41409	3.71524e-08	Enoyl-(Acyl-carrier-protein) reductase II: 2-nitropropane dioxygenase, NPD
		Solyc01g096420.2	-4.76377	-27.1667	0.020716	Predicted NADPH-dependent FMN reductase
		Solyc06g066230.2	-5.52704	-46.1111	0.000421595	Cytochrome P450, E-class, group I
		Solyc06g076160.2	-4.35479	-20.4608	0.00138647	Cytochrome P450
		Solyc02g070130.1	-10.5379	-1486.67	0.0454406	FAD-binding domain-containing protein
		Solyc01g006300.2	-13.2863	-9990	0.00448609	LECEVI1A: Peroxidase; Haem peroxidase, plant/fungal/bacterial
		Solyc01g006540.2	1.41109	2.65939	0.022456	Lipoxygenase
		Solyc01g005500.2	-11.1611	-2290	0.00841745	3-phenylpropionate-dihydrodiol/cinnamic acid-dihydrodiol dehydrogenase
		Solyc04g025650.2	1.59788	3.02697	0.0104899	Monooxygenase FAD-binding:Aromatic-ring hydroxylase-like
		Solyc08g068390.2	-5.78718	-55.2222	8.01629e-10	Fatty acid oxidation complex subunit alpha
		Solyc03g006700.2	-3.24101	-9.45455	0.00499563	Peroxidase
		Solyc12g100250.1	-6.94004	-122.789	2.44587e-06	Fatty acid desaturase
		Solyc06g082240.2	-11.0701	-2150	0.0263441	Laccase-13
		Solyc08g082870.2	-1.82901	-3.55293	5.22848e-07	Dehydrogenase/reductase SDR family member 13
		Solyc12g045020.1	-5.58716	-48.0732	0.0177726	Cytochrome P450
		Solyc07g062500.2	-3.88264	-14.75	0.00561919	Cytochrome P450, E-class, group I
		Solyc04g072280.2	-6.72945	-106.113	0.000323228	Laccase
	heme binding	Solyc07g055560.2	-6.03459	-65.5532	6.09145e-19	Cytochrome P450, E-class, group I
		Solyc04g078900.2	-1.4759	-2.78156	0.0189469	cyp707a1: Cytochrome P450; ABA 8'-hydroxylase
		Solyc07g055460.2	-2.17487	-4.51546	0.00934203	Cytochrome P450, E-class, group I
		Solyc08g079420.2	-4.79972	-27.8523	1.44325e-05	Cytochrome P450
		Solyc02g094180.2	-5.73163	-53.1364	5.26863e-06	Peroxidase 1
		Solyc07g052370.2	-4.53605	-23.2	0.00380628	Cytochrome P450, E-class, group I
		Solyc10g078220.1	-7.12741	-139.818	5.22848e-07	Cytochrome P450
		Solyc04g050620.2	-3.73697	-13.3333	6.06928e-09	Cytochrome P450, E-class, group I
		Solyc07g017880.2	-5.77894	-54.9077	1.50421e-08	Peroxidase
		Solyc10g078230.1	-7.03097	-130.778	0.00042358	Cytochrome P450
		Solyc04g079660.2	-4.2489	-19.0128	0.000401385	Cytochrome P450, E-class, group I
		Solyc04g079640.2	-2.30133	-4.92913	0.000136674	Cytochrome P450, E-class, group I
		Solyc04g071890.2	-1.11486	-2.16574	0.0425951	Peroxidase 4
		Solyc02g087070.2	-6.68182	-102.667	0.00302632	Peroxidase family protein
		Solyc04g083140.1	-7.00197	-128.175	9.91295e-10	cytochrome P450
		Solyc09g072700.2	3.62205	12.3125	0.000878018	Peroxidase 57; Haem peroxidase, plant/fungal/bacterial
		Solyc06g066230.2	-5.52704	-46.1111	0.000421595	Cytochrome P450, E-class, group I
		Solyc06g076160.2	-4.35479	-20.4608	0.00138647	Cytochrome P450
		Solyc01g006300.2	-13.2863	-9990	0.00448609	LECEVI1A: Peroxidase; Haem peroxidase, plant/fungal/bacterial
		Solyc12g006860.1	3.09954	8.57143	0.00524542	Cytochrome P450: CYP734A8, brassinosteroid hydroxylase
		Solyc10g083690.2	-3.69335	-12.9363	2.9351e-07	Cytochrome P450
		Solyc10g087040.1	-1.17072	-2.25124	0.0233957	cytochrome P450
		Solyc03g006700.2	-3.24101	-9.45455	0.00499563	Peroxidase
		Solyc03g122350.2	4.03701	16.4158	3.40528e-09	Cytochrome P450, E-class, group I
		Solyc09g098610.1	-1.45972	-2.75055	0.0127251	cytochrome P450
		Solyc03g114940.2	3.84032	14.3235	7.69132e-06	Cytochrome P450, E-class, group I
		Solyc02g084790.2	-4.81943	-28.2353	0.036891	Peroxidase
		Solyc08g075320.2	-5.51987	-45.8824	4.23563e-08	Cytochrome P450, E-class, group I
		Solyc02g079500.2	-1.60603	-3.04413	0.0177447	Peroxidase
		Solyc10g076240.1	-4.41489	-21.3311	2.98074e-07	Peroxidase 1
		Solyc01g105070.2	-5.44239	-43.4833	1.7569e-06	LECEVI16G peroxidase precursor
		Solyc12g045020.1	-5.58716	-48.0732	0.0177726	Cytochrome P450
		Solyc07g062500.2	-3.88264	-14.75	0.00561919	Cytochrome P450, E-class, group I
		Solyc03g112030.1	-3.39993	-10.5556	0.00458203	Cytochrome P450; E-class, group I
	iron ion binding	Solyc07g055560.2	-6.03459	-65.5532	6.09145e-19	Cytochrome P450, E-class, group I
		Solyc04g078900.2	-1.4759	-2.78156	0.0189469	cyp707a1: Cytochrome P450; ABA 8'-hydroxylase
		Solyc07g055460.2	-2.17487	-4.51546	0.00934203	Cytochrome P450, E-class, group I
		Solyc08g079420.2	-4.79972	-27.8523	1.44325e-05	Cytochrome P450
		Solyc02g094180.2	-5.73163	-53.1364	5.26863e-06	Peroxidase 1
		Solyc07g052370.2	-4.53605	-23.2	0.00380628	Cytochrome P450, E-class, group I
		Solyc10g078220.1	-7.12741	-139.818	5.22848e-07	Cytochrome P450
		Solyc04g050620.2	-3.73697	-13.3333	6.06928e-09	Cytochrome P450, E-class, group I
		Solyc07g017880.2	-5.77894	-54.9077	1.50421e-08	Peroxidase
		Solyc10g078230.1	-7.03097	-130.778	0.00042358	Cytochrome P450
		Solyc04g079660.2	-4.2489	-19.0128	0.000401385	Cytochrome P450, E-class, group I
		Solyc04g079640.2	-2.30133	-4.92913	0.000136674	Cytochrome P450, E-class, group I
		Solyc04g071890.2	-1.11486	-2.16574	0.0425951	Peroxidase 4
		Solyc02g087070.2	-6.68182	-102.667	0.00302632	Peroxidase family protein
		Solyc12g100270.1	-4.21371	-18.5547	0.0032663	CER1
		Solyc09g072700.2	3.62205	12.3125	0.000878018	Peroxidase 57; Haem peroxidase, plant/fungal/bacterial
		Solyc04g083140.1	-7.00197	-128.175	9.91295e-10	cytochrome P450
		Solyc06g066230.2	-5.52704	-46.1111	0.000421595	Cytochrome P450, E-class, group I
		Solyc06g076160.2	-4.35479	-20.4608	0.00138647	Cytochrome P450
		Solyc01g006300.2	-13.2863	-9990	0.00448609	LECEVI1A: Peroxidase; Haem peroxidase, plant/fungal/bacterial
		Solyc12g006860.1	3.09954	8.57143	0.00524542	Cytochrome P450: CYP734A8, brassinosteroid hydroxylase
		Solyc10g083690.2	-3.69335	-12.9363	2.9351e-07	Cytochrome P450
		Solyc09g008560.2	-3.98413	-15.825	0.0465769	1-aminocyclopropane-1-carboxylate oxidase
		Solyc03g006700.2	-3.24101	-9.45455	0.00499563	Peroxidase
		Solyc10g087040.1	-1.17072	-2.25124	0.0233957	cytochrome P450
		Solyc07g006300.2	1.0084	2.01168	0.0219259	CER1 protein (Fragment); Fatty acid hydroxylase
		Solyc03g122350.2	4.03701	16.4158	3.40528e-09	Cytochrome P450, E-class, group I
		Solyc09g098610.1	-1.45972	-2.75055	0.0127251	cytochrome P450
		Solyc03g114940.2	3.84032	14.3235	7.69132e-06	Cytochrome P450, E-class, group I
		Solyc02g084790.2	-4.81943	-28.2353	0.036891	Peroxidase
		Solyc08g075320.2	-5.51987	-45.8824	4.23563e-08	Cytochrome P450, E-class, group I
		Solyc02g079500.2	-1.60603	-3.04413	0.0177447	Peroxidase
		Solyc07g056670.2	-3.02443	-8.13665	6.85961e-07	gibberellin 2-oxidase 2
		Solyc10g076240.1	-4.41489	-21.3311	2.98074e-07	Peroxidase 1
		Solyc01g105070.2	-5.44239	-43.4833	1.7569e-06	LECEVI16G peroxidase precursor
		Solyc12g045020.1	-5.58716	-48.0732	0.0177726	Cytochrome P450
		Solyc07g062500.2	-3.88264	-14.75	0.00561919	Cytochrome P450, E-class, group I
		Solyc03g112030.1	-3.39993	-10.5556	0.00458203	Cytochrome P450; E-class, group I
	tetrapyrrole binding	Solyc07g055560.2	-6.03459	-65.5532	6.09145e-19	Cytochrome P450, E-class, group I
		Solyc04g078900.2	-1.4759	-2.78156	0.0189469	cyp707a1: Cytochrome P450; ABA 8'-hydroxylase
		Solyc07g055460.2	-2.17487	-4.51546	0.00934203	Cytochrome P450, E-class, group I
		Solyc08g079420.2	-4.79972	-27.8523	1.44325e-05	Cytochrome P450
		Solyc02g094180.2	-5.73163	-53.1364	5.26863e-06	Peroxidase 1
		Solyc07g052370.2	-4.53605	-23.2	0.00380628	Cytochrome P450, E-class, group I
		Solyc10g078220.1	-7.12741	-139.818	5.22848e-07	Cytochrome P450
		Solyc04g050620.2	-3.73697	-13.3333	6.06928e-09	Cytochrome P450, E-class, group I
		Solyc07g017880.2	-5.77894	-54.9077	1.50421e-08	Peroxidase
		Solyc10g078230.1	-7.03097	-130.778	0.00042358	Cytochrome P450
		Solyc04g079660.2	-4.2489	-19.0128	0.000401385	Cytochrome P450, E-class, group I
		Solyc04g079640.2	-2.30133	-4.92913	0.000136674	Cytochrome P450, E-class, group I
		Solyc04g071890.2	-1.11486	-2.16574	0.0425951	Peroxidase 4
		Solyc02g087070.2	-6.68182	-102.667	0.00302632	Peroxidase family protein
		Solyc04g083140.1	-7.00197	-128.175	9.91295e-10	cytochrome P450
		Solyc09g072700.2	3.62205	12.3125	0.000878018	Peroxidase 57; Haem peroxidase, plant/fungal/bacterial
		Solyc06g066230.2	-5.52704	-46.1111	0.000421595	Cytochrome P450, E-class, group I
		Solyc06g076160.2	-4.35479	-20.4608	0.00138647	Cytochrome P450
		Solyc01g006300.2	-13.2863	-9990	0.00448609	LECEVI1A: Peroxidase; Haem peroxidase, plant/fungal/bacterial
		Solyc12g006860.1	3.09954	8.57143	0.00524542	Cytochrome P450: CYP734A8, brassinosteroid hydroxylase
		Solyc10g083690.2	-3.69335	-12.9363	2.9351e-07	Cytochrome P450
		Solyc10g087040.1	-1.17072	-2.25124	0.0233957	cytochrome P450
		Solyc03g006700.2	-3.24101	-9.45455	0.00499563	Peroxidase
		Solyc03g122350.2	4.03701	16.4158	3.40528e-09	Cytochrome P450, E-class, group I
		Solyc09g098610.1	-1.45972	-2.75055	0.0127251	cytochrome P450
		Solyc03g114940.2	3.84032	14.3235	7.69132e-06	Cytochrome P450, E-class, group I
		Solyc02g084790.2	-4.81943	-28.2353	0.036891	Peroxidase
		Solyc08g075320.2	-5.51987	-45.8824	4.23563e-08	Cytochrome P450, E-class, group I
		Solyc02g079500.2	-1.60603	-3.04413	0.0177447	Peroxidase
		Solyc10g076240.1	-4.41489	-21.3311	2.98074e-07	Peroxidase 1
		Solyc01g105070.2	-5.44239	-43.4833	1.7569e-06	LECEVI16G peroxidase precursor
		Solyc12g045020.1	-5.58716	-48.0732	0.0177726	Cytochrome P450
		Solyc07g062500.2	-3.88264	-14.75	0.00561919	Cytochrome P450, E-class, group I
		Solyc03g112030.1	-3.39993	-10.5556	0.00458203	Cytochrome P450; E-class, group I
		Solyc02g071010.1	-1.40311	-2.64471	0.00178231	Chlorophyll a/b binding protein;
	monooxygenase activity	Solyc04g083140.1	-7.00197	-128.175	9.91295e-10	cytochrome P450
		Solyc01g105370.2	-2.14212	-4.41409	3.71524e-08	Enoyl-(Acyl-carrier-protein) reductase II: 2-nitropropane dioxygenase, NPD
		Solyc04g078900.2	-1.4759	-2.78156	0.0189469	cyp707a1: Cytochrome P450; ABA 8'-hydroxylase
		Solyc07g055460.2	-2.17487	-4.51546	0.00934203	Cytochrome P450, E-class, group I
		Solyc06g066230.2	-5.52704	-46.1111	0.000421595	Cytochrome P450, E-class, group I
		Solyc06g076160.2	-4.35479	-20.4608	0.00138647	Cytochrome P450
		Solyc12g006860.1	3.09954	8.57143	0.00524542	Cytochrome P450: CYP734A8, brassinosteroid hydroxylase
		Solyc10g083690.2	-3.69335	-12.9363	2.9351e-07	Cytochrome P450
		Solyc08g079420.2	-4.79972	-27.8523	1.44325e-05	Cytochrome P450
		Solyc01g112120.2	-3.1008	-8.57895	0.00950642	Dimethylaniline monooxygenase 5
		Solyc07g052370.2	-4.53605	-23.2	0.00380628	Cytochrome P450, E-class, group I
		Solyc10g087040.1	-1.17072	-2.25124	0.0233957	cytochrome P450
		Solyc03g122350.2	4.03701	16.4158	3.40528e-09	Cytochrome P450, E-class, group I
		Solyc10g078220.1	-7.12741	-139.818	5.22848e-07	Cytochrome P450
		Solyc09g098610.1	-1.45972	-2.75055	0.0127251	cytochrome P450
		Solyc04g050620.2	-3.73697	-13.3333	6.06928e-09	Cytochrome P450, E-class, group I
		Solyc03g114940.2	3.84032	14.3235	7.69132e-06	Cytochrome P450, E-class, group I
		Solyc10g078230.1	-7.03097	-130.778	0.00042358	Cytochrome P450
		Solyc08g075320.2	-5.51987	-45.8824	4.23563e-08	Cytochrome P450, E-class, group I
		Solyc04g079660.2	-4.2489	-19.0128	0.000401385	Cytochrome P450, E-class, group I
		Solyc04g079640.2	-2.30133	-4.92913	0.000136674	Cytochrome P450, E-class, group I
		Solyc01g112100.2	-2.36109	-5.13759	3.68099e-06	Dimethylaniline monooxygenase 5
		Solyc12g045020.1	-5.58716	-48.0732	0.0177726	Cytochrome P450
		Solyc07g062500.2	-3.88264	-14.75	0.00561919	Cytochrome P450, E-class, group I
		Solyc03g112030.1	-3.39993	-10.5556	0.00458203	Cytochrome P450; E-class, group I
	endopeptidase inhibitor activity	Solyc03g098740.1	-3.21835	-9.3072	0.000193629	Kunitz trypsin inhibitor
		Solyc03g020050.2	-8.76198	-434.13	0.00460667	Proteinase inhibitor II; plant defense-related gene
		Solyc08g080630.2	-4.06891	-16.7828	0.0154784	Chymotrypsin inhibitor-2
		Solyc03g020010.1	-6.07716	-67.5162	0.0112578	Kunitz-type trypsin inhibitor alpha chain
		Solyc03g019690.1	-6.37625	-83.0694	0.00511166	Kunitz-type protease inhibitor
		Solyc07g007240.2	-17.5836	-196420	5.95255e-12	Metallocarboxypeptidase inhibitor
		Solyc07g054720.1	-19.6093	-799800	0.00892962	Proteinase inhibitor type-2 CEVI57
		Solyc03g098670.1	-7.07744	-135.058	0.000409325	Kunitz trypsin inhibitor
		Solyc03g020060.2	-6.37069	-82.75	0.0291591	Proteinase inhibitor II
	hydrolase activity, hydrolyzing O-glycosyl compounds	Solyc10g055800.1	-5.85153	-57.7411	6.30199e-09	Chitinase
		Solyc04g015530.1	-1.62413	-3.08255	0.00892962	Polygalacturonase A
		Solyc10g055820.1	-4.26663	-19.2479	0.0112818	Chitinase
		Solyc05g050130.2	2.40646	5.30173	1.13655e-10	Acidic chitinase: Glycoside hydrolase, family 18, catalytic domain
		Solyc08g066810.2	2.48113	5.58333	0.000348699	Glycosyl hydrolase family 5 protein
		Solyc03g121540.2	-2.44707	-5.45309	2.11237e-09	TBG3: beta-galactosidase 3
		Solyc10g055810.1	-3.32594	-10.0278	0.00381998	chitinase Z15140
		Solyc11g068440.1	-1.18419	-2.27235	0.0214268	Glucan endo-1 3-beta-glucosidase 7
		Solyc05g007070.2	-1.21652	-2.32385	0.0205835	Alpha amylase 2
		Solyc02g067640.2	-5.26312	-38.4023	0.00901882	Polygalacturonase 1; Regulator of chromosome condensation
		Solyc11g044910.1	-4.69249	-25.8571	1.92843e-06	Beta-xylosidase 1
		Solyc12g011030.1	-2.18352	-4.54262	0.000863582	xyloglucan endotransglucosylase-hydrolase 9
		Solyc10g079860.1	-2.86456	-7.28316	1.83938e-05	Beta-1 3-glucanase
		Solyc01g060020.2	-7.19916	-146.947	2.76636e-12	beta-1,3-glucanase TOMB13GLUB
		Solyc04g016470.2	-5.61471	-49	0.0107659	LEQA L.esculentum TomQ'a beta(1,3)glucanase
		Solyc12g014420.1	-1.94898	-3.861	0.0233957	Glucan endo-1 3-beta-glucosidase A6
		Solyc07g005100.2	-2.8617	-7.26869	0.00420235	Chitinase-like protein
		Solyc12g019230.1	-2.81634	-7.04372	0.0174271	Polygalacturonase 1
		Solyc02g082930.2	-3.64584	-12.5172	5.5861e-10	Endochitinase (Chitinase); Glycoside hydrolase
		Solyc12g008840.1	-2.64549	-6.2571	2.76636e-12	TBG4: beta-galactosidase 4
		Solyc10g047030.1	10.0768	1080	0.000503567	Beta-xylosidase 4; Glycoside hydrolase, family 3, N-terminal
		Solyc01g059980.2	-7.12928	-140	1.14612e-14	Beta-glucanase, Glycoside hydrolase%2C family 17
		Solyc02g082920.2	-3.96506	-15.6171	0.000350118	Endochitinase (Chitinase); Glycoside hydrolase
	enzyme inhibitor activity	Solyc03g098740.1	-3.21835	-9.3072	0.000193629	Kunitz trypsin inhibitor
		Solyc03g020050.2	-8.76198	-434.13	0.00460667	Proteinase inhibitor II; plant defense-related gene
		Solyc08g080630.2	-4.06891	-16.7828	0.0154784	Chymotrypsin inhibitor-2
		Solyc01g066360.2	-1.48916	-2.80726	0.0135271	Pectinesterase; catalytic
		Solyc03g020010.1	-6.07716	-67.5162	0.0112578	Kunitz-type trypsin inhibitor alpha chain
		Solyc12g099200.1	-1.6097	-3.05189	0.00202002	Invertase inhibitor
		Solyc03g019690.1	-6.37625	-83.0694	0.00511166	Kunitz-type protease inhibitor
		Solyc07g007240.2	-17.5836	-196420	5.95255e-12	Metallocarboxypeptidase inhibitor
		Solyc07g054720.1	-19.6093	-799800	0.00892962	Proteinase inhibitor type-2 CEVI57
		Solyc12g099410.1	-1.43854	-2.71046	0.020716	Pectinesterase
		Solyc01g066420.2	-1.48788	-2.80477	0.0301621	Pectinesterase, catalytic
		Solyc03g098670.1	-7.07744	-135.058	0.000409325	Kunitz trypsin inhibitor
		Solyc03g083770.1	-2.27268	-4.83218	0.0263441	Pectinesterase
		Solyc03g020060.2	-6.37069	-82.75	0.0291591	Proteinase inhibitor II
	chitinase activity	Solyc02g082930.2	-3.64584	-12.5172	5.5861e-10	Endochitinase (Chitinase); Glycoside hydrolase
		Solyc10g055800.1	-5.85153	-57.7411	6.30199e-09	Chitinase
		Solyc07g005100.2	-2.8617	-7.26869	0.00420235	Chitinase-like protein
		Solyc10g055810.1	-3.32594	-10.0278	0.00381998	chitinase Z15140
		Solyc10g055820.1	-4.26663	-19.2479	0.0112818	Chitinase
		Solyc02g082920.2	-3.96506	-15.6171	0.000350118	Endochitinase (Chitinase); Glycoside hydrolase
	hydrolase activity, acting on glycosyl bonds	Solyc10g055800.1	-5.85153	-57.7411	6.30199e-09	Chitinase
		Solyc04g015530.1	-1.62413	-3.08255	0.00892962	Polygalacturonase A
		Solyc10g055820.1	-4.26663	-19.2479	0.0112818	Chitinase
		Solyc05g050130.2	2.40646	5.30173	1.13655e-10	Acidic chitinase: Glycoside hydrolase, family 18, catalytic domain
		Solyc08g066810.2	2.48113	5.58333	0.000348699	Glycosyl hydrolase family 5 protein
		Solyc03g121540.2	-2.44707	-5.45309	2.11237e-09	TBG3: beta-galactosidase 3
		Solyc10g055810.1	-3.32594	-10.0278	0.00381998	chitinase Z15140
		Solyc11g068440.1	-1.18419	-2.27235	0.0214268	Glucan endo-1 3-beta-glucosidase 7
		Solyc05g007070.2	-1.21652	-2.32385	0.0205835	Alpha amylase 2
		Solyc02g067640.2	-5.26312	-38.4023	0.00901882	Polygalacturonase 1; Regulator of chromosome condensation
		Solyc11g044910.1	-4.69249	-25.8571	1.92843e-06	Beta-xylosidase 1
		Solyc12g011030.1	-2.18352	-4.54262	0.000863582	xyloglucan endotransglucosylase-hydrolase 9
		Solyc10g079860.1	-2.86456	-7.28316	1.83938e-05	Beta-1 3-glucanase
		Solyc01g060020.2	-7.19916	-146.947	2.76636e-12	beta-1,3-glucanase TOMB13GLUB
		Solyc04g016470.2	-5.61471	-49	0.0107659	LEQA L.esculentum TomQ'a beta(1,3)glucanase
		Solyc12g014420.1	-1.94898	-3.861	0.0233957	Glucan endo-1 3-beta-glucosidase A6
		Solyc07g005100.2	-2.8617	-7.26869	0.00420235	Chitinase-like protein
		Solyc12g019230.1	-2.81634	-7.04372	0.0174271	Polygalacturonase 1
		Solyc02g082930.2	-3.64584	-12.5172	5.5861e-10	Endochitinase (Chitinase); Glycoside hydrolase
		Solyc12g008840.1	-2.64549	-6.2571	2.76636e-12	TBG4: beta-galactosidase 4
		Solyc10g047030.1	10.0768	1080	0.000503567	Beta-xylosidase 4; Glycoside hydrolase, family 3, N-terminal
		Solyc01g059980.2	-7.12928	-140	1.14612e-14	Beta-glucanase, Glycoside hydrolase%2C family 17
		Solyc02g082920.2	-3.96506	-15.6171	0.000350118	Endochitinase (Chitinase); Glycoside hydrolase
	peroxidase activity	Solyc08g081690.2	-1.66948	-3.181	0.00499067	Respiratory burst oxidase: NADPH oxidase
		Solyc09g072700.2	3.62205	12.3125	0.000878018	Peroxidase 57; Haem peroxidase, plant/fungal/bacterial
		Solyc03g006700.2	-3.24101	-9.45455	0.00499563	Peroxidase
		Solyc07g017880.2	-5.77894	-54.9077	1.50421e-08	Peroxidase
		Solyc01g006300.2	-13.2863	-9990	0.00448609	LECEVI1A: Peroxidase; Haem peroxidase, plant/fungal/bacterial
		Solyc02g084790.2	-4.81943	-28.2353	0.036891	Peroxidase
		Solyc02g079500.2	-1.60603	-3.04413	0.0177447	Peroxidase
		Solyc10g076240.1	-4.41489	-21.3311	2.98074e-07	Peroxidase 1
		Solyc04g071890.2	-1.11486	-2.16574	0.0425951	Peroxidase 4
		Solyc02g094180.2	-5.73163	-53.1364	5.26863e-06	Peroxidase 1
		Solyc02g087070.2	-6.68182	-102.667	0.00302632	Peroxidase family protein
		Solyc01g105070.2	-5.44239	-43.4833	1.7569e-06	LECEVI16G peroxidase precursor
	chitin binding	Solyc01g097280.2	-7.05585	-133.052	2.37802e-07	Chitinase; Glycoside hydrolase, family 19
		Solyc01g097270.2	-4.50651	-22.7298	0.000107186	pathogen-induced protein: Chitinase; Glycoside hydrolase, family 19
		Solyc10g055800.1	-5.85153	-57.7411	6.30199e-09	Chitinase
		Solyc10g055810.1	-3.32594	-10.0278	0.00381998	chitinase Z15140
		Solyc10g055820.1	-4.26663	-19.2479	0.0112818	Chitinase
