# Supplementary material for: Transcriptome Profiling of Tomato Uncovers an Involvement of Cytochrome P450s and Peroxidases in Stigma Color Formation
Source: Front Plant Sci. 2017 May 31;8:897. doi: 10.3389/fpls.2017.00897 (PMC5449478; doi:10.3389/fpls.2017.00897)
Supplement: Supplementary file 4 [file Table_8.XLSX]

## Sheet: KEGG
Table S8. List of DEGs mapped to KEGG pathways.
Pathway ID	Pathway	Gene ID	log2 (FC)	Fold Change (ys/WT)	FDR	Gene Description
ko00940	Phenylpropanoid biosynthesis	Solyc02g079500.2	-1.60603	-3.04413	0.0177447	Peroxidase
		Solyc02g084790.2	-4.81943	-28.2353	0.036891	Peroxidase
		Solyc03g006700.2	-3.24101	-9.45455	0.00499563	Peroxidase
		Solyc04g071890.2	-1.11486	-2.16574	0.0425951	Peroxidase 4
		Solyc07g017880.2	-5.77894	-54.9077	1.50421e-08	Peroxidase
		Solyc10g076240.1	-4.41489	-21.3311	2.98074e-07	Peroxidase 1
		Solyc10g078220.1	-7.12741	-139.818	5.22848e-07	Cytochrome P450
		Solyc10g078230.1	-7.03097	-130.778	0.00042358	Cytochrome P450
		Solyc12g007030.1	-2.3247	-5.00962	0.0403676	Aldehyde dehydrogenase 1
ko01110	Biosynthesis of secondary metabolites	Solyc01g091160.2	-1.39316	-2.62654	0.00485063	arginase 1: Tomato arginase 1 (arg1)
		Solyc01g091170.2	2.02277	4.06364	0.017955	Unknown Protein
		Solyc02g079500.2	-1.60603	-3.04413	0.0177447	Peroxidase
		Solyc02g084790.2	-4.81943	-28.2353	0.036891	Peroxidase
		Solyc03g006700.2	-3.24101	-9.45455	0.00499563	Peroxidase
		Solyc03g043880.2	-3.65647	-12.6098	1.94027e-07	Branched-chain amino acid aminotransferase
		Solyc04g071890.2	-1.11486	-2.16574	0.0425951	Peroxidase 4
		Solyc05g050130.2	2.40646	5.30173	1.13655e-10	Acidic chitinase: Glycoside hydrolase, family 18, catalytic domain
		Solyc07g005100.2	-2.8617	-7.26869	0.00420235	Chitinase-like protein
		Solyc07g017880.2	-5.77894	-54.9077	1.50421e-08	Peroxidase
		Solyc08g006740.2	-2.38606	-5.22727	0.0137461	Decarboxylase family protein: aromatic amino acid decarboxylase 2
		Solyc08g067410.1	-1.81791	-3.52569	0.000801169	Fatty acid elongase 3-ketoacyl-CoA synthase
		Solyc08g080570.2	-1.51158	-2.85122	0.000113754	UDP-glucose 4-epimerase
		Solyc09g005110.2	-1.34305	-2.53688	0.00901882	Pyruvate decarboxylase 1
		Solyc09g008670.2	-4.95705	-31.0615	2.50986e-15	Threonine ammonia-lyase biosynthetic
		Solyc10g007600.2	-2.45638	-5.48837	0.00282468	glycolate oxidase: L-lactate dehydrogenase
		Solyc10g055800.1	-5.85153	-57.7411	6.30199e-09	Chitinase
		Solyc10g055810.1	-3.32594	-10.0278	0.00381998	chitinase Z15140
		Solyc10g076240.1	-4.41489	-21.3311	2.98074e-07	Peroxidase 1
		Solyc10g078220.1	-7.12741	-139.818	5.22848e-07	Cytochrome P450
		Solyc10g078230.1	-7.03097	-130.778	0.00042358	Cytochrome P450
		Solyc12g005940.1	-1.363	-2.5722	0.0352453	1-aminocyclopropane-1-carboxylate oxidase
		Solyc12g100270.1	-4.21371	-18.5547	0.0032663	CER1
ko01040	Biosynthesis of unsaturated fatty acids	Solyc01g006430.2	-1.21722	-2.32498	0.00489554	Omega-6 fatty acid desaturase; Fatty acid desaturase, type 1
		Solyc12g049030.1	-7.8606	-232.421	0.000133822	Fatty acid desaturase
		Solyc12g100250.1	-6.94004	-122.789	2.44587e-06	Fatty acid desaturase
ko00945	Stilbenoid, diarylheptanoid and gingerol biosynthesis	Solyc10g078220.1	-7.12741	-139.818	5.22848e-07	Cytochrome P450
		Solyc10g078230.1	-7.03097	-130.778	0.00042358	Cytochrome P450
ko00360	Phenylalanine metabolism	Solyc02g079500.2	-1.60603	-3.04413	0.0177447	Peroxidase
		Solyc02g084790.2	-4.81943	-28.2353	0.036891	Peroxidase
		Solyc03g006700.2	-3.24101	-9.45455	0.00499563	Peroxidase
		Solyc04g071890.2	-1.11486	-2.16574	0.0425951	Peroxidase 4
		Solyc07g017880.2	-5.77894	-54.9077	1.50421e-08	Peroxidase
		Solyc10g076240.1	-4.41489	-21.3311	2.98074e-07	Peroxidase 1
ko00520	Amino sugar and nucleotide sugar metabolism	Solyc05g050130.2	2.40646	5.30173	1.13655e-10	Acidic chitinase: Glycoside hydrolase, family 18, catalytic domain
		Solyc07g005100.2	-2.8617	-7.26869	0.00420235	Chitinase-like protein
		Solyc08g080570.2	-1.51158	-2.85122	0.000113754	UDP-glucose 4-epimerase
		Solyc10g055800.1	-5.85153	-57.7411	6.30199e-09	Chitinase
		Solyc10g055810.1	-3.32594	-10.0278	0.00381998	chitinase Z15140
ko00591	Linoleic acid metabolism	Solyc08g029000.2	-3.87268	-14.6485	0.0394374	Lipoxygenase
		Solyc12g011040.1	-4.76269	-27.1463	0.00527467	Lipoxygenase
ko00941	Flavonoid biosynthesis	Solyc10g078220.1	-7.12741	-139.818	5.22848e-07	Cytochrome P450
		Solyc10g078230.1	-7.03097	-130.778	0.00042358	Cytochrome P450
